# Supplementary material for: Lhx1 functions together with Otx2, Foxa2, and Ldb1 to govern anterior mesendoderm, node, and midline development
Source: Genes Dev. 2015 Oct 15;29(20):2108–22. doi: 10.1101/gad.268979.115 (PMC4617976; doi:10.1101/gad.268979.115)
Supplement: Supplemental Material [file supp_29.20.2108_SuppFile_1.xlsx]

## Sheet: Day 5
S1a dataset: Microarray expression profilling day 5 of DE differentiation				WT				Null				Average signal
PROBE_ID	Ensembl	SYMBOL	Gene name	1	2	3	4	1	2	3	4	WT	Null	Illumina DiffScore	Fold change in Null
ILMN_3161263	ENSMUSG00000045005	Fzd5	frizzled homolog 5 (Drosophila)	-1.2217	0.262698	0.29508	0.194781	-3.51373	-2.86437	-2.87695	-5.04977	14441.4	1412.3	-22.687	-10.2254
ILMN_2518412	ENSMUSG00000020176	Grb10	growth factor receptor bound protein 10	-0.807394	0.614046	0.145688	-0.336822	-1.71834	-4.52475	-5.47073	-4.56798	15950	1643.1	-14.119	-9.70726
ILMN_1246285	ENSMUSG00000044461	Shisa2	shisa family member 2	-1.31193	0.38946	0.0880081	0.292091	-3.19866	-2.51927	-2.94822	-3.45242	4199.9	529.5	-16.157	-7.93182
ILMN_2604282	ENSMUSG00000031548	Sfrp1	secreted frizzled-related protein 1	-1.05717	0.237826	0.474557	-0.0729087	-3.15108	-2.44222	-2.8997	-3.07712	7297.6	1001.7	-19.082	-7.28522
ILMN_1232090	ENSMUSG00000051354	Samd3	sterile alpha motif domain containing 3	-0.660523	-0.0968844	0.460754	0.078664	-2.60496	-3.21819	-1.90975	-3.87984	3169.8	480.1	-34.396	-6.60237
ILMN_1231689	ENSMUSG00000031548	Sfrp1	secreted frizzled-related protein 1	-1.09261	0.118727	0.324592	0.254596	-2.97131	-2.35083	-2.57496	-2.81723	9366.6	1482.9	-22.542	-6.31641
ILMN_1245731	ENSMUSG00000024986	Hhex	hematopoietically expressed homeobox	-0.934891	0.438514	-0.113328	0.259733	-2.15587	-2.33648	-2.08524	-2.26083	4930.8	1068.4	-16.809	-4.61513
ILMN_2998313	ENSMUSG00000017978	Cadps2	Ca2+-dependent activator protein for secretion 2	-0.898874	0.473271	0.00377433	0.10141	-1.91646	-1.99935	-1.64344	-2.38693	1534.4	393.7	-15.171	-3.89738
ILMN_2747986	ENSMUSG00000025902	Sox17	SRY (sex determining region Y)-box 17	-0.333062	0.393468	0.0375722	-0.207199	-1.91865	-2.08504	-1.17181	-3.22008	4215.9	1108.1	-38.157	-3.80462
ILMN_1227926	ENSMUSG00000029648	Flt1	FMS-like tyrosine kinase 1	-0.522648	0.377987	0.00110041	0.00520819	-1.99033	-1.78212	-1.47277	-1.7285	8669.3	2610.5	-39.615	-3.32093
ILMN_2874399	ENSMUSG00000062393	Dgkk	diacylglycerol kinase kappa	-0.631833	0.0909083	-0.0127938	0.376771	-1.84418	-2.14419	-1.00244	-2.30124	4108.3	1239.4	-22.129	-3.31475
ILMN_2691752	ENSMUSG00000021848	Otx2	orthodenticle homolog 2	-0.305628	0.386259	-0.0490849	-0.124438	-2.06017	-0.974212	-1.19062	-4.07123	9807.4	3056	-22.542	-3.20923
ILMN_2642743	ENSMUSG00000029337	Fgf5	fibroblast growth factor 5	-0.0967467	0.14738	0.0607918	-0.129314	-1.92094	-1.1977	-0.88833	-4.86725	7299.5	2325.9	-22.129	-3.13836
ILMN_2690256	ENSMUSG00000003721	Insig2	insulin induced gene 2	0.185774	0.237017	-0.300407	-0.197606	-1.53012	-1.60964	-1.44429	-1.8786	1116.1	366.5	-66.087	-3.04529
ILMN_1245850	ENSMUSG00000020807	4933427D14Rik	RIKEN cDNA 4933427D14 gene	0.106338	0.221012	-0.164351	-0.208183	-1.7257	-1.00005	-1.91193	-1.84328	804.4	270.8	-51.06	-2.97046
ILMN_2598877	ENSMUSG00000022180	Slc7a8	solute carrier family 7 (cationic amino acid transporter, y+ system), member 8	-0.864906	0.107962	0.150824	0.336866	-1.59285	-1.68928	-1.18411	-1.81476	1182.8	403.9	-14.07	-2.92845
ILMN_1246216	ENSMUSG00000037025	Foxa2	forkhead box A2	-0.0958549	0.314726	-0.3236	0.0305952	-1.66622	-1.2763	-1.12672	-2.35727	1289	445	-45.188	-2.89663
ILMN_2716799	ENSMUSG00000062393	Dgkk	diacylglycerol kinase kappa	-0.530861	0.287693	-0.0343357	0.151456	-1.73701	-1.86317	-0.822589	-1.94935	5531.9	1935.1	-24.629	-2.85872
ILMN_3104118	ENSMUSG00000024247	Pkdcc	protein kinase domain containing, cytoplasmic	-0.70499	0.322364	-0.0612069	0.235989	-1.64222	-1.33089	-1.069	-2.24755	1724.7	605.9	-15.552	-2.84651
ILMN_1221501	ENSMUSG00000021792	Fam213a	family with sequence similarity 213, member A	-0.448265	0.325774	-0.0958394	0.108373	-1.66956	-2.00943	-1.54068	-0.950405	3873.4	1378.9	-31.631	-2.80905
ILMN_2744927	ENSMUSG00000030669	Calca	calcitonin/calcitonin-related polypeptide, alpha	-0.0861848	0.288542	-0.11436	-0.131642	-1.77732	-1.03066	-1.2566	-2.0884	862.7	309.5	-47.347	-2.7874
ILMN_2854263	ENSMUSG00000051354	Samd3	sterile alpha motif domain containing 3	-0.564924	0.00674721	0.27691	0.147599	-1.30615	-1.42489	-1.2468	-1.37697	569.6	225.4	-24.317	-2.52706
ILMN_2680415	ENSMUSG00000027200	Sema6d	sema domain, transmembrane domain (TM), and cytoplasmic domain, (semaphorin) 6D	-0.505104	0.260804	-0.0895637	0.210934	-1.61159	-1.35265	-1.20633	-1.19753	726.3	288.4	-27.39	-2.51838
ILMN_1232601	ENSMUSG00000019590	Cyb561	cytochrome b-561	-0.30003	-0.00511896	-0.000851705	0.253259	-1.78803	-1.40897	-0.586549	-1.93711	1538.1	612.6	-21.777	-2.51077
ILMN_2732430	ENSMUSG00000042671	Rgs8	regulator of G-protein signaling 8	-0.242974	0.249274	0.192991	-0.280582	-1.49833	-1.3037	-1.06374	-1.42616	621.9	250.2	-38.813	-2.48561
ILMN_2689731	ENSMUSG00000031530	Dusp4	dual specificity phosphatase 4	0.215003	-0.608728	0.176951	0.0745432	-1.56919	-0.811555	-1.27477	-1.78611	3163	1273.1	-20.77	-2.48449
ILMN_2474011	ENSMUSG00000020844	Nxn	nucleoredoxin	0.0581917	0.198024	0.25962	-0.702395	-0.894438	-1.33078	-1.58286	-1.15652	901.6	387.2	-13.174	-2.32851
ILMN_1218799	ENSMUSG00000021728	Emb	embigin	0.0870898	0.235352	-0.215496	-0.153076	-1.05236	-0.78869	-1.11103	-2.31986	15010.8	6470.8	-19.71	-2.31977
ILMN_3131909	ENSMUSG00000037279	Ovol2	ovo-like 2 (Drosophila)	-0.521162	0.268135	-0.0398401	0.171433	-1.15598	-1.12598	-0.998625	-1.52228	1228.3	539.1	-23.784	-2.27843
ILMN_2797825	ENSMUSG00000044367	Slc16a13	solute carrier family 16 (monocarboxylic acid transporters), member 13	-0.308359	0.006401	0.279691	-0.0379195	-1.08788	-1.56736	-0.721129	-1.36957	1141.5	514.1	-29.196	-2.22039
ILMN_2669146	ENSMUSG00000034940	Synrg	synergin, gamma	-0.508311	0.315296	-0.183544	0.229159	-1.0692	-1.04256	-1.01219	-1.30556	1260.7	587	-13.726	-2.1477
ILMN_2777722	ENSMUSG00000042207	Kdm5b	lysine (K)-specific demethylase 5B	0.218556	0.0519724	-0.380463	0.0448271	-1.28595	-0.774495	-1.25786	-1.11331	2437.5	1142.6	-31.246	-2.13329
ILMN_2654754	ENSMUSG00000028583	Pdpn	podoplanin	-0.242337	0.103598	-0.0543647	0.159832	-1.0655	-1.15328	-0.594227	-1.29843	7338	3662.4	-19.466	-2.0036
ILMN_2742160	ENSMUSG00000019188	H13	histocompatibility 13	-0.134866	0.0152151	0.14881	-0.0439596	-0.701865	-1.33365	-1.12075	-0.802516	1165.1	595.6	-22.687	-1.95618
ILMN_2780619	ENSMUSG00000028403	Zdhhc21	zinc finger, DHHC domain containing 21	-0.268185	0.0768627	-0.0708771	0.217672	-0.859781	-0.848895	-0.706813	-1.37272	2448	1288.3	-19.466	-1.90018
ILMN_2597923	ENSMUSG00000038151	Prdm1	PR domain containing 1, with ZNF domain	-0.28434	0.33488	0.0172419	-0.143073	-0.651168	-0.950606	-0.890977	-1.26005	650.1	343.1	-15.539	-1.89478
ILMN_1231439	ENSMUSG00000025375	Aatk	apoptosis-associated tyrosine kinase	-0.288755	0.198815	-0.0812991	0.122249	-0.911019	-1.21538	-0.94224	-0.59087	565.8	303.7	-20.857	-1.86302
ILMN_1232055	ENSMUSG00000079020	Slc45a4	solute carrier family 45, member 4	-0.237242	-0.00787126	0.181776	0.0325186	-0.598576	-0.951154	-0.76928	-1.35773	769.4	414.4	-17.331	-1.85666
ILMN_2702434	ENSMUSG00000033389	Arhgap44	Rho GTPase activating protein 44	-0.455137	0.0821796	0.0927191	0.196059	-0.674203	-1.00713	-0.683738	-0.771527	1297.2	756.5	-13.79	-1.71474
ILMN_1234902	ENSMUSG00000020679	Hnf1b	HNF1 homeobox B	-0.314234	0.123883	0.133428	0.0131564	-0.911102	-0.966517	-0.515543	-0.756942	441.5	257.7	-14.054	-1.71323
ILMN_2546624	ENSMUSG00000018736	Ndel1	nuclear distribution gene E-like homolog 1 (A. nidulans)	-0.0498767	0.0534559	-0.102392	0.0905096	-0.905831	-0.511233	-1.02692	-0.712768	451.6	263.7	-13.391	-1.71255
ILMN_2706906	ENSMUSG00000030088	Aldh1l1	aldehyde dehydrogenase 1 family, member L1	-0.368327	0.212869	0.0154418	0.0780196	-0.585858	-0.753386	-0.68595	-1.10168	565.9	332.1	-13.391	-1.704
ILMN_1234812	ENSMUSG00000039168	Dap	death-associated protein	-0.28734	0.231752	0.0329691	-0.0244245	-0.57403	-0.870395	-0.617456	-0.916438	826.4	495.9	-13.765	-1.66647
ILMN_1231896	ENSMUSG00000070003	Ssbp4	single stranded DNA binding protein 4	-0.0289157	-0.0156761	-0.28799	0.276923	0.784786	0.579653	0.54052	0.778405	1292.6	2063.9	13.726	1.5967
ILMN_2773113	ENSMUSG00000056737	Capg	capping protein (actin filament), gelsolin-like	0.0851374	-0.16875	0.173326	-0.117251	0.643748	0.885161	0.427718	0.717501	373.4	597.3	15.419	1.59963
ILMN_1242946	ENSMUSG00000057160	Gm16372	predicted pseudogene 16372	-0.167135	0.152688	-0.349035	0.278154	0.759866	0.639994	0.75429	0.989249	1411	2442.3	21.557	1.7309
ILMN_1223734	ENSMUSG00000022412	Mief1	mitochondrial elongation factor 1	0.382358	0.125843	-0.300255	-0.334107	1.0781	0.709218	0.837185	0.836281	1525.9	2791.8	21.777	1.82961
ILMN_2995426	ENSMUSG00000036249	Rbm43	RNA binding motif protein 43	0.363433	-0.337543	0.0687191	-0.195379	0.718269	0.809063	1.12354	1.0413	302.5	577.3	25.086	1.90843
ILMN_2958159	#N/A	#N/A	#N/A	0.0941395	-0.0675367	-0.213881	0.158454	0.621697	1.19768	0.833666	1.09318	13800.5	26731.7	23.997	1.93701
ILMN_2521653	#N/A	#N/A	#N/A	0.0454862	-0.138054	-0.0588325	0.136434	1.11967	1.03552	0.938593	0.751814	283.3	554.2	42.183	1.95623
ILMN_1219591	ENSMUSG00000021411	Pxdc1	PX domain containing 1	0.128217	0.0301991	0.00905819	-0.185069	1.16607	0.925482	0.846632	0.926121	276.7	542.5	42.183	1.96061
ILMN_3131478	ENSMUSG00000030268	Bcat1	branched chain aminotransferase 1, cytosolic	0.504441	-0.37818	0.0443456	-0.35697	0.635687	1.01794	1.2806	0.988091	2714.7	5423.8	16.287	1.99794
ILMN_2892222	ENSMUSG00000024981	Acsl5	acyl-CoA synthetase long-chain family member 5	0.548912	-0.0918626	-0.102859	-0.583115	0.86471	0.875698	1.41194	0.926526	1203	2471.4	13.086	2.05436
ILMN_1239181	ENSMUSG00000063445	Nmral1	NmrA-like family domain containing 1	-0.167446	-0.560798	-0.245602	0.667385	0.810254	1.01956	1.37787	0.969709	1194	2488.9	13.011	2.08451
ILMN_1214071	ENSMUSG00000025491	Ifitm1	interferon induced transmembrane protein 1	0.35825	-0.0946324	0.0954032	-0.48751	1.33746	1.25399	0.954454	1.02473	5063.5	11246.6	47.347	2.22111
ILMN_1217180	ENSMUSG00000025491	Ifitm1	interferon induced transmembrane protein 1	0.44176	-0.199242	0.0540566	-0.448997	1.35281	1.1637	1.17201	1.11972	4396	10133.6	47.347	2.30519
ILMN_2904765	ENSMUSG00000042821	Snai1	snail family zinc finger 1	0.256618	-0.200523	0.545855	-1.07338	1.64673	0.844273	1.32127	1.31873	831	2061	16.513	2.48014
ILMN_2984434	#N/A	#N/A	#N/A	0.398086	0.0681941	0.05976	-0.757439	1.17775	1.24316	1.73019	1.28242	1375.4	3568.9	39.527	2.59481
ILMN_2658501	ENSMUSG00000025492	Ifitm3	interferon induced transmembrane protein 3	0.0852317	-0.19657	-0.458587	0.420962	1.2565	1.9317	2.01868	2.07468	1090.5	3944.5	47.347	3.61715

## Sheet: Day 6
S1b dataset: Microarray expression profilling day 6 of DE differentiation				WT				Null				Average signal
PROBE_ID	Ensembl	SYMBOL	Gene name	1	2	3	4	1	2	3	4	WT	Null	Illumina DiffScore	Fold change in Null
ILMN_1246285	ENSMUSG00000044461	Shisa2	shisa family member 2	0.31214	-0.790378	-0.148478	0.353953	-3.0744	-3.75323	-3.08956	-3.28173	5864.51	605.772	-44.5739	-9.68106
ILMN_1232090	ENSMUSG00000051354	Samd3	sterile alpha motif domain containing 3	0.218155	0.166641	-0.432771	-0.0387833	-2.81753	-3.88759	-3.51875	-2.55464	3834.39	447.542	-146.355	-8.56765
ILMN_3161263	ENSMUSG00000045005	Fzd5	frizzled homolog 5 (Drosophila)	0.307214	-0.754767	-0.0127077	0.237333	-2.28266	-4.74587	-2.77629	-2.93188	20496	2663.45	-52.1581	-7.69528
ILMN_2620406	ENSMUSG00000059991	Nptx2	neuronal pentraxin 2	0.579858	-1.13649	0.0043576	0.0668212	-2.55657	-3.04157	-3.16459	-2.56229	3342.54	478.199	-19.7203	-6.98984
ILMN_1237934	ENSMUSG00000005892	Trh	thyrotropin releasing hormone	0.110084	0.0666104	-0.64034	0.300878	-3.36268	-2.15515	-1.59644	-3.84891	25384	4580.65	-53.256	-5.54157
ILMN_2604282	ENSMUSG00000031548	Sfrp1	secreted frizzled-related protein 1	0.311558	-0.645999	0.104093	0.0636198	-1.85206	-4.04603	-2.2372	-2.41358	11073.4	2041.16	-57.0662	-5.42505
ILMN_1246073	ENSMUSG00000038793	Lefty1	left right determination factor 1	0.259454	-0.178122	0.0299034	-0.154927	-1.94655	-5.44305	-2.24035	-1.92363	25796.8	4886.23	-141.203	-5.2795
ILMN_1231689	ENSMUSG00000031548	Sfrp1	secreted frizzled-related protein 1	0.396639	-0.537949	-0.17206	0.146966	-1.76454	-4.11838	-2.32899	-2.01854	13541.3	2700.57	-45.8485	-5.01424
ILMN_2485639	ENSMUSG00000040046	Tph1	tryptophan hydroxylase 1	0.371151	-1.2452	0.244981	0.137097	-2.07182	-2.71224	-2.26293	-2.31509	1724.83	344.859	-20.1012	-5.00156
ILMN_2775793	ENSMUSG00000038192	Cer1	cerberus 1 homolog (Xenopus laevis)	0.427683	-0.983936	-0.209452	0.361167	-1.10957	-3.92488	-3.40621	-2.29172	3988.82	825.517	-15.1197	-4.83191
ILMN_2744927	ENSMUSG00000030669	Calca	calcitonin/calcitonin-related polypeptide, alpha	-0.202568	-0.399148	0.381323	0.0978199	-2.16292	-2.49978	-1.95857	-2.29655	1324.27	285.029	-66.7872	-4.64608
ILMN_2610013	ENSMUSG00000002633	Shh	sonic hedgehog	-1.16023	0.567662	-0.120519	0.202363	-2.4647	-2.08676	-2.56289	-1.73564	1177.94	260.937	-13.4954	-4.51429
ILMN_1245731	ENSMUSG00000024986	Hhex	hematopoietically expressed homeobox	0.355568	-0.911243	0.0451365	0.210393	-2.02129	-2.31057	-2.44319	-1.94517	7735.75	1724.07	-30.7074	-4.48692
ILMN_2844838	ENSMUSG00000031160	Eras	ES cell-expressed Ras	0.416412	-0.27487	-0.676343	0.278725	-1.94964	-2.8746	-1.76611	-2.21839	2526.09	570.967	-28.5486	-4.42423
ILMN_2998313	ENSMUSG00000017978	Cadps2	Ca2+-dependent activator protein for secretion 2	0.0250663	-0.63427	0.171017	0.277812	-1.78819	-2.57162	-2.37789	-1.78574	1896.52	445.761	-53.9006	-4.25456
ILMN_1217009	ENSMUSG00000021062	Rab15	RAB15, member RAS oncogene family	0.420469	-0.954477	0.0642619	0.137581	-1.87907	-2.53988	-2.0973	-1.78441	12340.7	2985.85	-24.3205	-4.13306
ILMN_2683528	ENSMUSG00000061666	Gdpd1	glycerophosphodiester phosphodiesterase domain containing 1	0.388571	-1.25915	0.245486	0.121178	-2.33355	-1.75276	-2.08653	-1.95442	3393.82	838.782	-16.2458	-4.04613
ILMN_2886981	ENSMUSG00000038623	Tm6sf1	transmembrane 6 superfamily member 1	0.529101	-0.929367	-0.283335	0.275236	-2.04127	-1.59891	-2.28241	-2.10438	1218.69	308.08	-14.482	-3.95578
ILMN_1247263	ENSMUSG00000056815	Gm6812	predicted gene 6812	0.424637	-0.915572	-0.032517	0.201532	-1.61113	-2.90897	-1.85511	-1.63988	2232.32	590.323	-20.8671	-3.78152
ILMN_1246054	ENSMUSG00000022483	Col2a1	collagen, type II, alpha 1	0.210505	-0.64569	0.0642289	0.211877	-1.95589	-1.98598	-1.38497	-2.19069	1234.11	343.128	-46.4042	-3.59665
ILMN_1232601	ENSMUSG00000019590	Cyb561	cytochrome b-561	0.419676	-0.680851	-0.0772134	0.125239	-1.79237	-2.10236	-2.12165	-1.14346	2158.35	649.681	-25.6491	-3.32218
ILMN_2756704	ENSMUSG00000034981	Parm1	prostate androgen-regulated mucin-like protein 1	0.197338	-0.587678	-0.0943625	0.323451	-1.42457	-1.52784	-2.31098	-1.8157	4331.87	1304.89	-39.4497	-3.31973
ILMN_2479717	ENSMUSG00000046245	Pilra	paired immunoglobin-like type 2 receptor alpha	0.352048	-0.937682	-0.11767	0.356012	-0.972331	-2.33666	-2.419	-1.68482	1325.89	399.649	-13.8408	-3.31764
ILMN_2731265	ENSMUSG00000031891	Hsd11b2	hydroxysteroid 11-beta dehydrogenase 2	0.547889	-0.696722	-0.146855	0.0255464	-2.07214	-0.981619	-2.01287	-2.11252	2115.49	646.94	-15.367	-3.27
ILMN_3028637	ENSMUSG00000030669	Calca	calcitonin/calcitonin-related polypeptide, alpha	-0.222466	0.191716	-0.317758	0.261186	-1.76386	-2.45778	-1.169	-1.71433	2395.66	734.247	-59.0895	-3.26275
ILMN_2691752	ENSMUSG00000021848	Otx2	orthodenticle homolog 2	0.361568	-0.510163	-0.251774	0.230415	-1.08897	-4.56289	-1.93252	-1.14101	13652.3	4190.65	-20.7156	-3.25781
ILMN_1233376	ENSMUSG00000024247	Pkdcc	protein kinase domain containing, cytoplasmic	0.221628	-0.238809	-0.209257	0.16546	-1.45411	-2.30742	-1.73378	-1.25389	4789.83	1541.11	-84.1289	-3.10805
ILMN_2650603	ENSMUSG00000031737	Irx5	Iroquois related homeobox 5 (Drosophila)	0.254114	-0.402986	-0.102336	0.162961	-1.49756	-1.72619	-1.74017	-1.51688	1175.44	383.539	-71.7807	-3.06472
ILMN_2807016	ENSMUSG00000058254	Tspan7	tetraspanin 7	0.236025	-0.899787	0.200479	0.1855	-1.1323	-2.98279	-1.552	-1.34219	7006.55	2308.92	-18.4911	-3.03456
ILMN_2759142	ENSMUSG00000022483	Col2a1	collagen, type II, alpha 1	0.125894	-0.466128	0.127233	0.127917	-1.61806	-1.6769	-1.21975	-1.90776	1004.02	334.938	-70.6816	-2.99762
ILMN_2597578	ENSMUSG00000036904	Fzd8	frizzled homolog 8 (Drosophila)	-0.34829	-0.547846	0.067066	0.568383	-1.19112	-1.90387	-1.74096	-1.54693	944.433	317.942	-14.304	-2.97046
ILMN_2714638	ENSMUSG00000014361	Mertk	c-mer proto-oncogene tyrosine kinase	0.45013	-0.933739	0.179585	-0.0324209	-1.50638	-1.42002	-1.58832	-1.74281	842.498	285.827	-14.8274	-2.94758
ILMN_3104118	ENSMUSG00000024247	Pkdcc	protein kinase domain containing, cytoplasmic	0.00874234	-0.582853	-0.0892017	0.471174	-1.2964	-2.07811	-1.88515	-1.03985	2255.96	790.181	-20.548	-2.85499
ILMN_2642743	ENSMUSG00000029337	Fgf5	fibroblast growth factor 5	0.417895	-0.0534429	-0.453693	-0.0436191	-0.959202	-4.83998	-1.60885	-0.929616	9686.23	3395.3	-17.2077	-2.85283
ILMN_2854263	ENSMUSG00000051354	Samd3	sterile alpha motif domain containing 3	0.237452	0.2027	-0.582852	0.00374306	-1.41954	-1.48082	-1.78547	-1.37123	664.412	233.999	-38.9652	-2.83938
ILMN_2663281	ENSMUSG00000029189	Sel1l3	sel-1 suppressor of lin-12-like 3 (C. elegans)	0.354228	-1.09028	0.127765	0.213412	-1.33575	-1.55124	-1.7909	-1.37348	906.782	320.174	-13.1618	-2.83215
ILMN_1226157	ENSMUSG00000028698	Pik3r3	phosphatidylinositol 3 kinase, regulatory subunit, polypeptide 3 (p55)	0.337512	-0.866667	0.136004	0.123209	-1.17082	-1.52015	-1.40933	-1.99508	4344.52	1542.48	-19.6695	-2.81659
ILMN_1237186	ENSMUSG00000027315	Spint1	serine protease inhibitor, Kunitz type 1	0.40062	-0.692254	0.250318	-0.198312	-1.41607	-1.90326	-1.51556	-1.20406	10694	3812.08	-19.1984	-2.80529
ILMN_2484932	ENSMUSG00000034613	Ppm1h	protein phosphatase 1H (PP2C domain containing)	0.116626	-0.612413	0.254695	0.0957472	-1.36075	-1.42084	-2.00678	-1.15549	2627.81	959.557	-36.4885	-2.73857
ILMN_2649172	ENSMUSG00000031428	Zcchc18	zinc finger, CCHC domain containing 18	0.165436	-0.145054	-0.0337031	-0.00398686	-1.72317	-1.74143	-1.39972	-1.03901	4193.54	1538.63	-166.085	-2.7255
ILMN_2596396	ENSMUSG00000000531	Grasp	GRP1 (general receptor for phosphoinositides 1)-associated scaffold protein	-0.21882	0.111828	0.0122274	0.0726189	-1.7801	-0.739311	-1.71611	-1.73084	2167.47	810.543	-79.2364	-2.67409
ILMN_1222084	ENSMUSG00000022176	Rem2	rad and gem related GTP binding protein 2	0.372681	-0.510554	-0.0908989	0.0899773	-1.45172	-1.51567	-1.86338	-0.953917	1586.28	597.386	-29.317	-2.65537
ILMN_2724545	ENSMUSG00000042978	Sbk1	SH3-binding kinase 1	0.160626	-0.462231	0.0770454	0.139482	-1.56613	-1.18427	-1.23517	-1.71254	6488.52	2445.65	-65.4328	-2.65309
ILMN_2716543	ENSMUSG00000018698	Lhx1	LIM homeobox protein 1	0.312214	-0.39391	-0.153113	0.134899	-0.759417	-4.71095	-1.78424	-0.764115	18230.8	6873.31	-15.0293	-2.65241
ILMN_2973824	ENSMUSG00000038526	Car14	carbonic anhydrase 14	-0.117057	-0.112162	0.104682	0.107655	-1.58701	-2.0253	-0.97661	-1.22608	2449.26	927.145	-116.469	-2.64172
ILMN_1229516	ENSMUSG00000031891	Hsd11b2	hydroxysteroid 11-beta dehydrogenase 2	0.433265	-0.52695	-0.107391	0.0390387	-1.63764	-0.805191	-1.52269	-1.87165	1179.37	446.675	-20.4303	-2.64033
ILMN_3131909	ENSMUSG00000037279	Ovol2	ovo-like 2 (Drosophila)	0.404138	-0.720151	-0.0337643	0.128029	-1.06382	-1.84758	-1.53408	-1.24145	1743.78	664.586	-18.895	-2.62386
ILMN_2776909	ENSMUSG00000031734	Irx3	Iroquois related homeobox 3	0.530486	-0.256046	-0.228105	-0.210147	-1.40809	-0.930493	-1.43993	-1.95265	7555.15	2886.85	-18.2549	-2.61709
ILMN_2980815	ENSMUSG00000021803	Cdhr1	cadherin-related family member 1	0.196159	-0.504599	0.181237	0.0223945	-0.883396	-2.1453	-1.19857	-1.55368	1337.7	516.514	-34.7449	-2.58986
ILMN_3112873	ENSMUSG00000038393	Txnip	thioredoxin interacting protein	0.185368	-0.763532	0.232723	0.135916	-1.55643	-1.6564	-1.5688	-0.861068	5180.47	2000.77	-21.4524	-2.58924
ILMN_1249578	ENSMUSG00000049313	Sorl1	sortilin-related receptor, LDLR class A repeats-containing	0.432108	-0.592296	-0.0770531	0.0559138	-1.24524	-2.10074	-1.31631	-1.00437	1372.22	533.459	-19.4155	-2.57231
ILMN_2759144	ENSMUSG00000022483	Col2a1	collagen, type II, alpha 1	-0.0178317	-0.424339	0.0792222	0.275788	-1.67647	-1.53465	-0.970074	-1.3664	904.333	351.864	-46.4042	-2.57012
ILMN_2627179	ENSMUSG00000027246	Ell3	elongation factor RNA polymerase II-like 3	0.224796	-0.259449	-0.122169	0.107254	-1.23068	-1.9879	-1.3014	-1.07625	1739.96	677.81	-75.5082	-2.56704
ILMN_2747986	ENSMUSG00000025902	Sox17	SRY (sex determining region Y)-box 17	0.156917	-0.0706426	-0.485969	0.28554	-1.02947	-2.59559	-1.59398	-0.799284	5214.58	2035.28	-23.659	-2.56209
ILMN_1213609	ENSMUSG00000038393	Txnip	thioredoxin interacting protein	0.214165	-0.783869	0.146683	0.204316	-1.38423	-1.60921	-1.74755	-0.791854	9595.58	3805.32	-18.489	-2.52162
ILMN_1233113	ENSMUSG00000026383	Epb4.1l5	erythrocyte protein band 4.1-like 5	0.0446226	-0.393303	0.188659	0.0942332	-1.20013	-1.65339	-1.41892	-1.05888	1053.55	423.298	-66.7933	-2.48892
ILMN_1246216	ENSMUSG00000037025	Foxa2	forkhead box A2	-0.134381	0.1527	-0.254014	0.187428	-0.822647	-2.29997	-1.51639	-1.01058	1482.69	598.404	-43.1728	-2.47774
ILMN_1237546	ENSMUSG00000034981	Parm1	prostate androgen-regulated mucin-like protein 1	0.261334	-0.674082	0.1375	0.103915	-1.09497	-1.13104	-1.46339	-1.60837	984.854	397.719	-25.9467	-2.47625
ILMN_3036708	ENSMUSG00000015944	Gatsl2	GATS protein-like 2	0.418943	-0.777355	-0.00415201	0.114354	-1.38505	-1.11444	-1.56402	-1.20574	1171.78	473.545	-15.7148	-2.47448
ILMN_2957054	ENSMUSG00000024987	Cyp26a1	cytochrome P450, family 26, subfamily a, polypeptide 1	0.0445822	-0.220108	0.0634414	0.0910687	-0.515414	-2.77044	-1.86536	-0.972941	8498.5	3463.29	-26.474	-2.45388
ILMN_2773817	ENSMUSG00000031861	Lpar2	lysophosphatidic acid receptor 2	0.390033	-0.533786	-0.250709	0.212076	-1.74465	-1.09672	-0.65517	-2.05788	1191.53	488.87	-13.0488	-2.43731
ILMN_1245850	ENSMUSG00000020807	4933427D14Rik	RIKEN cDNA 4933427D14 gene	0.131061	-0.482173	-0.141637	0.358972	-1.80467	-0.630217	-1.1475	-1.94274	948.616	389.847	-17.2834	-2.43331
ILMN_2680415	ENSMUSG00000027200	Sema6d	sema domain, transmembrane domain (TM), and cytoplasmic domain, (semaphorin) 6D	0.372402	-0.448689	-0.407613	0.285598	-1.01587	-1.48367	-1.0949	-1.60608	969.241	399.512	-16.1443	-2.42606
ILMN_2689784	ENSMUSG00000031442	Mcf2l	mcf.2 transforming sequence-like	0.468274	-0.574696	-0.292073	0.174268	-1.24885	-1.7114	-0.943637	-1.25969	976.6	406.193	-13.0488	-2.40428
ILMN_2641647	ENSMUSG00000024985	Tcf7l2	transcription factor 7 like 2, T cell specific, HMG box	0.149142	-0.724051	0.200883	0.184335	-1.11345	-1.87925	-1.15979	-1.03294	2986.62	1247.14	-21.4328	-2.39478
ILMN_1221501	ENSMUSG00000021792	Fam213a	family with sequence similarity 213, member A	0.183014	-0.498026	-0.274969	0.411647	-1.43084	-0.966487	-2.21908	-0.766765	4534.93	1910.54	-13.4352	-2.37364
ILMN_2940195	ENSMUSG00000008540	Mgst1	microsomal glutathione S-transferase 1	0.447235	-0.575501	-0.0593929	0.00842159	-1.38238	-1.44486	-1.50433	-0.75127	1166.62	495.079	-15.8265	-2.35642
ILMN_2691295	ENSMUSG00000024987	Cyp26a1	cytochrome P450, family 26, subfamily a, polypeptide 1	0.233157	-0.362307	0.0037057	0.0622649	-0.467605	-2.39844	-1.6855	-1.05608	1693.89	721.877	-19.7417	-2.3465
ILMN_2596998	ENSMUSG00000026765	Lypd6b	LY6/PLAUR domain containing 6B	0.296946	-0.493971	-0.17381	0.23253	-1.14676	-1.77453	-1.11369	-0.986764	931.749	398.474	-23.5314	-2.3383
ILMN_1217489	ENSMUSG00000081752	Gm14680	predicted gene 14680	0.131046	-0.420096	0.00685399	0.205112	-1.19153	-1.35631	-1.23086	-1.12859	9398.96	4022.39	-60.6446	-2.33666
ILMN_1216639	ENSMUSG00000031284	Pak3	p21 protein (Cdc42/Rac)-activated kinase 3	0.109163	-0.787174	0.36099	0.0808114	-1.06951	-1.4515	-1.13294	-1.22959	851.903	367.287	-15.367	-2.31945
ILMN_3101815	ENSMUSG00000030669	Calca	calcitonin/calcitonin-related polypeptide, alpha	-0.178457	0.164964	-0.199009	0.168726	-1.14596	-1.556	-0.890125	-1.28966	757.424	329.592	-64.9773	-2.29806
ILMN_2654754	ENSMUSG00000028583	Pdpn	podoplanin	0.184492	-0.748634	0.15974	0.203302	-1.1612	-0.686894	-1.89869	-1.28859	9084.89	3965.25	-15.1907	-2.29113
ILMN_2955452	ENSMUSG00000004864	Mapk13	mitogen-activated protein kinase 13	0.199793	-0.235833	-0.119792	0.113636	-1.13832	-1.36694	-1.29413	-1.00105	757.327	331.221	-79.8546	-2.28647
ILMN_2966034	ENSMUSG00000037855	Zfp365	zinc finger protein 365	-0.290056	0.0240233	0.331729	-0.141116	-0.595753	-1.45418	-2.68781	-0.802641	1527.4	670.208	-16.4211	-2.279
ILMN_2769945	ENSMUSG00000026519	Tmem63a	transmembrane protein 63a	0.0057672	-0.408937	0.226826	0.101057	-0.821938	-1.87785	-1.41757	-0.84426	1687.98	746.557	-32.6979	-2.26102
ILMN_2588759	ENSMUSG00000038526	Car14	carbonic anhydrase 14	-0.0791374	-0.0898203	0.186193	-0.035077	-1.3041	-1.68213	-0.682975	-1.18346	1267.95	564.163	-70.0077	-2.24748
ILMN_2723826	ENSMUSG00000000958	Slc7a7	solute carrier family 7 (cationic amino acid transporter, y+ system), member 7	0.330593	-0.0951493	-0.0119263	-0.295965	-0.699827	-2.16345	-0.916391	-1.27948	2286.7	1017.95	-25.0119	-2.24638
ILMN_2797825	ENSMUSG00000044367	Slc16a13	solute carrier family 16 (monocarboxylic acid transporters), member 13	0.183442	-0.704013	0.278152	0.0536776	-0.969506	-1.5776	-1.10412	-1.07433	1321.77	590.104	-18.7271	-2.2399
ILMN_2777530	ENSMUSG00000033998	Kcnk1	potassium channel, subfamily K, member 1	0.408651	-0.342672	-0.0249543	-0.150201	-1.04437	-1.92287	-0.749456	-1.13291	1555.7	699.833	-20.1306	-2.22295
ILMN_2656359	ENSMUSG00000038605	Samd10	sterile alpha motif domain containing 10	0.263229	-0.422635	0.121269	-0.049776	-1.0065	-1.59617	-0.960171	-0.952501	872.808	405.689	-32.3774	-2.15142
ILMN_2998548	ENSMUSG00000026520	Pycr2	pyrroline-5-carboxylate reductase family, member 2	0.131797	-0.130191	0.149579	-0.182154	-0.912572	-1.79416	-1.26731	-0.654065	15729.3	7355.42	-46.6284	-2.13847
ILMN_2941790	ENSMUSG00000023906	Cldn6	claudin 6	0.21127	-0.114129	-0.0365135	-0.0841433	-0.817439	-2.40296	-1.3693	-0.445804	14614.2	6860.55	-21.1521	-2.13018
ILMN_2482672	ENSMUSG00000051344	Plekhm3	pleckstrin homology domain containing, family M, member 3	0.443916	-0.569505	-0.149491	0.0898939	-1.1735	-1.24038	-1.12666	-0.821184	2129.16	1006.33	-13.7925	-2.11578
ILMN_3085841	ENSMUSG00000029381	Shroom3	shroom family member 3	0.111334	-0.431981	0.0605448	0.183545	-1.00942	-1.33727	-1.20937	-0.811037	1097.44	519.898	-41.6345	-2.11088
ILMN_2613878	ENSMUSG00000027073	Prg2	proteoglycan 2, bone marrow	0.242489	-0.535753	-0.087652	0.246246	-0.774817	-1.4913	-1.34202	-0.835202	659.08	312.26	-17.1787	-2.11068
ILMN_2634167	ENSMUSG00000070473	Cldn3	claudin 3	0.196647	-0.468324	-0.00517874	0.182371	-1.05121	-1.19701	-0.889193	-1.18619	659.754	313.073	-32.5651	-2.10735
ILMN_2728038	ENSMUSG00000057315	Arhgap24	Rho GTPase activating protein 24	-0.0769008	-0.163846	-0.0512021	0.255965	-1.04126	-0.909347	-1.13357	-1.16724	799.471	383.624	-72.6853	-2.084
ILMN_2606470	ENSMUSG00000024059	Clip4	CAP-GLY domain containing linker protein family, member 4	0.0621894	-0.287574	-0.043378	0.221929	-0.884579	-1.3532	-1.15829	-0.860783	719.508	347.48	-50.7477	-2.07064
ILMN_1239726	ENSMUSG00000006587	Snai3	snail family zinc finger 3	-0.0140447	-0.0707318	0.0324099	0.0493712	-1.24515	-1.59942	-0.606275	-0.908666	963.666	467.725	-48.4543	-2.06033
ILMN_2929791	ENSMUSG00000027805	Pfn2	profilin 2	0.353791	-0.571911	0.0270607	0.0432416	-0.876355	-1.14075	-1.20488	-0.961318	1993.39	969.614	-19.751	-2.05586
ILMN_1219184	ENSMUSG00000015944	Gatsl2	GATS protein-like 2	0.421351	-0.575653	0.0639841	-0.082396	-1.00008	-0.767143	-1.37045	-1.07042	900.412	439.064	-13.0488	-2.05075
ILMN_2447991	ENSMUSG00000026494	Kif26b	kinesin family member 26B	0.247052	0.0706122	-0.486189	0.0692203	-0.991353	-1.08242	-1.1467	-0.926484	1775.57	866.938	-33.2931	-2.04809
ILMN_1212692	ENSMUSG00000004864	Mapk13	mitogen-activated protein kinase 13	0.217212	-0.309434	0.0396528	0.00387644	-1.09962	-1.22593	-0.814028	-1.02284	714.378	349.17	-53.1781	-2.04593
ILMN_2804166	ENSMUSG00000037995	Igsf9	immunoglobulin superfamily, member 9	0.186386	-0.304535	0.277076	-0.250422	-1.3416	-0.99116	-0.965624	-0.859106	3809.19	1867.46	-31.0962	-2.03977
ILMN_2665609	ENSMUSG00000038859	Baiap2l1	BAI1-associated protein 2-like 1	0.401153	-0.600651	0.0240069	0.00461107	-0.923672	-0.974967	-1.11214	-1.08503	911.764	449.022	-14.4125	-2.03055
ILMN_2472093	ENSMUSG00000036412	Arsi	arylsulfatase i	0.0207355	0.12422	-0.583364	0.296545	-1.23031	-0.956011	-1.21192	-0.743239	672.611	331.395	-17.3679	-2.02964
ILMN_2718716	ENSMUSG00000022629	Kif21a	kinesin family member 21A	0.0938217	-0.163238	-0.0991467	0.145616	-0.676734	-2.02551	-1.09257	-0.663126	1545.43	761.757	-32.3157	-2.02878
ILMN_2463616	ENSMUSG00000019996	Map7	microtubule-associated protein 7	0.0826281	-0.35773	0.0440347	0.175901	-0.734805	-1.59593	-1.02834	-0.826754	2297.21	1140.43	-39.255	-2.01432
ILMN_1247070	ENSMUSG00000026383	Epb4.1l5	erythrocyte protein band 4.1-like 5	0.174367	-0.296963	0.0849929	-0.00450212	-0.944073	-1.20556	-1.26917	-0.68463	603.102	300.108	-43.1728	-2.00962
ILMN_2971031	ENSMUSG00000037188	Grhl3	grainyhead-like 3 (Drosophila)	-0.558362	0.171873	0.345121	-0.113802	-0.744409	-1.2064	-1.14192	-0.952797	719.814	359.916	-14.4125	-1.99995
ILMN_2766455	ENSMUSG00000046079	Lrrc8d	leucine rich repeat containing 8D	0.165398	-0.0378331	-0.0232363	-0.119691	-0.996026	-1.04929	-0.839575	-1.09969	3806.83	1912.94	-133.157	-1.99004
ILMN_2640248	ENSMUSG00000015647	Lama5	laminin, alpha 5	0.159131	-0.115589	0.125755	-0.202071	-0.449495	-2.15067	-0.845945	-0.966302	2252.27	1140.59	-20.1091	-1.97466
ILMN_1230211	ENSMUSG00000038831	Ralgps1	Ral GEF with PH domain and SH3 binding motif 1	0.0532002	-0.208641	0.00124231	0.132541	-0.95322	-1.07854	-1.10962	-0.742531	743.724	381.362	-83.8238	-1.95018
ILMN_2636349	ENSMUSG00000044628	Rnf208	[	0.294201	-0.237495	0.0285932	-0.143118	-0.945186	-1.5673	-0.571177	-0.929199	1624.27	834.475	-26.2848	-1.94645
ILMN_2608133	ENSMUSG00000030494	Rhpn2	rhophilin, Rho GTPase binding protein 2	0.292252	-0.455568	0.182905	-0.134383	-0.642249	-1.81271	-0.853101	-0.7848	1776.99	914.88	-13.469	-1.94232
ILMN_1247463	ENSMUSG00000032128	Robo3	roundabout homolog 3 (Drosophila)	0.195114	-0.324517	-0.197921	0.24466	-0.903068	-1.00816	-0.970799	-0.926181	452.974	234.233	-22.0349	-1.93386
ILMN_2672353	ENSMUSG00000002668	Dennd1c	DENN/MADD domain containing 1C	0.160235	-0.437624	0.0447467	0.154038	-0.780854	-1.15069	-1.08768	-0.789929	651.299	338.891	-28.987	-1.92186
ILMN_3162511	ENSMUSG00000029381	Shroom3	shroom family member 3	0.303788	-0.609051	0.0190955	0.133125	-0.876011	-0.989246	-1.14576	-0.770019	588.605	307.101	-13.7925	-1.91665
ILMN_2495888	ENSMUSG00000028412	Slc44a1	solute carrier family 44, member 1	0.240782	-0.298537	0.139495	-0.14597	-1.19004	-0.481221	-0.855277	-1.37519	2459.23	1286.75	-22.728	-1.9112
ILMN_2659960	ENSMUSG00000028080	Lrba	LPS-responsive beige-like anchor	0.356556	-0.0382962	-0.287986	-0.109694	-0.84907	-1.84543	-0.71266	-0.622666	2228.65	1166.18	-15.0319	-1.91106
ILMN_3003018	ENSMUSG00000057816	1700007G11Rik	RIKEN cDNA 1700007G11 gene	0.129593	0.0391078	-0.151331	-0.0319197	-0.473055	-2.10323	-1.07388	-0.585498	1084.09	567.692	-17.4338	-1.90964
ILMN_2853800	#N/A	#N/A	#N/A	0.0370661	0.0286214	-0.327104	0.210143	-0.80951	-1.60292	-0.526701	-0.958453	1928.79	1016.73	-25.5824	-1.89705
ILMN_2528345	ENSMUSG00000040721	Zfhx2	zinc finger homeobox 2	0.0217649	-0.410497	0.330848	-0.0369949	-1.0628	-1.50437	-0.575965	-0.714582	2683.2	1416.33	-16.2181	-1.89447
ILMN_2772899	ENSMUSG00000035228	Ccdc106	coiled-coil domain containing 106	-0.258146	-0.138753	0.121579	0.223558	-0.789881	-0.831609	-1.2416	-0.826938	812.473	432.017	-38.7207	-1.88065
ILMN_2777722	ENSMUSG00000042207	Kdm5b	lysine (K)-specific demethylase 5B	-0.282737	-0.0350515	0.056552	0.216605	-0.794337	-0.531735	-1.39706	-1.05881	2699.14	1435.98	-32.0723	-1.87965
ILMN_2744129	ENSMUSG00000029456	Acad10	acyl-Coenzyme A dehydrogenase family, member 10	0.124876	-0.376481	0.0516981	0.141155	-1.01789	-1.4533	-0.51724	-0.757171	864.387	464.475	-22.6978	-1.861
ILMN_2727116	ENSMUSG00000076431	Sox4	SRY (sex determining region Y)-box 4	0.0880841	-0.274548	0.10836	0.045905	-0.716876	-0.947244	-0.954524	-0.96658	4338.21	2336.96	-81.3603	-1.85635
ILMN_2746887	ENSMUSG00000048332	Lhfp	lipoma HMGIC fusion partner	0.109858	-0.250616	0.0494276	0.0641741	-0.646804	-1.08697	-0.673456	-1.25523	711.709	383.499	-43.1728	-1.85583
ILMN_2584527	ENSMUSG00000024513	Mbd2	methyl-CpG binding domain protein 2	0.00251113	-0.136387	-0.151557	0.24876	-0.813751	-1.99899	-0.762407	-0.416495	2060.59	1111.6	-15.4639	-1.85371
ILMN_2961152	ENSMUSG00000023039	Krt7	keratin 7	0.11482	-0.174785	0.156686	-0.125735	-0.645678	-1.57224	-0.756207	-0.750776	810.479	438.026	-32.3157	-1.8503
ILMN_2759371	ENSMUSG00000048373	Fgfbp1	fibroblast growth factor binding protein 1	0.0910989	0.0873249	0.0200199	-0.220199	-0.619482	-0.973932	-0.786787	-1.23864	516.635	279.425	-40.9456	-1.84892
ILMN_2627328	ENSMUSG00000003812	Dnase2a	deoxyribonuclease II alpha	0.257444	-0.45242	0.123671	-0.0227985	-0.67661	-1.55288	-0.501311	-1.01075	1587.33	860.816	-13.7925	-1.84398
ILMN_1220726	ENSMUSG00000023927	Satb1	special AT-rich sequence binding protein 1	0.100303	-0.0968684	-0.268769	0.217744	-0.714222	-1.44187	-0.830359	-0.647562	3352.5	1825.75	-31.5394	-1.83623
ILMN_1237338	ENSMUSG00000032101	Ddx25	DEAD (Asp-Glu-Ala-Asp) box polypeptide 25	-0.0133805	-0.0181081	-0.157509	0.170095	-0.950025	-0.760535	-1.10633	-0.71485	2315.09	1262.68	-93.8878	-1.83348
ILMN_2828492	ENSMUSG00000074749	Kiz	kizuna centrosomal protein	-0.0184927	-0.0220303	-0.153512	0.17483	-0.730714	-1.31975	-1.04023	-0.527177	1694.05	924.682	-44.6365	-1.83203
ILMN_1235488	ENSMUSG00000038860	Garnl3	GTPase activating RANGAP domain-like 3	-0.0482869	0.353917	-0.185852	-0.191392	-0.915359	-1.32831	-0.885916	-0.456287	2421.51	1330.89	-17.2834	-1.81946
ILMN_2418483	ENSMUSG00000048485	Zbtb8b	zinc finger and BTB domain containing 8b	-0.0133824	-0.0532094	-0.0496473	0.110057	-0.933132	-0.489323	-1.0297	-1.07658	813.025	447.173	-45.7513	-1.81814
ILMN_2635700	ENSMUSG00000039252	Lgi2	leucine-rich repeat LGI family, member 2	0.230822	-0.42911	0.118633	-0.00278611	-1.34219	-0.647247	-0.737949	-0.815233	748.993	412.101	-19.2359	-1.8175
ILMN_2684093	ENSMUSG00000002324	Rec8	REC8 meiotic recombination protein	0.164282	-0.427464	-0.0414076	0.219236	-1.08176	-0.838281	-1.03104	-0.556284	758.064	417.158	-20.0272	-1.81721
ILMN_2591754	ENSMUSG00000030674	Qprt	quinolinate phosphoribosyltransferase	0.11198	0.00892819	-0.00903061	-0.121358	-1.17094	-1.25751	-0.495621	-0.661599	750.233	413.347	-31.6854	-1.81502
ILMN_2615879	ENSMUSG00000083282	Ctsf	cathepsin F	0.0664209	-0.45126	0.374926	-0.112931	-0.777611	-1.17211	-0.766381	-0.760097	911.238	502.423	-13.5056	-1.81369
ILMN_2661082	ENSMUSG00000031861	Lpar2	lysophosphatidic acid receptor 2	0.259957	-0.449408	0.0759886	0.023086	-0.867976	-1.14238	-0.663601	-0.778193	780.022	432	-20.4875	-1.80561
ILMN_3114377	ENSMUSG00000027478	Dnmt3b	DNA methyltransferase 3B	0.239611	-0.0792178	-0.286476	0.0743034	-0.777212	-1.4823	-0.682413	-0.615958	1242.43	688.627	-23.6923	-1.80422
ILMN_3162239	ENSMUSG00000034686	Prr7	proline rich 7 (synaptic)	-0.150611	-0.0830781	0.173654	0.0386867	-0.849289	-0.941271	-1.02163	-0.613707	1439.96	799.864	-80.737	-1.80026
ILMN_2964785	ENSMUSG00000040721	Zfhx2	zinc finger homeobox 2	0.143431	-0.427563	0.269024	-0.0786219	-0.926316	-1.31183	-0.619241	-0.631898	2852.76	1587.1	-16.8138	-1.79747
ILMN_2450328	ENSMUSG00000071291	Zfp58	zinc finger protein 58	0.183616	-0.18072	0.0383398	-0.0663075	-0.694243	-0.961461	-0.917781	-0.817379	1666.77	928.545	-79.9906	-1.79504
ILMN_1215680	ENSMUSG00000051354	Samd3	sterile alpha motif domain containing 3	0.11821	0.214633	-0.311226	-0.0766647	-0.754284	-0.678484	-1.02825	-0.932913	402.305	224.463	-21.6104	-1.7923
ILMN_3162879	ENSMUSG00000041488	Stx3	syntaxin 3	0.0540314	-0.306366	0.277861	-0.0880931	-1.16084	-0.85198	-0.498704	-0.887759	2664.29	1498.31	-24.338	-1.7782
ILMN_1259809	ENSMUSG00000070047	Fat1	FAT tumor suppressor homolog 1 (Drosophila)	0.302666	-0.344253	-0.0149459	-0.0157115	-0.798809	-0.950219	-0.732649	-0.816732	867.942	490.8	-24.218	-1.76842
ILMN_2780619	ENSMUSG00000028403	Zdhhc21	zinc finger, DHHC domain containing 21	0.120621	-0.249373	-0.0789715	0.169672	-0.392257	-1.61459	-1.05373	-0.509022	3063.71	1740.89	-14.1976	-1.75985
ILMN_1233075	ENSMUSG00000040714	Klc3	kinesin light chain 3	0.311847	-0.41197	0.0882308	-0.0830773	-0.827396	-0.968082	-1.02416	-0.498409	787.623	447.826	-14.6969	-1.75877
ILMN_1250688	ENSMUSG00000070047	Fat1	FAT tumor suppressor homolog 1 (Drosophila)	0.229889	-0.164899	-0.254889	0.133843	-0.846099	-1.0537	-0.733228	-0.647	9732.11	5542.88	-34.8562	-1.75579
ILMN_1235131	ENSMUSG00000040434	Gyltl1b	glycosyltransferase-like 1B	-0.132067	-0.0678952	0.215337	-0.0402701	-0.998938	-1.29924	-0.487581	-0.60211	1355.4	772.143	-30.4746	-1.75537
ILMN_1237719	#N/A	#N/A	#N/A	-0.237756	0.0426924	0.0615892	0.108742	-0.826116	-0.479366	-0.906079	-1.06604	583.068	334.185	-35.5396	-1.74475
ILMN_2701815	ENSMUSG00000026640	Plxna2	plexin A2	0.192534	-0.0136146	-0.122842	-0.0766657	-0.874197	-1.29347	-0.850599	-0.334219	3368.97	1938.25	-26.8239	-1.73815
ILMN_1232055	ENSMUSG00000079020	Slc45a4	solute carrier family 45, member 4	0.223734	-0.0225218	0.0119669	-0.252555	-0.22643	-1.00695	-1.03047	-1.10067	927.252	535.069	-14.1	-1.73296
ILMN_1221920	ENSMUSG00000052609	Plekhg3	pleckstrin homology domain containing, family G (with RhoGef domain) member 3	0.0243916	-0.118127	-0.183171	0.239767	-0.74818	-1.11103	-0.800177	-0.562033	5777.04	3336.16	-41.0194	-1.73164
ILMN_2706853	ENSMUSG00000021687	Scamp1	secretory carrier membrane protein 1	0.145087	-0.00189802	0.148713	-0.34568	-0.821835	-0.888931	-0.894701	-0.565397	7760.25	4499.71	-37.8324	-1.72461
ILMN_3158725	#N/A	#N/A	#N/A	-0.237677	0.0918107	0.0632106	0.0585174	-1.18102	-0.973889	-0.82729	-0.307399	1729.89	1004.14	-25.0022	-1.72276
ILMN_2775655	ENSMUSG00000018428	Akap1	A kinase (PRKA) anchor protein 1	-0.0412221	-0.0047328	0.217546	-0.203087	-0.71484	-0.528486	-1.09527	-0.821166	653.435	381.702	-32.0723	-1.7119
ILMN_2598374	ENSMUSG00000037979	Ccdc92	coiled-coil domain containing 92	-0.20429	0.00361302	0.308857	-0.166826	-0.832175	-0.690165	-0.801371	-0.780377	1274.98	745.06	-26.6272	-1.71124
ILMN_2644375	ENSMUSG00000079334	Nat6	N-acetyltransferase 6	0.159843	-0.245334	0.233529	-0.211722	-0.881567	-1.18285	-0.5913	-0.509581	1046.49	614.663	-17.4338	-1.70254
ILMN_1239332	ENSMUSG00000029032	Arhgef16	Rho guanine nucleotide exchange factor (GEF) 16	0.136132	-0.399286	0.208927	-0.0189024	-0.671405	-1.0297	-0.817243	-0.585446	598.894	352.101	-18.1618	-1.70092
ILMN_2516338	ENSMUSG00000094910	D430019H16Rik	RIKEN cDNA D430019H16 gene	0.247468	-0.363104	0.199536	-0.172899	-0.82521	-0.745593	-0.820885	-0.669199	506.437	298.263	-13.5056	-1.69796
ILMN_1249959	ENSMUSG00000020541	Tom1l1	target of myb1-like 1 (chicken)	0.135719	-0.219528	0.0516824	0.0086885	-0.855505	-0.590871	-1.10986	-0.564645	1364.44	803.68	-46.4042	-1.69774
ILMN_2674122	ENSMUSG00000027499	Pkia	protein kinase inhibitor, alpha	0.272311	-0.475261	0.0573082	0.0460027	-0.84485	-0.464843	-0.721089	-1.07207	1393.36	823.335	-13.4714	-1.69234
ILMN_2683244	ENSMUSG00000033590	Myo5c	myosin VC	0.165418	-0.281128	0.154603	-0.0855172	-0.906344	-1.19581	-0.641699	-0.406172	959.637	567.543	-18.998	-1.69086
ILMN_1238592	ENSMUSG00000060716	Plekhh1	pleckstrin homology domain containing, family H (with MyTH4 domain) member 1	0.0756805	0.104752	-0.0667662	-0.126491	-0.697889	-0.933998	-0.979594	-0.468936	2509.75	1486.71	-49.7455	-1.68812
ILMN_2595814	ENSMUSG00000042599	Kdm7a	lysine (K)-specific demethylase 7A	-0.0555547	-0.0559519	0.0443136	0.0629832	-1.01964	-1.05233	-0.997185	-0.159284	2287.97	1356.69	-14.2138	-1.68643
ILMN_2750349	#N/A	#N/A	#N/A	0.265519	-0.236283	-0.198523	0.107767	-0.780019	-0.71713	-0.742027	-0.768036	408.371	242.55	-15.2076	-1.68366
ILMN_2789239	ENSMUSG00000029287	Tgfbr3	transforming growth factor, beta receptor III	0.322596	-0.325094	-0.017184	-0.0543692	-0.604519	-0.533872	-1.13861	-0.797426	2486.34	1478.1	-16.3044	-1.68211
ILMN_2649671	ENSMUSG00000004328	Hif3a	hypoxia inducible factor 3, alpha subunit	0.195511	-0.168915	-0.231477	0.155226	-0.983743	-0.792329	-0.795558	-0.475529	1152.92	685.529	-26.6893	-1.6818
ILMN_2939367	ENSMUSG00000052713	Zfp608	zinc finger protein 608	0.151553	-0.115398	-0.245843	0.167082	-0.953946	-0.859237	-0.94762	-0.331515	2971.74	1768.67	-22.0603	-1.68021
ILMN_2490536	ENSMUSG00000035936	Aldh5a1	aldhehyde dehydrogenase family 5, subfamily A1	0.150194	0.0628434	-0.192248	-0.0431735	-0.787136	-0.888006	-0.717395	-0.608341	930.921	554.829	-59.0847	-1.67785
ILMN_1226268	ENSMUSG00000020635	Fkbp1b	FK506 binding protein 1b	-0.0627843	-0.118622	0.370728	-0.271402	-0.764444	-0.793624	-0.735737	-0.691656	591.83	352.912	-13.3358	-1.67699
ILMN_2439638	ENSMUSG00000021277	Traf3	TNF receptor-associated factor 3	0.0570583	-0.2224	0.175015	-0.0386839	-0.913493	-0.451036	-0.798423	-0.868106	1090.71	650.405	-40.2081	-1.67697
ILMN_2783500	ENSMUSG00000052609	Plekhg3	pleckstrin homology domain containing, family G (with RhoGef domain) member 3	0.230653	-0.290937	-0.0435155	0.0551614	-0.629437	-0.887536	-0.752898	-0.724891	951.673	567.535	-31.1228	-1.67685
ILMN_2661588	ENSMUSG00000067889	Sptbn2	spectrin beta, non-erythrocytic 2	-0.0583453	-0.289534	0.0639356	0.234078	-0.911391	-0.942534	-0.665713	-0.502936	628.528	375.237	-21.9919	-1.67502
ILMN_2739599	ENSMUSG00000063972	Nr6a1	nuclear receptor subfamily 6, group A, member 1	-0.0836952	0.279832	-0.419073	0.130145	-0.90589	-0.533539	-0.901416	-0.636708	3126.71	1878.45	-15.3258	-1.66452
ILMN_2744414	ENSMUSG00000038880	Mrps34	mitochondrial ribosomal protein S34	0.0189731	-0.265519	0.0901551	0.124828	-0.528718	-1.42644	-0.674621	-0.489873	4262.7	2561.67	-20.5771	-1.66403
ILMN_2879195	ENSMUSG00000048899	Rimkla	ribosomal modification protein rimK-like family member A	0.170678	0.113486	-0.0878085	-0.231714	-0.648227	-1.29925	-0.37123	-0.755786	713.6	429.899	-16.4636	-1.65992
ILMN_1259342	ENSMUSG00000021294	Kif26a	kinesin family member 26A	0.136125	0.195218	-0.28351	-0.0976349	-0.387026	-0.975392	-0.768047	-0.862992	538.693	324.607	-16.3518	-1.65952
ILMN_1254034	ENSMUSG00000022456	37865	septin 3	-0.296677	0.185451	0.258346	-0.230067	-0.928425	-0.746484	-0.886817	-0.414366	1431.51	863.427	-13.7925	-1.65793
ILMN_2454393	ENSMUSG00000022773	Ypel1	yippee-like 1 (Drosophila)	0.104863	0.0624295	-0.0699754	-0.108222	-0.852023	-0.965682	-0.796287	-0.368746	718.62	434.106	-29.2717	-1.6554
ILMN_3112219	ENSMUSG00000048416	Mlf1	myeloid leukemia factor 1	0.0178346	-0.127691	-0.126054	0.209056	-0.459941	-0.802339	-1.03574	-0.66337	1022.91	618.761	-34.7411	-1.65316
ILMN_1238627	ENSMUSG00000044349	Snhg11	small nucleolar RNA host gene 11	0.0441955	-0.238936	-0.0107384	0.174966	-0.879358	-1.04426	-0.680311	-0.373719	1080.14	654.653	-26.1141	-1.64994
ILMN_1257630	ENSMUSG00000052105	Mtcl1	microtubule crosslinking factor 1	0.0374318	-0.117536	0.0831772	-0.0107074	-0.456005	-1.19148	-0.632343	-0.673172	2285.86	1393.87	-33.3322	-1.63994
ILMN_2744587	ENSMUSG00000037493	Cib2	calcium and integrin binding family member 2	0.228605	-0.350629	0.0879292	-0.0273613	-0.880313	-0.507707	-0.841765	-0.656167	907.893	553.613	-21.4524	-1.63994
ILMN_2692960	ENSMUSG00000057069	Ero1lb	ERO1-like beta (S. cerevisiae)	-0.0157636	0.000449423	0.220803	-0.242681	-0.655907	-0.695685	-0.71872	-0.780648	468.522	286.014	-23.1875	-1.63811
ILMN_2632092	ENSMUSG00000032827	Ppp1r9a	protein phosphatase 1, regulatory (inhibitor) subunit 9A	0.10379	-0.349287	-0.0638376	0.243327	-0.789139	-0.64583	-0.893985	-0.531045	1766.94	1081.36	-21.9394	-1.63399
ILMN_3123909	ENSMUSG00000044365	Cxxc4	CXXC finger 4	-0.0129748	0.0309414	0.0750359	-0.0986797	-0.61534	-0.992753	-0.410785	-0.875583	1117.96	685.46	-33.8229	-1.63096
ILMN_2619861	ENSMUSG00000034285	Nipsnap1	4-nitrophenylphosphatase domain and non-neuronal SNAP25-like protein homolog 1 (C. elegans)	0.224637	-0.288923	-0.0761209	0.090039	-0.908105	-0.849424	-0.858148	-0.290541	7818.12	4802.56	-16.8697	-1.6279
ILMN_2675026	ENSMUSG00000006576	Slc4a3	solute carrier family 4 (anion exchanger), member 3	0.0284711	-0.148095	0.260443	-0.184783	-0.727946	-0.692725	-0.607262	-0.762175	521.225	321.66	-20.548	-1.62042
ILMN_3144289	ENSMUSG00000021277	Traf3	TNF receptor-associated factor 3	0.0871486	-0.0841709	0.130309	-0.1522	-0.826176	-0.436964	-0.708462	-0.842315	1110.1	686.158	-44.7648	-1.61784
ILMN_2757641	ENSMUSG00000048915	Efna5	ephrin A5	0.031212	-0.318104	0.182535	0.0581511	-0.703417	-0.875428	-0.563409	-0.649767	6310.1	3901.68	-32.9397	-1.61728
ILMN_1239627	ENSMUSG00000030930	Chst15	carbohydrate (N-acetylgalactosamine 4-sulfate 6-O) sulfotransferase 15	0.20024	-0.327223	0.133969	-0.0638118	-0.64226	-0.696908	-0.614612	-0.82697	2316.43	1432.96	-25.2671	-1.61654
ILMN_2509830	#N/A	#N/A	#N/A	0.110339	-0.360146	0.281825	-0.111382	-0.495318	-0.831367	-0.877838	-0.594644	1602.67	992.769	-15.1197	-1.61434
ILMN_1254437	ENSMUSG00000066150	Slc31a1	solute carrier family 31, member 1	0.201486	-0.401572	0.0896727	0.0411819	-0.719338	-0.884154	-0.709814	-0.477811	3326	2060.99	-20.9683	-1.61378
ILMN_1212639	#N/A	#N/A	#N/A	0.189885	-0.394911	0.210946	-0.0872063	-0.740575	-0.591913	-0.953516	-0.501538	1234.43	766.794	-14.5175	-1.60986
ILMN_1252545	ENSMUSG00000019996	Map7	microtubule-associated protein 7	0.0114257	-0.156235	0.1622	-0.0355016	-0.43762	-0.966116	-0.697253	-0.694406	679.133	421.901	-32.0838	-1.6097
ILMN_2777609	ENSMUSG00000059540	Tcea2	transcription elongation factor A (SII), 2	-0.0191531	0.322826	-0.353365	-0.0296563	-0.712461	-0.712284	-0.686413	-0.633345	996.039	619.215	-14.2773	-1.60855
ILMN_2518074	ENSMUSG00000028403	Zdhhc21	zinc finger, DHHC domain containing 21	0.212777	-0.212267	-0.129593	0.0892454	-0.365511	-1.16259	-0.895807	-0.459651	1156.61	719.272	-13.9766	-1.60803
ILMN_2505061	#N/A	#N/A	#N/A	0.0839019	-0.362748	0.312431	-0.119292	-0.467724	-0.71036	-0.852315	-0.73132	2096.31	1305.22	-13.7925	-1.60609
ILMN_3048058	ENSMUSG00000044365	Cxxc4	CXXC finger 4	-0.100468	0.204701	-0.148075	0.0177333	-0.499535	-0.811812	-0.704713	-0.734974	801.525	499.229	-39.4497	-1.60553
ILMN_1228560	ENSMUSG00000028289	Epha7	Eph receptor A7	0.109191	-0.238124	0.0178855	0.0854997	-0.585527	-0.517989	-0.756261	-0.887462	465.631	290.71	-25.629	-1.6017
ILMN_2507494	ENSMUSG00000026939	Tmem141	transmembrane protein 141	0.196824	-0.230877	0.18051	-0.203524	-0.36539	-0.724919	-1.11736	-0.604112	960.418	600.286	-13.0593	-1.59993
ILMN_2758545	ENSMUSG00000055976	Cldn23	claudin 23	0.120789	-0.28313	0.0348835	0.0927355	-0.59555	-0.888217	-1.00935	-0.313139	508.351	318.193	-13.585	-1.59762
ILMN_2772821	ENSMUSG00000037031	Tspan15	tetraspanin 15	-0.0461789	0.0145438	0.140501	-0.121735	-0.588631	-0.805402	-0.625346	-0.666518	448.678	282.158	-25.5382	-1.59016
ILMN_3009373	ENSMUSG00000047878	A4galt	alpha 1,4-galactosyltransferase	0.233487	-0.261885	-0.0708331	0.0541426	-0.528169	-1.04792	-0.531656	-0.625632	514.814	323.946	-15.0293	-1.5892
ILMN_1230788	ENSMUSG00000008305	Tle1	transducin-like enhancer of split 1, homolog of Drosophila E(spl)	-0.0838112	0.132008	-0.310316	0.206837	-0.397393	-0.652835	-1.07294	-0.619424	1668.42	1051.74	-15.9622	-1.58633
ILMN_2677859	ENSMUSG00000050957	Insl6	insulin-like 6	0.278525	-0.185419	0.00296519	-0.143062	-1.09934	-0.575825	-0.631097	-0.437715	818.547	516.016	-15.1839	-1.58628
ILMN_2516801	#N/A	#N/A	#N/A	0.187461	-0.345866	-0.0349745	0.135349	-0.454248	-0.908546	-0.689793	-0.637779	1296.08	818.236	-20.2085	-1.584
ILMN_2470799	ENSMUSG00000044026	Slc35g1	solute carrier family 35, member G1	-0.167188	-0.069787	0.186787	0.0263301	-0.788644	-0.422311	-0.896249	-0.573635	1271.72	805.735	-35.377	-1.57833
ILMN_2483811	ENSMUSG00000026594	Ralgps2	Ral GEF with PH domain and SH3 binding motif 2	0.00825623	0.120879	-0.00624702	-0.134185	-0.67164	-1.17546	-0.740847	-0.202475	3496.45	2218.48	-14.2522	-1.57606
ILMN_2521014	ENSMUSG00000052819	Best2	bestrophin 2	0.229838	-0.179489	-0.0515384	-0.0300683	-0.583546	-0.664736	-0.696109	-0.679112	367.593	233.413	-15.1907	-1.57486
ILMN_2773215	ENSMUSG00000028434	Epb4.1l4b	erythrocyte protein band 4.1-like 4b	0.197142	-0.281203	0.0304522	0.0134103	-0.573688	-1.03139	-0.584793	-0.486754	726.531	461.622	-19.751	-1.57387
ILMN_2705176	ENSMUSG00000031951	Tmem231	transmembrane protein 231	0.177536	-0.07615	-0.0356127	-0.0818487	-0.798406	-0.919579	-0.172261	-0.857015	979.083	622.499	-13.9182	-1.57283
ILMN_3009685	ENSMUSG00000013236	Ptprs	protein tyrosine phosphatase, receptor type, S	0.178039	-0.14984	0.0496444	-0.101142	-0.687553	-0.669238	-0.560492	-0.679411	8916.58	5689.3	-49.0233	-1.56725
ILMN_1222815	ENSMUSG00000037188	Grhl3	grainyhead-like 3 (Drosophila)	-0.0501938	-0.016454	0.0895216	-0.0269158	-0.442155	-1.18627	-0.616458	-0.446995	660.041	422.642	-16.5685	-1.5617
ILMN_2627299	ENSMUSG00000040407	Akap9	A kinase (PRKA) anchor protein (yotiao) 9	0.310237	-0.118039	-0.122554	-0.120154	-0.713165	-0.736102	-0.646286	-0.485708	4366.14	2798.05	-20.6559	-1.56042
ILMN_2832658	ENSMUSG00000039347	Atp6v0e2	ATPase, H+ transporting, lysosomal V0 subunit E2	0.00191643	-0.09652	0.119393	-0.0334117	-1.05976	-0.313185	-0.660157	-0.629898	577.636	370.208	-16.335	-1.5603
ILMN_2529168	ENSMUSG00000047878	A4galt	alpha 1,4-galactosyltransferase	0.178536	-0.146637	0.00196026	-0.0535653	-0.294207	-0.909238	-0.704724	-0.731845	525.917	337.071	-17.0737	-1.56026
ILMN_2724570	ENSMUSG00000022610	Mapk12	mitogen-activated protein kinase 12	-0.183905	-0.0328972	-0.0440043	0.229303	-0.828182	-0.403378	-0.687072	-0.676451	1014.99	651.154	-28.5666	-1.55876
ILMN_2850450	ENSMUSG00000029207	Apbb2	amyloid beta (A4) precursor protein-binding, family B, member 2	-0.0295989	-0.235482	-0.0527802	0.271222	-0.780295	-0.51847	-0.538139	-0.740033	1276.64	819.523	-22.4231	-1.55779
ILMN_2466453	ENSMUSG00000098431	Mir7666	microRNA 7666	0.0808617	-0.124273	0.00392691	0.0316191	-0.778587	-0.874531	-0.397295	-0.550841	940.652	604.433	-31.1357	-1.55626
ILMN_2884728	ENSMUSG00000059540	Tcea2	transcription elongation factor A (SII), 2	-0.0568887	0.138896	-0.0270727	-0.0646258	-0.585582	-0.688152	-0.613105	-0.667616	861.474	553.575	-40.0852	-1.5562
ILMN_2670778	ENSMUSG00000063077	Kif1b	kinesin family member 1B	0.252728	-0.282537	0.126207	-0.160077	-0.660833	-0.861527	-0.562519	-0.489345	3205.51	2061.42	-17.2077	-1.555
ILMN_1256528	ENSMUSG00000023911	Flywch2	FLYWCH family member 2	0.117243	0.028505	-0.276893	0.0976366	-0.611725	-0.660027	-0.878735	-0.413787	1485.98	959.119	-30.5537	-1.54932
ILMN_2477540	ENSMUSG00000029053	Prkcz	protein kinase C, zeta	0.230791	-0.0920857	-0.149752	-0.01895	-0.445907	-0.923606	-0.920235	-0.325883	975.928	631.314	-15.1197	-1.54587
ILMN_2605307	ENSMUSG00000030522	Mtmr10	myotubularin related protein 10	0.211921	-0.380103	0.105539	-0.00362381	-0.817662	-0.396754	-0.754989	-0.571149	748.97	485.437	-13.0613	-1.54288
ILMN_1224858	ENSMUSG00000044365	Cxxc4	CXXC finger 4	0.0475145	-0.0617041	0.0108897	0.00116616	-0.430235	-0.77024	-0.627287	-0.695115	964.361	625.271	-40.1194	-1.54231
ILMN_3121717	ENSMUSG00000008489	Elavl2	ELAV (embryonic lethal, abnormal vision, Drosophila)-like 2 (Hu antigen B)	-0.258989	0.235496	-0.0580178	0.0376376	-0.40221	-0.883404	-0.449858	-0.823453	1711.74	1110.92	-17.2646	-1.54084
ILMN_3125814	ENSMUSG00000020333	Acsl6	acyl-CoA synthetase long-chain family member 6	0.00831225	-0.251948	0.170372	0.0413991	-0.784369	-0.362528	-0.996779	-0.438891	566.033	367.529	-13.3857	-1.54011
ILMN_2923707	ENSMUSG00000026939	Tmem141	transmembrane protein 141	-0.153942	-0.123625	0.234862	0.00939949	-0.410684	-0.796348	-0.718108	-0.59465	783.041	508.619	-23.9217	-1.53954
ILMN_2589312	ENSMUSG00000022066	Gm21685	predicted gene, 21685	0.325514	-0.251321	-0.0557024	-0.0821683	-0.703915	-0.643711	-0.737237	-0.423531	2888.15	1876.9	-14.7402	-1.53879
ILMN_2878501	ENSMUSG00000024589	Nedd4l	neural precursor cell expressed, developmentally down-regulated gene 4-like	0.135653	0.138561	-0.225762	-0.0809111	-0.630111	-0.823126	-0.64921	-0.405183	1175.69	765.408	-29.3029	-1.53603
ILMN_2641152	ENSMUSG00000039577	Nphp4	nephronophthisis 4 (juvenile) homolog (human)	0.181185	-0.0691449	-0.102372	-0.0269656	-0.488329	-0.399412	-1.03109	-0.632287	602.674	392.568	-18.1618	-1.53521
ILMN_1246452	ENSMUSG00000049106	Dcaf5	DDB1 and CUL4 associated factor 5	0.284651	-0.203573	-0.0320647	-0.0962408	-0.611401	-0.701345	-0.515691	-0.634664	960.51	627.479	-18.489	-1.53074
ILMN_2664224	ENSMUSG00000038776	Ephx1	epoxide hydrolase 1, microsomal	-0.095434	-0.192892	0.173662	0.0857522	-0.498067	-1.07583	-0.37722	-0.594963	634.524	414.73	-14.6335	-1.52997
ILMN_2896229	ENSMUSG00000049295	Zfp219	zinc finger protein 219	-0.13668	0.111611	0.102991	-0.0954841	-0.488072	-0.804234	-0.557484	-0.601744	1416.04	928.954	-41.6377	-1.52434
ILMN_2743139	#N/A	#N/A	#N/A	0.108203	0.163015	-0.362619	0.035257	-0.681505	-0.462233	-0.429581	-0.89342	717.286	471.649	-13.3799	-1.5208
ILMN_2640348	ENSMUSG00000006526	Tmem110	transmembrane protein 110	0.270779	-0.190347	-0.10298	-0.0202849	-0.38024	-0.829318	-0.502061	-0.742151	1636.21	1077.87	-17.7885	-1.518
ILMN_1218539	ENSMUSG00000082154	Gm16464	predicted gene 16464	-0.139735	0.0894594	0.0948206	-0.0582777	-0.325398	-0.775885	-0.482795	-0.859243	1437.45	951.927	-23.8523	-1.51004
ILMN_2475376	ENSMUSG00000044788	Fads6	fatty acid desaturase domain family, member 6	0.116839	-0.26942	0.0347564	0.0862499	-0.592637	-0.610239	-0.708313	-0.475323	486.446	322.217	-18.2277	-1.50969
ILMN_3163306	ENSMUSG00000061517	Sox21	SRY (sex determining region Y)-box 21	-0.0783539	-0.00799597	-0.01257	0.0936472	-0.449712	-0.793872	-0.797486	-0.372137	438.249	291.103	-13.7681	-1.50547
ILMN_3155789	ENSMUSG00000021540	Smad5	SMAD family member 5	0.102476	-0.111192	-0.052647	0.0515771	-0.653031	-0.522738	-0.615096	-0.568548	1810.99	1203.94	-40.2081	-1.50423
ILMN_2594187	ENSMUSG00000074529	C330013J21Rik	RIKEN cDNA C330013J21 gene	0.0554032	-0.126328	-0.0202832	0.0822275	-0.410678	-0.790805	-0.787274	-0.41255	771.63	513.331	-22.9587	-1.50318
ILMN_1230273	ENSMUSG00000030094	Xpc	xeroderma pigmentosum, complementation group C	0.0501594	0.200433	-0.183557	-0.0968873	-0.734807	-0.224427	-0.546	-0.941218	1222.47	813.721	-13.2134	-1.50232
ILMN_1260412	ENSMUSG00000049232	Tigd2	tigger transposable element derived 2	-0.068164	-0.181655	-0.0360412	0.249907	-0.612198	-0.443272	-0.478809	-0.839539	1178.92	785.765	-21.6104	-1.50034
ILMN_3153225	ENSMUSG00000066235	Pomgnt2	protein O-linked mannose beta 1,4-N-acetylglucosaminyltransferase 2	-0.0114614	0.102843	0.103472	-0.218146	-0.578273	-0.701724	-0.656672	-0.413718	1322.35	882.548	-37.1826	-1.49834
ILMN_2879759	ENSMUSG00000033450	Tagap	T cell activation Rho GTPase activating protein	-0.113354	0.0877218	-0.125706	0.132666	-0.895326	-0.557837	-0.423176	-0.48645	1484.73	993.475	-30.5537	-1.49449
ILMN_1247257	ENSMUSG00000026827	Gpd2	glycerol phosphate dehydrogenase 2, mitochondrial	0.11939	0.015504	-0.153836	0.00584973	-0.590837	-0.727814	-0.541721	-0.468932	3843.32	2572.36	-40.3231	-1.49408
ILMN_2982781	ENSMUSG00000023243	Kcnk5	potassium channel, subfamily K, member 5	0.21133	-0.186267	-0.00258149	-0.0511659	-0.722995	-0.471723	-0.401334	-0.751082	1458.39	976.489	-27.1024	-1.49351
ILMN_2417430	ENSMUSG00000100680	1810044D09Rik	RIKEN cDNA 1810044D09 gene	-0.0976819	0.220859	0.0375672	-0.194859	-0.557822	-0.564168	-0.404686	-0.782723	529.741	356.561	-15.6206	-1.4857
ILMN_3120565	ENSMUSG00000033703	Fuk	fucokinase	0.171893	-0.158014	-0.0511771	0.0172914	-0.51387	-0.70946	-0.344029	-0.727113	682.6	461.411	-22.399	-1.47938
ILMN_1226652	ENSMUSG00000048550	Thnsl1	threonine synthase-like 1 (bacterial)	0.161084	-0.0903272	-0.0792187	-0.00579235	-0.650475	-0.606593	-0.439435	-0.570512	968.572	654.904	-31.411	-1.47895
ILMN_3004970	ENSMUSG00000058799	Nap1l1	nucleosome assembly protein 1-like 1	-0.284982	0.0811176	-0.114348	0.26016	-0.537267	-0.506794	-0.652032	-0.561299	2163.69	1464.24	-13.7681	-1.47769
ILMN_2888144	ENSMUSG00000023942	Slc29a1	solute carrier family 29 (nucleoside transporters), member 1	0.0792658	-0.125674	0.0949206	-0.0604912	-0.296659	-0.880256	-0.541506	-0.59324	2053.98	1390.19	-23.2181	-1.47748
ILMN_2627300	ENSMUSG00000040407	Akap9	A kinase (PRKA) anchor protein (yotiao) 9	0.251885	-0.214221	-0.0225901	-0.0547468	-0.629402	-0.602038	-0.483238	-0.534833	4453.4	3018.15	-20.548	-1.47554
ILMN_2660466	ENSMUSG00000045104	Gm5514	predicted gene 5514	-0.184526	0.212227	-0.0947121	0.0358035	-0.541711	-1.03017	-0.34832	-0.413971	7901.26	5358.36	-14.1403	-1.47457
ILMN_1232182	ENSMUSG00000028988	Ctnnbip1	catenin beta interacting protein 1	0.0296238	-0.102461	-0.0738618	0.13451	-0.529446	-0.416726	-0.770261	-0.53834	2485.4	1688.1	-36.2332	-1.47231
ILMN_2615810	ENSMUSG00000073295	Nudt11	nudix (nucleoside diphosphate linked moiety X)-type motif 11	-0.176088	0.218037	-0.122529	0.0470828	-0.365551	-0.756848	-0.599028	-0.535139	3573.74	2428.58	-24.3205	-1.47153
ILMN_2494455	ENSMUSG00000049295	Zfp219	zinc finger protein 219	0.0172258	-0.0640819	0.140957	-0.106563	-0.602588	-0.619773	-0.283119	-0.725454	3993.02	2731.19	-28.1261	-1.46201
ILMN_2660364	ENSMUSG00000002804	Nudt14	nudix (nucleoside diphosphate linked moiety X)-type motif 14	0.0893234	-0.127332	0.0130882	0.0164859	-0.447434	-0.707236	-0.477424	-0.541072	735.606	505.979	-24.2783	-1.45383
ILMN_2993836	ENSMUSG00000000881	Dlg3	discs, large homolog 3 (Drosophila)	-0.0305233	-0.266187	0.230358	0.0233181	-0.795982	-0.395772	-0.47952	-0.515522	1405.3	967.123	-16.4636	-1.45307
ILMN_1245089	ENSMUSG00000008305	Tle1	transducin-like enhancer of split 1, homolog of Drosophila E(spl)	-0.0811308	-0.0199668	0.0916321	0.0041104	-0.512444	-0.545698	-0.375888	-0.743418	769.633	529.902	-24.7646	-1.45241
ILMN_1245043	#N/A	#N/A	#N/A	-0.148465	0.0269912	-0.028311	0.135321	-0.518889	-1.01231	-0.429363	-0.289801	1489.87	1025.88	-13.9766	-1.45229
ILMN_1241150	#N/A	#N/A	#N/A	0.104041	-0.123714	-0.10303	0.106111	-0.596576	-0.540853	-0.370946	-0.636575	474.832	328.252	-15.4639	-1.44655
ILMN_2438555	ENSMUSG00000025731	0610011F06Rik	RIKEN cDNA 0610011F06 gene	0.139069	-0.17248	-0.0165684	0.0326769	-0.354198	-0.726505	-0.457228	-0.607128	1639.99	1136.33	-30.0507	-1.44323
ILMN_2744879	ENSMUSG00000061322	Dnaic1	dynein, axonemal, intermediate chain 1	0.0355219	-0.139263	0.137768	-0.0485799	-0.484557	-0.870417	-0.337103	-0.475434	551.979	382.602	-13.4352	-1.4427
ILMN_2892856	ENSMUSG00000040746	Rnf167	ring finger protein 167	0.0314701	-0.219068	0.139647	0.0245906	-0.468318	-0.703568	-0.753457	-0.214309	2429.63	1695.88	-16.1683	-1.43267
ILMN_2944413	ENSMUSG00000039166	Akap7	A kinase (PRKA) anchor protein 7	0.0248252	0.0448829	-0.303134	0.189735	-0.523496	-0.672838	-0.404441	-0.486468	1537.24	1073.09	-15.9622	-1.43253
ILMN_2627072	ENSMUSG00000021483	Cdk20	cyclin-dependent kinase 20	0.127972	-0.112111	-0.00149541	-0.0246688	-0.351756	-0.6085	-0.349094	-0.803501	574.491	401.791	-13.0613	-1.42983
ILMN_2630993	ENSMUSG00000028517	Ppap2b	phosphatidic acid phosphatase type 2B	0.106392	-0.333479	0.0664765	0.114621	-0.73412	-0.469883	-0.457812	-0.389366	4422.73	3112.23	-15.485	-1.42108
ILMN_2988849	ENSMUSG00000040434	Gyltl1b	glycosyltransferase-like 1B	0.121214	-0.0591958	-0.158976	0.079827	-0.536012	-0.78373	-0.375235	-0.370099	543.649	382.626	-13.4994	-1.42083
ILMN_2801746	ENSMUSG00000030086	Chchd6	coiled-coil-helix-coiled-coil-helix domain containing 6	0.0462628	-0.0457362	0.0145552	-0.0167192	-0.625144	-0.35566	-0.359301	-0.719301	1405.6	989.823	-22.7435	-1.42005
ILMN_2645255	ENSMUSG00000019998	Stx7	syntaxin 7	0.209367	-0.120663	0.0216717	-0.137776	-0.428307	-0.427615	-0.76319	-0.39215	5429.1	3851.69	-21.487	-1.40954
ILMN_1213573	ENSMUSG00000015488	Cacfd1	calcium channel flower domain containing 1	0.0599744	-0.212869	0.169901	-0.0443118	-0.308039	-0.801091	-0.43956	-0.447072	1154.01	822.968	-15.3301	-1.40226
ILMN_3126646	ENSMUSG00000034813	Grip1	glutamate receptor interacting protein 1	-0.0713899	0.155434	0.0674848	-0.173589	-0.462613	-0.546241	-0.535124	-0.395354	1398.62	1000.32	-23.3319	-1.39817
ILMN_1247753	ENSMUSG00000028517	Ppap2b	phosphatidic acid phosphatase type 2B	-0.099467	0.131495	0.107065	-0.161396	-0.506643	-0.429343	-0.53677	-0.460748	675.83	483.62	-17.0085	-1.39744
ILMN_2944601	ENSMUSG00000095041	0	0	0.231348	-0.169718	-0.149436	0.0502571	-0.44025	-0.490392	-0.65057	-0.356358	3642.28	2610.6	-14.4125	-1.39519
ILMN_1232181	ENSMUSG00000063450	Syne2	spectrin repeat containing, nuclear envelope 2	0.0535518	0.0729468	-0.124544	-0.0100957	-0.562999	-0.422917	-0.432584	-0.505773	564.345	404.639	-14.1976	-1.39469
ILMN_2728539	ENSMUSG00000032705	Exd2	exonuclease 3'-5' domain containing 2	0.100237	-0.143883	0.023669	0.00924539	-0.820697	-0.3017	-0.443132	-0.395583	2379.14	1708.93	-17.0085	-1.39218
ILMN_2772686	#N/A	#N/A	#N/A	0.163728	-0.250258	0.0579998	-0.00281003	-0.389861	-0.724832	-0.382522	-0.417315	2206.47	1590.96	-17.4898	-1.38687
ILMN_2520011	ENSMUSG00000043015	Tmem194b	transmembrane protein 194B	0.157399	0.0365351	-0.081322	-0.129913	-0.599157	-0.508167	-0.221545	-0.577676	886.975	641.049	-15.7629	-1.38363
ILMN_2613806	ENSMUSG00000022558	Mroh1	maestro heat-like repeat family member 1	0.0760015	-0.103776	0.089902	-0.0724591	-0.656287	-0.43947	-0.349724	-0.417094	2120.25	1540.14	-21.6937	-1.37666
ILMN_2659229	ENSMUSG00000028936	Rpl22	ribosomal protein L22	0.227353	-0.0637451	-0.105627	-0.0844616	-0.46327	-0.639518	-0.529488	-0.232543	9428.38	6861.98	-16.2246	-1.374
ILMN_2739698	ENSMUSG00000029128	Rab28	RAB28, member RAS oncogene family	0.15996	-0.186759	0.041138	-0.0361681	-0.60336	-0.308355	-0.622567	-0.320706	8178.55	5962.11	-20.7362	-1.37175
ILMN_1260440	ENSMUSG00000020590	Snx13	sorting nexin 13	0.144927	-0.146931	0.0541188	-0.0695572	-0.482352	-0.443003	-0.459932	-0.433804	1501.95	1095.95	-20.0333	-1.37045
ILMN_2965093	ENSMUSG00000028199	Cryz	crystallin, zeta	0.175974	-0.0573855	-0.172544	0.0313848	-0.63909	-0.494812	-0.368466	-0.331216	899.178	656.679	-16.7439	-1.36928
ILMN_3013144	ENSMUSG00000006288	Ttc5	tetratricopeptide repeat domain 5	0.0601716	-0.142862	0.148703	-0.0844901	-0.574144	-0.518033	-0.213969	-0.517151	2526.4	1851.17	-19.1229	-1.36476
ILMN_1238583	ENSMUSG00000037257	Aagab	alpha- and gamma-adaptin binding protein	0.043554	-0.0931372	0.0986427	-0.0572374	-0.402166	-0.623554	-0.448404	-0.294097	2747.83	2029.43	-19.0724	-1.35399
ILMN_2927225	ENSMUSG00000032705	Exd2	exonuclease 3'-5' domain containing 2	0.00372706	-0.0514321	0.0529516	-0.00715886	-0.716497	-0.374387	-0.365818	-0.319503	2089.41	1544.79	-17.2077	-1.35255
ILMN_2728538	ENSMUSG00000032705	Exd2	exonuclease 3'-5' domain containing 2	0.102924	-0.162295	0.0283016	0.0181195	-0.716698	-0.363459	-0.418965	-0.258575	2260.82	1678.47	-14.8621	-1.34695
ILMN_1242456	ENSMUSG00000032702	Kank1	KN motif and ankyrin repeat domains 1	-0.153108	0.0890056	0.00178359	0.0507668	-0.433096	-0.22964	-0.517757	-0.559706	1451.43	1077.84	-16.9777	-1.34661
ILMN_2440399	ENSMUSG00000033014	Trim33	tripartite motif-containing 33	0.0428529	0.0112273	-0.121195	0.0602034	-0.553866	-0.284841	-0.388281	-0.482136	3456.79	2577.02	-17.5257	-1.34139
ILMN_2603918	ENSMUSG00000004319	Clcn3	chloride channel 3	0.109355	-0.103411	0.0104304	-0.0244901	-0.366653	-0.718678	-0.265485	-0.366451	7061.66	5280.07	-14.45	-1.33742
ILMN_3112011	ENSMUSG00000030203	Dusp16	dual specificity phosphatase 16	0.0523189	-0.0605476	-0.0150502	0.0208362	-0.532503	-0.400242	-0.526936	-0.211061	2747.99	2065.81	-16.0204	-1.33022
ILMN_3072957	ENSMUSG00000074480	Mex3a	mex3 homolog A (C. elegans)	0.0509946	-0.111497	0.0389322	0.0158411	-0.447462	-0.268154	-0.556566	-0.387819	1898.86	1427.9	-15.5032	-1.32982
ILMN_2750588	ENSMUSG00000024736	Tmem132a	transmembrane protein 132A	0.126292	-0.126935	0.0602541	-0.0738619	-0.246628	-0.448853	-0.573948	-0.295514	4214.37	3226.15	-13.4283	-1.30632
ILMN_2635167	ENSMUSG00000027425	Csrp2bp	cysteine and glycine-rich protein 2 binding protein	0.14247	-0.0754608	-0.0512139	-0.0261407	-0.390115	-0.447442	-0.409472	-0.28263	6202.69	4762.74	-13.0488	-1.30234
ILMN_1227519	ENSMUSG00000026127	Imp4	IMP4, U3 small nucleolar ribonucleoprotein, homolog (yeast)	-0.12314	0.170432	-0.0471259	-0.0166063	0.450628	0.284384	0.353685	0.482855	5449.85	7166.36	13.0488	1.31496
ILMN_2603699	ENSMUSG00000017716	Birc5	baculoviral IAP repeat-containing 5	-0.0133148	0.0503476	-0.0371148	-0.00134206	0.311611	0.496801	0.218707	0.532249	5014.73	6596.94	13.0613	1.31551
ILMN_1222813	ENSMUSG00000063410	Stk24	serine/threonine kinase 24	-0.0143961	0.174119	-0.0204571	-0.158859	0.357646	0.524051	0.316296	0.440073	4557.74	6063.08	14.5672	1.33028
ILMN_1228298	ENSMUSG00000027180	Fbxo3	F-box protein 3	-0.0291376	-0.103311	0.166774	-0.0490772	0.513828	0.212054	0.485115	0.420881	1688.88	2248.15	14.3618	1.33115
ILMN_2717667	ENSMUSG00000035828	Pim3	proviral integration site 3	-0.0829925	0.232152	-0.185831	0.0031335	0.471396	0.571909	0.28195	0.398228	1356.05	1832.92	13.0488	1.35167
ILMN_3065816	ENSMUSG00000026254	Eif4e2	eukaryotic translation initiation factor 4E member 2	-0.0778574	0.0660231	0.133644	-0.138206	0.390436	0.600246	0.42609	0.323078	1684.46	2283.02	17.1374	1.35534
ILMN_2455920	ENSMUSG00000039197	Adk	adenosine kinase	-0.0323656	0.177034	-0.0429841	-0.118755	0.539372	0.586099	0.436352	0.161437	3890.4	5277.42	14.2966	1.35653
ILMN_1220586	ENSMUSG00000042167	Papd4	PAP associated domain containing 4	-0.0229463	0.104917	0.0391854	-0.131608	0.377533	0.469813	0.46998	0.442801	1517.22	2059.01	17.2077	1.3571
ILMN_2635491	ENSMUSG00000042167	Papd4	PAP associated domain containing 4	0.0729818	0.0853698	0.0431554	-0.222992	0.37978	0.61363	0.52511	0.216198	1419.56	1927.74	15.4639	1.35799
ILMN_1213014	ENSMUSG00000022814	Umps	uridine monophosphate synthetase	0.00807637	-0.0483447	-0.148533	0.170148	0.384487	0.610216	0.221256	0.5234	2468.95	3354.67	17.0737	1.35874
ILMN_2606564	ENSMUSG00000026192	Atic	5-aminoimidazole-4-carboxamide ribonucleotide formyltransferase/IMP cyclohydrolase	-0.190238	0.213299	-0.0503669	-0.00214817	0.58422	0.300963	0.3743	0.502806	1132.16	1540.97	14.7402	1.36109
ILMN_2718550	ENSMUSG00000036208	BC027231	cDNA sequence BC027231	-0.0242517	0.152968	-0.115174	-0.0268747	0.512566	0.527394	0.447172	0.304892	512.099	699.861	13.4352	1.36665
ILMN_1228258	ENSMUSG00000004070	Hmox2	heme oxygenase (decycling) 2	0.0766808	0.132016	-0.14336	-0.082868	0.417404	0.608891	0.346037	0.419437	1121.93	1533.99	17.7885	1.36727
ILMN_2458587	ENSMUSG00000005621	Zfp592	zinc finger protein 592	0.107488	0.0360287	0.0119282	-0.169648	0.329071	0.394159	0.503946	0.599978	904.105	1244.08	18.0877	1.37604
ILMN_1258364	#N/A	#N/A	#N/A	-0.100051	0.0776224	0.0670467	-0.0526666	0.470582	0.36005	0.340486	0.66154	449.357	619.786	13.3265	1.37927
ILMN_2516312	ENSMUSG00000034403	Pja1	praja ring finger 1, E3 ubiquitin protein ligase	-0.149297	0.158035	0.0172003	-0.0431252	0.441725	0.613516	0.333965	0.493252	435.987	605.618	13.7925	1.38907
ILMN_2661125	ENSMUSG00000025151	Maged1	melanoma antigen, family D, 1	0.17457	-0.0605274	-0.0187402	-0.111907	0.482744	0.472881	0.468432	0.49039	13096.2	18248.5	22.0349	1.39343
ILMN_1253008	ENSMUSG00000023832	Acat2	acetyl-Coenzyme A acetyltransferase 2	0.00590269	0.269253	-0.224945	-0.0968244	0.248266	0.460564	0.514249	0.669881	4279.16	5972.69	13.5234	1.39576
ILMN_2724643	ENSMUSG00000026127	Imp4	IMP4, U3 small nucleolar ribonucleoprotein, homolog (yeast)	-0.112761	0.1099	0.15581	-0.181178	0.71028	0.402222	0.365499	0.423104	2720.59	3799.85	19.619	1.3967
ILMN_2595597	ENSMUSG00000036777	Anln	anillin, actin binding protein	-0.0377745	0.285829	-0.227848	-0.0697163	0.367509	0.533082	0.564131	0.484124	3766.31	5286.37	14.45	1.40359
ILMN_1226584	ENSMUSG00000073176	Zfp449	zinc finger protein 449	-0.0862687	0.202926	-0.122095	-0.0171816	0.545194	0.496843	0.578005	0.332568	370.547	520.838	13.1036	1.40559
ILMN_2672798	ENSMUSG00000026869	Psmd5	proteasome (prosome, macropain) 26S subunit, non-ATPase, 5	-0.327069	0.130257	0.159844	-0.0127655	0.457864	0.569578	0.513275	0.423655	1315.99	1851	15.6956	1.40655
ILMN_2561533	ENSMUSG00000046230	Vps13a	vacuolar protein sorting 13A (yeast)	-0.192779	0.255255	0.0566012	-0.165658	0.563722	0.379839	0.507303	0.519109	651.508	917.606	13.7681	1.40843
ILMN_2910627	ENSMUSG00000047565	Acot10	acyl-CoA thioesterase 10	0.0754433	-0.0469225	-0.0220323	-0.00944902	0.312633	0.596521	0.300006	0.724324	1294.12	1823.85	13.0784	1.40933
ILMN_2610973	ENSMUSG00000029238	Clock	circadian locomotor output cycles kaput	-0.168008	0.2022	0.00340268	-0.0632339	0.522167	0.726609	0.369454	0.402397	635.942	906.92	19.0724	1.42611
ILMN_2595732	ENSMUSG00000056749	Nfil3	nuclear factor, interleukin 3, regulated	-0.0970204	0.0817601	0.0734872	-0.0672244	0.774826	0.266746	0.501711	0.474666	1138.92	1628.53	14.4977	1.42989
ILMN_2592810	ENSMUSG00000020700	Map3k3	mitogen-activated protein kinase kinase kinase 3	-0.0710918	-0.0955502	0.249456	-0.114959	0.525084	0.522373	0.627998	0.383809	2136.16	3057.67	21.8616	1.43138
ILMN_3009463	ENSMUSG00000023348	Trip6	thyroid hormone receptor interactor 6	-0.0538237	0.031381	0.0263758	-0.00552166	0.616348	0.567528	0.528554	0.387304	1387.76	2000.25	27.5728	1.44135
ILMN_2636116	ENSMUSG00000030417	Pdcd5	programmed cell death 5	-0.211699	0.261244	0.110686	-0.220568	0.285991	0.719691	0.574267	0.498109	955.864	1378.2	13.4714	1.44184
ILMN_2633350	ENSMUSG00000042436	Mfap4	microfibrillar-associated protein 4	0.0366078	0.0867445	0.0389471	-0.176306	0.566726	0.351562	0.409031	0.757069	1219.6	1760.78	21.0962	1.44374
ILMN_2670527	ENSMUSG00000033565	Rbfox2	RNA binding protein, fox-1 homolog (C. elegans) 2	0.132442	0.186581	-0.157151	-0.20258	0.486764	0.579177	0.408925	0.64314	1003.96	1451.9	20.7362	1.44618
ILMN_1245579	ENSMUSG00000024789	Jak2	Janus kinase 2	-0.133546	0.135648	0.0665456	-0.0852516	0.679724	0.562885	0.232547	0.625421	636.978	923.081	18.001	1.44916
ILMN_2753492	ENSMUSG00000091462	Gm17084	predicted gene 17084	-0.0782149	0.190809	0.0319588	-0.169797	0.434528	0.686661	0.510427	0.500417	515.417	747.37	21.4328	1.45003
ILMN_2719507	ENSMUSG00000030704	Rab6a	RAB6A, member RAS oncogene family	-0.101662	0.071078	0.0652195	-0.0420177	0.523475	0.347734	0.699859	0.582095	1352.05	1971.06	29.7936	1.45783
ILMN_1247173	ENSMUSG00000025747	Tyms	thymidylate synthase	-0.123727	0.194694	-0.0775638	-0.0144295	0.462877	0.305558	0.66467	0.715172	1123.95	1641.27	22.728	1.46027
ILMN_1251846	#N/A	#N/A	#N/A	0.0666098	0.190552	-0.0378316	-0.255962	0.656871	0.630958	0.569843	0.308858	341.999	500.032	14.7402	1.46209
ILMN_2870487	ENSMUSG00000034361	Cpne2	copine II	-0.0416063	0.228233	0.0179343	-0.243798	0.608887	0.282578	0.5858	0.70103	534.088	783.505	17.4742	1.467
ILMN_1219777	ENSMUSG00000015133	Lrrk1	leucine-rich repeat kinase 1	0.179179	-0.0137552	-0.0242995	-0.161731	0.634711	0.479574	0.478657	0.617292	314.61	462.036	15.8903	1.4686
ILMN_2469329	ENSMUSG00000030341	Tnfrsf1a	tumor necrosis factor receptor superfamily, member 1a	-0.144141	0.13873	0.133138	-0.156066	0.741226	0.440545	0.529204	0.488961	366.803	538.768	17.7885	1.46882
ILMN_1223614	ENSMUSG00000031586	Rbpms	RNA binding protein gene with multiple splicing	-0.0301574	0.104457	-0.0217898	-0.0580117	0.479333	0.527536	0.616255	0.60694	1341.69	1976.14	31.7584	1.47287
ILMN_2469333	ENSMUSG00000030341	Tnfrsf1a	tumor necrosis factor receptor superfamily, member 1a	-0.191501	0.136296	0.144937	-0.121009	0.737379	0.529379	0.478657	0.493229	336.851	497.822	16.701	1.47787
ILMN_2686003	ENSMUSG00000038305	Spats2l	spermatogenesis associated, serine-rich 2-like	-0.0811347	-0.0244884	0.159362	-0.0668443	0.688443	0.28959	0.753342	0.484871	378.972	560.783	13.4352	1.47975
ILMN_2648661	ENSMUSG00000028656	Cap1	CAP, adenylate cyclase-associated protein 1 (yeast)	0.0431198	0.0319708	-0.0196963	-0.0576735	0.539167	0.333022	0.596981	0.783128	2096.92	3117.17	27.1024	1.48655
ILMN_2611865	ENSMUSG00000037306	Man1c1	mannosidase, alpha, class 1C, member 1	-0.006589	-0.0639968	0.201029	-0.154524	0.740205	0.566083	0.581955	0.384416	310.535	462.163	17.1374	1.48828
ILMN_2734181	ENSMUSG00000027605	Acss2	acyl-CoA synthetase short-chain family member 2	-0.0466533	0.0777492	0.139549	-0.192828	0.358472	0.716571	0.617248	0.594998	664.21	991.292	30.5464	1.49244
ILMN_1243563	ENSMUSG00000035047	Kri1	KRI1 homolog (S. cerevisiae)	-0.26972	0.157947	0.18511	-0.123565	0.530693	0.465356	0.528208	0.788931	513.504	769.641	20.5236	1.4988
ILMN_2592010	ENSMUSG00000025732	Fam195a	family with sequence similarity 195, member A	-0.115007	0.294089	-0.0730832	-0.152151	0.65162	0.785583	0.535749	0.344229	385.492	579.576	14.1601	1.50347
ILMN_2606660	ENSMUSG00000033170	Card10	caspase recruitment domain family, member 10	-0.0448522	0.161959	0.119369	-0.276579	0.621633	0.381225	0.492877	0.836571	523.358	789.5	16.9943	1.50853
ILMN_2586777	ENSMUSG00000026657	Frmd4a	FERM domain containing 4A	0.0246139	0.091652	-0.130322	0.00514897	0.666088	0.479449	0.554888	0.692931	231.535	351.158	13.0613	1.51665
ILMN_1223997	ENSMUSG00000032431	Crtap	cartilage associated protein	-0.171221	0.0733276	0.156772	-0.0816458	0.641337	0.684217	0.466778	0.610844	1643.06	2495.72	38.4002	1.51894
ILMN_2773624	ENSMUSG00000025232	Hexa	hexosaminidase A	-0.433476	0.313667	0.211585	-0.21977	0.551152	0.558697	0.701587	0.660197	1146.23	1760.83	14.2226	1.5362
ILMN_2848353	ENSMUSG00000054716	Zfp771	zinc finger protein 771	-0.162149	0.247947	0.124818	-0.271564	0.48714	0.510169	0.644273	0.831374	851.115	1312.46	24.7646	1.54205
ILMN_3061923	ENSMUSG00000040043	Rbms2	RNA binding motif, single stranded interacting protein 2	-0.0503889	0.148212	0.024326	-0.137451	0.522396	0.988064	0.438084	0.491661	1398.13	2160.37	13.002	1.54518
ILMN_1244123	ENSMUSG00000022462	Slc38a2	solute carrier family 38, member 2	-0.226821	0.0446386	0.166093	-0.0115247	0.520358	0.58628	0.829733	0.566812	3952.28	6120.39	40.4814	1.54857
ILMN_2701515	ENSMUSG00000015133	Lrrk1	leucine-rich repeat kinase 1	0.222483	-0.198417	0.12544	-0.199399	0.440341	0.699526	0.590544	0.78579	606.035	940.983	27.2651	1.55269
ILMN_2674001	ENSMUSG00000026603	Smyd2	SET and MYND domain containing 2	-0.195358	0.363706	-0.105419	-0.135457	0.769888	0.576869	0.475622	0.73127	1084.35	1693.59	22.9992	1.56184
ILMN_1233469	#N/A	#N/A	#N/A	-0.141808	0.311166	0.0164398	-0.249056	0.503618	0.472555	0.883855	0.688973	529.203	828.568	17.7885	1.56569
ILMN_2771824	ENSMUSG00000006390	Elovl1	elongation of very long chain fatty acids (FEN1/Elo2, SUR4/Elo3, yeast)-like 1	0.153304	-0.243731	0.223931	-0.191958	0.559369	0.824328	0.51411	0.693724	839.632	1320.3	29.1013	1.57247
ILMN_3054840	ENSMUSG00000036368	Rmdn2	regulator of microtubule dynamics 2	0.0580741	-0.205609	0.202029	-0.087063	0.636272	0.494554	0.648634	0.842763	309.604	489.511	24.2226	1.58109
ILMN_1246764	ENSMUSG00000036022	Fam122b	family with sequence similarity 122, member B	0.0584258	0.0613414	0.0666465	-0.204306	0.843026	0.672798	0.620535	0.554986	743.898	1189.23	45.8485	1.59864
ILMN_2627041	ENSMUSG00000031778	Cx3cl1	chemokine (C-X3-C motif) ligand 1	0.256051	-0.0231763	0.101863	-0.417786	0.702428	0.496986	0.947735	0.53939	661.794	1062.3	17.8932	1.60518
ILMN_2615312	ENSMUSG00000079662	Ntn3	netrin 3	-0.0361988	0.0958116	0.0161863	-0.0818736	0.584008	0.80947	0.839578	0.514815	477.045	771.61	40.6358	1.61748
ILMN_1216474	#N/A	#N/A	#N/A	0.124087	0.00034085	0.122743	-0.284295	0.597238	0.714598	0.988937	0.460865	270.857	441.154	14.304	1.62873
ILMN_2724194	ENSMUSG00000032024	Clmp	CXADR-like membrane protein	0.20087	0.051615	-0.0933923	-0.189568	0.520373	0.824543	0.936983	0.546824	252.428	415.287	17.2077	1.64517
ILMN_2717228	ENSMUSG00000029576	Radil	Ras association and DIL domains	0.0285272	0.200985	-0.179653	-0.0776013	0.766925	0.700224	0.750348	0.671958	359.382	593.144	36.8803	1.65046
ILMN_2554688	ENSMUSG00000062373	Tmem65	transmembrane protein 65	-0.0950756	0.255959	-0.206875	0.00466027	0.630872	1.03467	0.336669	0.808157	614.183	1015.09	13.4714	1.65274
ILMN_1216522	ENSMUSG00000033016	Nfatc1	nuclear factor of activated T cells, cytoplasmic, calcineurin dependent 1	-0.06961	0.0152843	0.169221	-0.13289	0.840071	0.615695	0.782115	0.661074	450.037	745.188	45.258	1.65584
ILMN_2447362	#N/A	#N/A	#N/A	-0.0126062	0.168519	-0.248761	0.0609834	0.852298	0.47057	0.872064	0.697176	246.754	409.774	21.4524	1.66066
ILMN_3132949	ENSMUSG00000064080	Fbln2	fibulin 2	-0.000401356	-0.115402	0.162661	-0.0621992	0.744239	0.853393	0.418315	0.88579	334.25	557.026	26.3364	1.66649
ILMN_2497094	ENSMUSG00000022109	Med4	mediator complex subunit 4	-0.129908	0.251791	0.0666279	-0.237591	1.00968	0.33119	0.752555	0.807288	3487.28	5846.61	17.9237	1.67655
ILMN_2996561	ENSMUSG00000028173	Wls	wntless homolog (Drosophila)	-0.101044	-0.218825	0.299887	-0.0330838	0.761555	0.897768	0.6992	0.614611	2127.45	3570.53	43.4719	1.67831
ILMN_2863601	ENSMUSG00000022306	Zfpm2	zinc finger protein, multitype 2	0.0493434	-0.253022	0.252733	-0.0975677	0.74284	0.853831	0.623022	0.794218	287.273	485.132	29.3022	1.68875
ILMN_2773918	ENSMUSG00000000093	Tbx2	T-box 2	-0.111225	-0.223056	0.337995	-0.0687696	0.596874	0.857952	0.953269	0.62181	337.791	574.24	25.8046	1.69999
ILMN_1219591	ENSMUSG00000021411	Pxdc1	PX domain containing 1	-0.141977	0.207918	-0.0456093	-0.044207	0.441285	0.810721	1.08842	0.652064	333.88	568.408	15.7882	1.70243
ILMN_2889641	ENSMUSG00000036856	Wnt4	wingless-type MMTV integration site family, member 4	-0.0347608	0.116789	0.0903752	-0.192908	1.09092	0.7694	0.645651	0.528395	298.709	510.898	18.2747	1.71035
ILMN_2933112	ENSMUSG00000030934	Oat	ornithine aminotransferase	-0.161561	0.404906	-0.032596	-0.314229	0.883219	0.885636	0.595939	0.720557	8649.95	14815.9	31.411	1.71283
ILMN_2751988	ENSMUSG00000019966	Kitl	kit ligand	-0.0326252	0.305888	-0.116042	-0.211791	0.89548	0.582232	0.737625	0.897425	549.287	945.812	42.9382	1.72189
ILMN_2740151	ENSMUSG00000060002	Chpt1	choline phosphotransferase 1	-0.246092	0.198884	0.17536	-0.184807	0.978052	0.431934	1.04047	0.610016	355.801	613.937	13.9766	1.72551
ILMN_3152476	ENSMUSG00000045318	Adra2c	adrenergic receptor, alpha 2c	-0.00160057	0.0919373	0.00703966	-0.104051	0.62738	1.01235	1.01778	0.536657	235.207	413.808	17.6746	1.75934
ILMN_1252481	ENSMUSG00000029135	Fosl2	fos-like antigen 2	0.148056	-0.0148984	0.160784	-0.350516	0.390543	1.12361	0.756238	0.928784	468.469	829.489	15.9037	1.77064
ILMN_1238535	#N/A	#N/A	#N/A	-0.254123	-0.150162	0.280421	0.0646141	0.542097	0.914082	1.07274	0.826531	398.828	719.616	30.2662	1.80432
ILMN_2637757	ENSMUSG00000039377	Hlx	H2.0-like homeobox	0.259039	0.0326052	-0.103799	-0.234666	0.754322	0.97999	0.705423	0.960442	264.162	477.857	38.728	1.80895
ILMN_1254671	ENSMUSG00000033722	BC034090	cDNA sequence BC034090	0.17637	0.0990223	-0.137378	-0.168535	0.79777	0.759936	0.731149	1.1203	522.749	949.536	49.4698	1.81643
ILMN_2495363	ENSMUSG00000028868	Wasf2	WAS protein family, member 2	-0.00846787	-0.0125758	0.0631252	-0.0442335	0.800826	0.551667	1.06957	0.974303	506.84	921.356	40.2081	1.81784
ILMN_2812614	ENSMUSG00000028476	Reck	reversion-inducing-cysteine-rich protein with kazal motifs	0.478983	-0.251196	-0.165679	-0.193419	0.914021	0.705299	0.998391	0.907744	890.52	1644.94	35.4855	1.84716
ILMN_1240125	ENSMUSG00000027669	Gnb4	guanine nucleotide binding protein (G protein), beta 4	0.00915896	0.240006	-0.0691419	-0.218549	0.640513	1.1062	1.00159	0.744844	582.215	1075.59	41.0855	1.84742
ILMN_1219447	ENSMUSG00000031310	Zmym3	zinc finger, MYM-type 3	-0.3168	0.507208	-0.228365	-0.116766	0.59718	0.769847	1.18307	0.985956	1025.7	1915.25	18.7899	1.86727
ILMN_1244081	ENSMUSG00000038530	Rgs4	regulator of G-protein signaling 4	0.00807841	-0.406108	0.432279	-0.167532	0.992026	0.46069	1.03879	1.05004	345.057	646.143	18.2802	1.87257
ILMN_2769877	ENSMUSG00000028476	Reck	reversion-inducing-cysteine-rich protein with kazal motifs	0.342923	-0.484169	-0.18007	0.181557	1.11989	0.745435	0.640343	1.07125	666.628	1251.55	25.0022	1.87744
ILMN_1232404	ENSMUSG00000049090	Zadh2	zinc binding alcohol dehydrogenase, domain containing 2	-0.17699	0.166995	0.0560394	-0.0692576	0.750356	1.36611	0.773439	0.635015	807.522	1518.59	14.6176	1.88056
ILMN_1253504	ENSMUSG00000055737	Ghr	growth hormone receptor	-0.520563	0.573742	-0.0841565	-0.198948	0.857484	0.811526	0.959838	1.0161	681.687	1284.04	24.338	1.88362
ILMN_1228330	ENSMUSG00000038910	Plcl2	phospholipase C-like 2	-0.0660622	0.168895	-0.0306444	-0.0868477	0.717839	1.04541	1.25362	0.590509	551.395	1047.49	22.9886	1.89971
ILMN_2740152	ENSMUSG00000060002	Chpt1	choline phosphotransferase 1	-0.379308	0.387453	0.0166116	-0.133637	1.27447	0.547716	0.920123	0.901519	357.995	683.875	17.0438	1.91029
ILMN_2815889	#N/A	#N/A	#N/A	-0.033328	-0.202333	0.0418617	0.168964	0.754509	0.710086	1.21605	1.02038	1177.82	2259.8	43.1728	1.91863
ILMN_1219823	ENSMUSG00000034762	Glis1	GLIS family zinc finger 1	0.0199184	0.147882	-0.132561	-0.0499863	1.01495	0.429248	1.08106	1.14055	354.675	681.651	23.6474	1.9219
ILMN_1252730	ENSMUSG00000020029	Nudt4	nudix (nucleoside diphosphate linked moiety X)-type motif 4	-0.36966	0.027341	0.166059	0.11758	0.855445	1.38153	0.783802	0.725452	1271.85	2476.87	19.751	1.94746
ILMN_2605917	ENSMUSG00000042594	Sh2b3	SH2B adaptor protein 3	-0.185132	0.144725	0.0758073	-0.05745	0.912491	1.27448	0.682713	0.956565	674.216	1322.68	41.837	1.96181
ILMN_1215278	ENSMUSG00000048450	Msx1	msh homeobox 1	-0.158896	0.19355	0.077748	-0.143459	0.86181	1.32107	0.926647	0.772846	311.424	617.034	32.0218	1.98133
ILMN_2641228	ENSMUSG00000074793	Hspa12b	heat shock protein 12B	-0.0880908	0.312943	-0.0469777	-0.23611	1.2086	0.631579	1.18355	0.925837	406.173	815.547	32.9397	2.00788
ILMN_1229193	ENSMUSG00000031207	Msn	moesin	-0.22707	0.341632	-0.0133542	-0.171927	0.764555	1.22955	1.1682	0.800064	430.423	864.319	35.9127	2.00807
ILMN_1252714	ENSMUSG00000035403	Crb2	crumbs homolog 2 (Drosophila)	-0.0173719	-0.117397	0.134289	-0.0107617	0.846152	1.40477	1.06486	0.656409	584.434	1185.46	23.2321	2.0284
ILMN_1254975	ENSMUSG00000022367	Has2	hyaluronan synthase 2	0.23745	-0.700525	0.313386	-0.0542068	1.24826	0.929271	0.960257	0.939226	1617.83	3293.51	48.4543	2.03576
ILMN_3003864	ENSMUSG00000032232	Cgnl1	cingulin-like 1	-0.244003	-0.119892	0.477196	-0.245866	1.2107	1.10488	1.13686	0.576371	358.511	730.952	24.4948	2.03885
ILMN_2717439	ENSMUSG00000026737	Pip4k2a	phosphatidylinositol-5-phosphate 4-kinase, type II, alpha	-0.0534481	0.141873	0.0180222	-0.119569	0.988685	1.42132	1.06126	0.500692	1332	2718.72	18.6679	2.04108
ILMN_3008748	ENSMUSG00000036867	Smad6	SMAD family member 6	0.0273038	-0.331378	0.262669	-0.0197246	0.915972	1.35017	1.28199	0.407064	547.652	1121.86	13.5186	2.0485
ILMN_1225513	ENSMUSG00000002265	Peg3	paternally expressed 3	-0.141203	-0.388432	0.193589	0.245706	1.05325	0.541304	1.46391	1.05861	564.184	1180.83	16.7983	2.09299
ILMN_1237929	ENSMUSG00000085123	Rubie	RNA upstream of Bmp4 expressed in inner ear	0.0562609	0.0488786	-0.115707	0.00409471	1.39192	0.71157	1.01968	1.06089	233.995	489.958	28.8011	2.09389
ILMN_2810882	ENSMUSG00000024538	Ppic	peptidylprolyl isomerase C	0.198454	-0.531844	0.331107	-0.147389	1.01283	1.28946	0.956324	1.02712	10393.9	21932.5	65.1446	2.11013
ILMN_2731113	ENSMUSG00000005503	Evx1	even skipped homeotic gene 1 homolog	-0.664995	0.676443	-0.702762	0.210039	1.0198	0.713848	1.30158	1.24617	1484.86	3157.15	15.9622	2.12623
ILMN_2729745	ENSMUSG00000050447	Lypd6	LY6/PLAUR domain containing 6	-0.365555	0.257843	0.336876	-0.38624	0.716432	1.35184	1.24261	0.980742	447.887	955.706	27.7048	2.13381
ILMN_2648455	ENSMUSG00000033016	Nfatc1	nuclear factor of activated T cells, cytoplasmic, calcineurin dependent 1	-0.146432	0.147691	-0.00959306	-0.00672395	1.08895	0.67455	1.194	1.37127	477.876	1027.21	39.975	2.14953
ILMN_2737710	ENSMUSG00000002489	Tiam1	T cell lymphoma invasion and metastasis 1	-0.107302	0.255312	0.052849	-0.250213	0.950809	1.25534	1.12141	1.07859	1381.39	2972.68	111.226	2.15194
ILMN_1242427	ENSMUSG00000039115	Itga9	integrin alpha 9	0.0450606	0.169421	0.0201903	-0.269559	1.22072	0.299245	1.39828	1.28215	464.85	1002.8	13.6899	2.15725
ILMN_2887065	ENSMUSG00000030681	Mvp	major vault protein	-0.165617	0.0496769	0.464677	-0.528216	0.869115	1.3548	1.10459	1.12404	443.053	965.202	44.459	2.17852
ILMN_2658501	ENSMUSG00000025492	Ifitm3	interferon induced transmembrane protein 3	-0.362719	0.503706	0.0737048	-0.411127	0.671498	1.2721	1.01868	1.48557	1312.63	2899.01	19.4709	2.20855
ILMN_2737073	ENSMUSG00000031673	Cdh11	cadherin 11	-0.020177	-0.0947456	0.0534846	0.056143	1.3677	0.66479	1.15902	1.29147	321.633	711.352	36.4012	2.21169
ILMN_3061990	ENSMUSG00000018604	Tbx3	T-box 3	0.0814591	-0.0756134	-0.0522071	0.0405615	1.2708	0.564522	1.36827	1.25429	320.181	709.119	27.811	2.21474
ILMN_1260125	ENSMUSG00000026193	Fn1	fibronectin 1	-0.418223	0.156285	0.322597	-0.173545	1.55825	0.764532	1.0826	1.07761	395.344	876.889	21.9363	2.21804
ILMN_2904765	ENSMUSG00000042821	Snai1	snail family zinc finger 1	-0.593922	0.778543	-0.391044	-0.218454	1.11466	1.0597	1.24738	1.4203	647.599	1505.73	31.5526	2.32511
ILMN_2577900	#N/A	#N/A	#N/A	0.119735	0.13986	-0.0298878	-0.26505	1.25906	1.14463	1.39353	1.1485	301.557	712.304	116.966	2.36209
ILMN_1215203	ENSMUSG00000026657	Frmd4a	FERM domain containing 4A	0.256143	-0.204387	-0.0678499	-0.0236333	1.46471	0.974955	0.834848	1.56763	563.333	1334.18	27.5728	2.36837
ILMN_1232121	ENSMUSG00000026872	Zeb2	zinc finger E-box binding homeobox 2	-0.393696	0.50977	-0.183748	-0.0975991	0.812745	1.33142	0.916914	1.72923	488.638	1157.66	13.4352	2.36916
ILMN_2700797	ENSMUSG00000024538	Ppic	peptidylprolyl isomerase C	0.271447	-0.55324	0.159803	-0.00816023	1.48655	1.187	0.710887	1.47052	1802.57	4275.26	29.3029	2.37175
ILMN_1237197	ENSMUSG00000025810	Nrp1	neuropilin 1	0.0895414	-0.30235	0.198127	-0.0323452	1.1696	1.48744	1.58668	0.637037	3793.11	9114.94	22.728	2.40303
ILMN_2646618	ENSMUSG00000026193	Fn1	fibronectin 1	-0.276815	0.0958159	0.246911	-0.121463	1.70737	1.00535	0.854642	1.37352	452.767	1094.84	21.5681	2.4181
ILMN_2657175	ENSMUSG00000032231	Anxa2	annexin A2	-0.254748	-0.156069	0.522027	-0.271551	0.860199	1.6751	1.14241	1.29719	4514.26	10917.4	24.935	2.41842
ILMN_2642417	ENSMUSG00000051855	Mest	mesoderm specific transcript	0.363985	-0.303518	0.129319	-0.305836	1.05688	1.53221	0.94642	1.48549	3307.34	8020.23	40.3231	2.42498
ILMN_1240529	ENSMUSG00000031673	Cdh11	cadherin 11	0.0533547	0.045122	0.0809747	-0.19624	1.48415	0.942803	1.47508	1.4228	279.344	710.987	70.8045	2.54521
ILMN_1252794	ENSMUSG00000024565	Sall3	sal-like 3 (Drosophila)	-1.79993	0.916456	-0.240372	-0.0308959	1.25677	1.34609	1.39028	1.44793	1142.54	2936.68	24.338	2.57032
ILMN_2669912	ENSMUSG00000025810	Nrp1	neuropilin 1	0.213521	-0.409987	0.229042	-0.126897	1.25546	1.61474	1.7217	0.700701	3773.04	9784.95	20.7984	2.59339
ILMN_2595714	ENSMUSG00000026193	Fn1	fibronectin 1	-0.618951	0.407962	0.228029	-0.233087	1.63868	1.21621	1.04262	1.53715	3009.79	7824.96	45.9985	2.59984
ILMN_2642418	ENSMUSG00000051855	Mest	mesoderm specific transcript	0.474509	-0.444128	0.212504	-0.480299	0.802068	1.64967	1.16977	1.71933	1793.37	4673.44	19.2359	2.60595
ILMN_1233994	ENSMUSG00000069378	Prdm6	PR domain containing 6	0.430122	-0.516146	0.134094	-0.224298	1.33519	1.47971	1.41722	1.3961	672.382	1784.27	109.655	2.65366
ILMN_3001417	ENSMUSG00000038763	Alpk3	alpha-kinase 3	-0.160513	0.0859742	0.127277	-0.071484	0.807876	1.42036	1.66096	1.60361	297.654	790.901	34.8053	2.65712
ILMN_2704257	ENSMUSG00000042453	Reln	reelin	-0.0342491	-0.198265	0.11589	0.0952073	1.46671	1.61931	1.14542	1.61477	1016.07	2822.38	334.774	2.77774
ILMN_3001322	ENSMUSG00000054675	Tmem119	transmembrane protein 119	-0.0909163	0.488185	-0.109592	-0.450983	1.01375	1.92948	1.68773	1.1237	445.085	1249.45	19.2359	2.80722
ILMN_2451022	ENSMUSG00000026728	Vim	vimentin	-0.336163	0.588292	-0.117692	-0.353416	1.02355	2.10243	1.58394	1.19149	4140.14	12015.7	13.7925	2.90225
ILMN_2984744	#N/A	#N/A	#N/A	0.0163419	0.273024	-0.19277	-0.14346	0.803372	2.04927	1.57842	1.56039	774.042	2287.28	18.7452	2.95498
ILMN_3053593	ENSMUSG00000028480	Glipr2	GLI pathogenesis-related 2	-0.314596	0.708224	-0.0566316	-0.73546	1.69098	2.09502	1.09472	1.31765	1921.38	5826.3	18.001	3.03236
ILMN_2736038	ENSMUSG00000032232	Cgnl1	cingulin-like 1	-0.422499	0.189006	0.293967	-0.171557	1.86448	1.74735	1.40897	1.79644	1019.4	3345.62	334.774	3.28196
ILMN_2828916	ENSMUSG00000048285	Frmd6	FERM domain containing 6	-0.388967	0.210791	0.268252	-0.193216	1.43178	2.25477	1.92444	1.26382	835.44	2854.61	24.935	3.4169
ILMN_2863362	ENSMUSG00000027820	Mme	membrane metallo endopeptidase	0.130407	0.0524731	0.0203906	-0.227486	1.90357	1.82806	2.20349	0.959491	234.893	812.876	24.338	3.46063
ILMN_2486573	ENSMUSG00000031520	Vegfc	vascular endothelial growth factor C	0.0710043	-0.592239	0.361256	0.00244385	1.61718	2.2746	2.05856	1.05177	494.859	1749.96	20.4303	3.53629
ILMN_1237578	ENSMUSG00000015134	Aldh1a3	aldehyde dehydrogenase family 1, subfamily A3	0.0836979	0.0245579	-0.144157	0.0260111	1.94618	0.925246	2.06856	2.18158	291.306	1054.8	24.985	3.62093
ILMN_1235698	ENSMUSG00000021835	Bmp4	bone morphogenetic protein 4	-0.149207	0.229569	0.176134	-0.32931	1.87028	2.18124	1.77021	1.56846	243.697	887.568	92.7132	3.64209
ILMN_2678641	ENSMUSG00000006311	Etv2	ets variant 2	0.218229	0.591462	-0.502224	-0.680602	1.52088	2.25233	2.41023	1.07314	715.818	2693.94	13.1369	3.76344
ILMN_2840514	ENSMUSG00000043008	Klhl6	kelch-like 6	0.231747	0.080532	0.202348	-0.694865	2.16344	0.86243	1.88849	2.33842	1481.71	5577.85	17.4713	3.76447
ILMN_2686327	ENSMUSG00000031451	Gas6	growth arrest specific 6	-0.350763	0.206393	0.399221	-0.42811	1.65371	2.38686	2.01416	1.45394	783.827	2969.84	33.8229	3.78889
ILMN_1244976	ENSMUSG00000021469	Msx2	msh homeobox 2	0.114824	0.0698912	0.00431064	-0.210017	1.81843	1.83984	2.12559	1.89431	260.044	987.383	334.774	3.79699
ILMN_2979824	ENSMUSG00000026678	Rgs5	regulator of G-protein signaling 5	-0.96732	0.343287	0.551557	-0.406914	1.67049	2.43107	1.43315	2.12709	601.936	2354.3	27.198	3.91122
ILMN_2619528	ENSMUSG00000043008	Klhl6	kelch-like 6	0.19021	0.0899024	0.174288	-0.585616	2.16119	0.904172	1.88029	2.4905	1623.63	6350.66	15.0293	3.91139
ILMN_1228778	#N/A	#N/A	#N/A	-0.0412155	-0.189357	0.141344	0.0679627	1.81169	1.67777	2.41046	1.92575	298.694	1181.76	60.4528	3.95641
ILMN_3139514	ENSMUSG00000018604	Tbx3	T-box 3	-0.130506	-0.228976	0.163695	0.154579	2.33363	1.64095	2.15432	2.2755	529.13	2308.68	101.226	4.36317
ILMN_1246173	ENSMUSG00000048450	Msx1	msh homeobox 1	-0.633359	0.47872	0.0613021	-0.122786	1.96482	2.77023	2.04117	2.21413	905.379	4409.56	48.1745	4.87041
ILMN_2965660	ENSMUSG00000071847	Apcdd1	adenomatosis polyposis coli down-regulated 1	-0.326385	0.0912405	0.496943	-0.462034	1.93742	2.50113	2.58413	2.07919	379.639	1871.03	83.8238	4.92843
ILMN_1247220	ENSMUSG00000018604	Tbx3	T-box 3	-0.169753	-0.375938	0.271313	0.180779	2.34149	1.87913	2.30607	2.66349	1086.01	5437.61	89.3584	5.00695
ILMN_2694955	ENSMUSG00000017493	Igfbp4	insulin-like growth factor binding protein 4	0.0243038	0.279952	0.0276479	-0.415984	2.11787	3.04372	1.59671	2.15475	666.963	3345.5	13.7925	5.01603
ILMN_1215252	ENSMUSG00000021835	Bmp4	bone morphogenetic protein 4	-0.938654	0.56683	0.581391	-0.997912	2.90823	2.55432	2.6264	3.01264	914.298	6314.62	334.774	6.90652
ILMN_1228535	ENSMUSG00000018217	Pmp22	peripheral myelin protein 22	-0.0823088	-0.299975	0.472996	-0.225666	3.00851	3.45844	2.9213	3.50433	918.959	8721.56	334.774	9.4907
ILMN_2661299	ENSMUSG00000018217	Pmp22	peripheral myelin protein 22	-0.120367	-0.322771	0.755596	-0.755882	3.15074	4.28836	3.96636	3.88695	551.934	8119.85	61.3205	14.7116
