# Supplementary material for: Lhx1 functions together with Otx2, Foxa2, and Ldb1 to govern anterior mesendoderm, node, and midline development
Source: Genes Dev. 2015 Oct 15;29(20):2108–22. doi: 10.1101/gad.268979.115 (PMC4617976; doi:10.1101/gad.268979.115)
Supplement: Supplemental Material [file supp_29.20.2108_SuppFile_2.xlsx]

## Sheet: Highlighted_proteins
Key to Groups
Group		Control?
Group SF-Lhx1(Nter)
Group SF-Lhx1-cmER
Group Lhx1-SF(Cter)
Group P19C16		CONTROL
Results
										SPECTRAL COUNTS				SPECTRAL INDEX (MIC SIn)				RATIOS
	Protein	Description	Length (AA)	mw (Da)	Indistinguishable Proteins	Peptide Spectrum Matches	Peptide Seqs	% Coverage	Modifications Observed	SF-Lhx1(Nter)	SF-Lhx1-cmER	Lhx1-SF(Cter)	P19C16	SF-Lhx1(Nter)	SF-Lhx1-cmER	Lhx1-SF(Cter)	P19C16	SF-Lhx1(Nter)/P19C16	SF-Lhx1-cmER/P19C16	Lhx1-SF(Cter)/P19C16
Lhx1 Core Complex
Lhx1	sp|P63006|LHX1_MOUSE	LIM/homeobox protein Lhx1 OS=Mus musculus GN=Lhx1 PE=1 SV=1	406	44823.7		44	13	26.8	Carbamidomethyl (C),Carbamidomethyl (C) + Ammonia-loss (N-term C),Gln->pyro-Glu (N-term Q),Oxidation (M)	11.98	14.96	15.96		3.906e-05	4.307e-05	1.859e-05		SF-Lhx1(Nter) Only	SF-Lhx1-cmER Only	Lhx1-SF(Cter) Only
Ldb1	sp|P70662|LDB1_MOUSE	LIM domain-binding protein 1 OS=Mus musculus GN=Ldb1 PE=1 SV=2	411	46544.4		46	13	35.5	Acetylation (Protein N-term),Carbamidomethyl (C),Carbamidomethyl (C) + Ammonia-loss (N-term C),Oxidation (M)	13.88	18.83	12.89		2.37e-05	3.011e-05	1.586e-05		SF-Lhx1(Nter) Only	SF-Lhx1-cmER Only	Lhx1-SF(Cter) Only
Ldb2	sp|O55203|LDB2_MOUSE	LIM domain-binding protein 2 OS=Mus musculus GN=Ldb2 PE=1 SV=2	373	42717.8		28	12	40.8	Acetylation (Protein N-term),Carbamidomethyl (C),Oxidation (M)	5	13	10		5.051e-06	1.313e-05	7.605e-06		SF-Lhx1(Nter) Only	SF-Lhx1-cmER Only	Lhx1-SF(Cter) Only
Ssbp3	sp|Q9D032-2|SSBP3_MOUSE	Isoform 2 of Single-stranded DNA-binding protein 3 OS=Mus musculus GN=Ssbp3	361	40448.9	sp|Q9D032|SSBP3_MOUSE;	40	8	25.8	Carbamidomethyl (C),Oxidation (M)	13.86	16.83	8.91		1.232e-05	1.091e-05	5.661e-06		SF-Lhx1(Nter) Only	SF-Lhx1-cmER Only	Lhx1-SF(Cter) Only
Ssbp4	tr|Q3U4B1|Q3U4B1_MOUSE	Protein Ssbp4 OS=Mus musculus GN=Ssbp4 PE=2 SV=1	363	37469.8		2	4	12.7		1	1			3.89e-07	1.9e-07			SF-Lhx1(Nter) Only	SF-Lhx1-cmER Only
Ssbp2	sp|Q9CYZ8-2|SSBP2_MOUSE	Isoform 2 of Single-stranded DNA-binding protein 2 OS=Mus musculus GN=Ssbp2	331	37874.7	sp|Q9CYZ8|SSBP2_MOUSE;	2	4	12.7		0.99	0.99			1.2e-07	9.328e-08			SF-Lhx1(Nter) Only	SF-Lhx1-cmER Only
Tag
ER	sp|P19785|ESR1_MOUSE	Estrogen receptor OS=Mus musculus GN=Esr1 PE=1 SV=1	599	67001.3		10	9	20.5	Carbamidomethyl (C),Oxidation (M)		10				1.278e-05				SF-Lhx1-cmER Only
Transcription Factor
Rbpj	sp|P31266-2|SUH_MOUSE	Isoform 2 of Recombining binding protein suppressor of hairless OS=Mus musculus GN=Rbpj	487	54363	sp|P31266|SUH_MOUSE;tr|E9Q7W0|E9Q7W0_MOUSE;	6	4	8.9	Carbamidomethyl (C)	2	3	1		1.932e-06	1.616e-06	3.175e-07		SF-Lhx1(Nter) Only	SF-Lhx1-cmER Only	Lhx1-SF(Cter) Only
Otx2	sp|P80206|OTX2_MOUSE	Homeobox protein OTX2 OS=Mus musculus GN=Otx2 PE=1 SV=1	289	31624.4	tr|D3YZ94|D3YZ94_MOUSE;tr|D3Z4G2|D3Z4G2_MOUSE;tr|D3Z7L5|D3Z7L5_MOUSE;tr|Q8R0B5|Q8R0B5_MOUSE;tr|Q8VD35|Q8VD35_MOUSE;	1	1	19				1				1.281e-06				Lhx1-SF(Cter) Only
Arid3b	sp|Q9Z1N7|ARI3B_MOUSE	AT-rich interactive domain-containing protein 3B OS=Mus musculus GN=Arid3b PE=2 SV=1	568	61068		12	10	22	Gln->pyro-Glu (N-term Q),Oxidation (M)	11.94				9.073e-06				SF-Lhx1(Nter) Only
Sp1	sp|O89090|SP1_MOUSE	Transcription factor Sp1 OS=Mus musculus GN=Sp1 PE=1 SV=2	784	80520.6	tr|G3X8Q0|G3X8Q0_MOUSE;	1	1	3.6		1				1.259e-07				SF-Lhx1(Nter) Only
Lef1	sp|P27782-2|LEF1_MOUSE	Isoform 2 of Lymphoid enhancer-binding factor 1 OS=Mus musculus GN=Lef1	284	37071.5	sp|P27782|LEF1_MOUSE;sp|Q00417-2|TCF7_MOUSE;sp|Q00417|TCF7_MOUSE;sp|Q924A0-2|TF7L2_MOUSE;sp|Q924A0-3|TF7L2_MOUSE;sp|Q924A0-4|TF7L2_MOUSE;sp|Q924A0-8|TF7L2_MOUSE;sp|Q924A0-9|TF7L2_MOUSE;sp|Q924A0|TF7L2_MOUSE;sp|Q9Z1J1|TF7L1_MOUSE;tr|A1A549|A1A549_MOUSE;tr|A1A550|A1A550_MOUSE;tr|D3YWT3|D3YWT3_MOUSE;tr|D3Z1L0|D3Z1L0_MOUSE;tr|D3Z2K5|D3Z2K5_MOUSE;tr|D3Z654|D3Z654_MOUSE;tr|E9Q990|E9Q990_MOUSE;tr|E9QQ89…	1	1	3.9		1				1.185e-06				SF-Lhx1(Nter) Only
Sall3	sp|Q62255-2|SALL3_MOUSE	Isoform 2 of Sal-like protein 3 OS=Mus musculus GN=Sall3	1248	138906	sp|Q62255|SALL3_MOUSE;	1	2	1.7		1				9.17e-08				SF-Lhx1(Nter) Only
Chromatin-associated proteins
Hdgfrp2	sp|Q3UMU9-2|HDGR2_MOUSE	Isoform 2 of Hepatoma-derived growth factor-related protein 2 OS=Mus musculus GN=Hdgfrp2	667	74354.4	sp|Q3UMU9-3|HDGR2_MOUSE;sp|Q3UMU9|HDGR2_MOUSE;	2	2	2.7			0.99	0.99			5.848e-08	6.954e-08			SF-Lhx1-cmER Only	Lhx1-SF(Cter) Only
Set	sp|Q9EQU5-2|SET_MOUSE	Isoform 2 of Protein SET OS=Mus musculus GN=Set	277	24944.5	sp|Q9EQU5|SET_MOUSE;tr|A2BE93|A2BE93_MOUSE;	6	3	17.2		1	2	3		7.138e-06	3.204e-06	6.07e-06		SF-Lhx1(Nter) Only	SF-Lhx1-cmER Only	Lhx1-SF(Cter) Only
Spt16	sp|Q920B9|SP16H_MOUSE	FACT complex subunit SPT16 OS=Mus musculus GN=Supt16h PE=1 SV=2	1047	119943	tr|G3X956|G3X956_MOUSE;	5	2	3.1		2	1	2		5.604e-07	1.497e-07	4.339e-07		SF-Lhx1(Nter) Only	SF-Lhx1-cmER Only	Lhx1-SF(Cter) Only
Smc3	sp|Q9CW03|SMC3_MOUSE	Structural maintenance of chromosomes protein 3 OS=Mus musculus GN=Smc3 PE=1 SV=2	1217	141684		8	8	7.6	Oxidation (M)	6	1	1		1.387e-06	6.052e-08	1.995e-07		SF-Lhx1(Nter) Only	SF-Lhx1-cmER Only	Lhx1-SF(Cter) Only
Hdac1	sp|O09106|HDAC1_MOUSE	Histone deacetylase 1 OS=Mus musculus GN=Hdac1 PE=1 SV=1	482	55084.7	tr|D3YYI8|D3YYI8_MOUSE;	2	3	6	Carbamidomethyl (C),Oxidation (M)	1		1		1.013e-06		1.105e-06		SF-Lhx1(Nter) Only		Lhx1-SF(Cter) Only
Cecr2	tr|E9Q2Z1|E9Q2Z1_MOUSE	Protein Cecr2 OS=Mus musculus GN=Cecr2 PE=2 SV=1	1453	158732	tr|E9QA25|E9QA25_MOUSE;	2	2	1.6	Carbamidomethyl (C)	0.99		1		1.168e-07		3.64e-07		SF-Lhx1(Nter) Only		Lhx1-SF(Cter) Only
Hmga1	sp|P17095|HMGA1_MOUSE	High mobility group protein HMG-I/HMG-Y OS=Mus musculus GN=Hmga1 PE=1 SV=4	107	11625.2		6	3	38.3			3	1			8.678e-06	1.202e-05			SF-Lhx1-cmER Only	Lhx1-SF(Cter) Only
Gatad2a	sp|Q8CHY6|P66A_MOUSE	Transcriptional repressor p66 alpha OS=Mus musculus GN=Gatad2a PE=1 SV=2	629	67528.3	tr|E9QMN5|E9QMN5_MOUSE;	5	4	7.8	Oxidation (M)	3	2			9.473e-07	1.422e-07			SF-Lhx1(Nter) Only	SF-Lhx1-cmER Only
Tox4	sp|Q8BU11|TOX4_MOUSE	TOX high mobility group box family member 4 OS=Mus musculus GN=Tox4 PE=1 SV=3	619	66441.3	tr|J3QN21|J3QN21_MOUSE;	2	2	5		2				5.99e-07				SF-Lhx1(Nter) Only
Wiz	sp|O88286-2|WIZ_MOUSE	Isoform S of Protein Wiz OS=Mus musculus GN=Wiz	956	103030	sp|O88286-3|WIZ_MOUSE;sp|O88286|WIZ_MOUSE;tr|F6ZBR8|F6ZBR8_MOUSE;tr|G5E8J8|G5E8J8_MOUSE;	3	1	1.5		2	1			1.246e-07	2.792e-08			SF-Lhx1(Nter) Only	SF-Lhx1-cmER Only
Brd2	sp|Q7JJ13-2|BRD2_MOUSE	Isoform 2 of Bromodomain-containing protein 2 OS=Mus musculus GN=Brd2	752	45263.8	sp|Q7JJ13|BRD2_MOUSE;tr|G3UZR9|G3UZR9_MOUSE;tr|U3KLT0|U3KLT0_MOUSE;	2	1	6.6		1		1		9.824e-07		3.207e-07		SF-Lhx1(Nter) Only		Lhx1-SF(Cter) Only
Rybp	sp|Q8CCI5|RYBP_MOUSE	RING1 and YY1-binding protein OS=Mus musculus GN=Rybp PE=1 SV=1	228	24797.4		1	1	9.6				1				7.737e-07				Lhx1-SF(Cter) Only
Dmap1	sp|Q9JI44|DMAP1_MOUSE	DNA methyltransferase 1-associated protein 1 OS=Mus musculus GN=Dmap1 PE=1 SV=1	468	53168.9		1	1	2.6		1				4.97e-07				SF-Lhx1(Nter) Only
Chd7	sp|A2AJK6-3|CHD7_MOUSE	Isoform 3 of Chromodomain-helicase-DNA-binding protein 7 OS=Mus musculus GN=Chd7	2960	264208	sp|A2AJK6|CHD7_MOUSE;sp|Q09XV5|CHD8_MOUSE;tr|F7AL76|F7AL76_MOUSE;	1	2	0.8	Oxidation (M)	1				1.533e-07				SF-Lhx1(Nter) Only
Nap1l1	sp|P28656|NP1L1_MOUSE	Nucleosome assembly protein 1-like 1 OS=Mus musculus GN=Nap1l1 PE=1 SV=2	391	41109.2	tr|E9PW66|E9PW66_MOUSE;tr|J3QP68|J3QP68_MOUSE;	1	1	4.8				1				6.861e-07				Lhx1-SF(Cter) Only
Suz12	sp|Q80U70|SUZ12_MOUSE	Polycomb protein Suz12 OS=Mus musculus GN=Suz12 PE=1 SV=2	741	80368.3	tr|E9PW15|E9PW15_MOUSE;	3	2	3.1		2	1			6.864e-07	7.388e-08			SF-Lhx1(Nter) Only	SF-Lhx1-cmER Only
Rbbp4	sp|Q60972|RBBP4_MOUSE	Histone-binding protein RBBP4 OS=Mus musculus GN=Rbbp4 PE=1 SV=5	425	47698.1		8	6	19.5	Acetylation (Protein N-term),Carbamidomethyl (C),Oxidation (M)	0.99	3.99	2.99		1.199e-06	1.987e-06	3.843e-06		SF-Lhx1(Nter) Only	SF-Lhx1-cmER Only	Lhx1-SF(Cter) Only
Csnk2a1	sp|Q60737|CSK21_MOUSE	Casein kinase II subunit alpha OS=Mus musculus GN=Csnk2a1 PE=1 SV=2	391	45158.9		4	4	13.6			1.55	2			5.545e-07	2.273e-06			SF-Lhx1-cmER Only	Lhx1-SF(Cter) Only
Csnk2a2	sp|O54833|CSK22_MOUSE	Casein kinase II subunit alpha' OS=Mus musculus GN=Csnk2a2 PE=2 SV=1	350	41243.2		1	2	4.6		1				8.705e-07				SF-Lhx1(Nter) Only
Kdm1a	sp|Q6ZQ88|KDM1A_MOUSE	Lysine-specific histone demethylase 1A OS=Mus musculus GN=Kdm1a PE=1 SV=2	853	75596.8	tr|A3KG93|A3KG93_MOUSE;tr|G8JL40|G8JL40_MOUSE;	3	3	6.7	Oxidation (M)	0.99	0.99	0.99		3.216e-07	1.348e-07	3.687e-07		SF-Lhx1(Nter) Only	SF-Lhx1-cmER Only	Lhx1-SF(Cter) Only
Lrwd1	sp|Q8BUI3|LRWD1_MOUSE	Leucine-rich repeat and WD repeat-containing protein 1 OS=Mus musculus GN=LRWD1 PE=2 SV=1	648	71656.8		4	3	6.5	Oxidation (M)	3	1			2.133e-06	1.053e-06			SF-Lhx1(Nter) Only	SF-Lhx1-cmER Only

## Sheet: Lhx1_only
CPFP Simple Protein Overview
Key to Groups
Group		Control?
Group SF-Lhx1(Nter)
Group SF-Lhx1-cmER
Group Lhx1-SF(Cter)
Group P19C16		CONTROL
Results
									SPECTRAL COUNTS				SPECTRAL INDEX (MIC SIn)				RATIOS
Protein	Description	Length (AA)	mw (Da)	Indistinguishable Proteins	Peptide Spectrum Matches	Peptide Seqs	% Coverage	Modifications Observed	SF-Lhx1(Nter)	SF-Lhx1-cmER	Lhx1-SF(Cter)	P19C16	SF-Lhx1(Nter)	SF-Lhx1-cmER	Lhx1-SF(Cter)	P19C16	SF-Lhx1(Nter)/P19C16	SF-Lhx1-cmER/P19C16	Lhx1-SF(Cter)/P19C16
sp|A2AGT5-2|CKAP5_MOUSE	Isoform 2 of Cytoskeleton-associated protein 5 OS=Mus musculus GN=Ckap5	1972	225853	sp|A2AGT5-3|CKAP5_MOUSE;sp|A2AGT5|CKAP5_MOUSE;tr|K3W4R5|K3W4R5_MOUSE;	5	4	2.6		4	1			5.847e-07	2.767e-08			SF-Lhx1(Nter) Only	SF-Lhx1-cmER Only
sp|B2RY56|RBM25_MOUSE	RNA-binding protein 25 OS=Mus musculus GN=Rbm25 PE=1 SV=2	838	71053.6	tr|S4R2B0|S4R2B0_MOUSE;	5	3	7		2	1	2		5.053e-07	1.605e-06	1.087e-06		SF-Lhx1(Nter) Only	SF-Lhx1-cmER Only	Lhx1-SF(Cter) Only
sp|O35134|RPA1_MOUSE	DNA-directed RNA polymerase I subunit RPA1 OS=Mus musculus GN=Polr1a PE=1 SV=2	1717	194293		2	2	1.8	Carbamidomethyl (C)	2				8.758e-08				SF-Lhx1(Nter) Only
sp|O35841|API5_MOUSE	Apoptosis inhibitor 5 OS=Mus musculus GN=Api5 PE=1 SV=2	504	56839.8		8	6	14.1		5	1	2		4.611e-06	6.243e-07	1.049e-06		SF-Lhx1(Nter) Only	SF-Lhx1-cmER Only	Lhx1-SF(Cter) Only
sp|Q922J9-2|FACR1_MOUSE	Isoform 2 of Fatty acyl-CoA reductase 1 OS=Mus musculus GN=Far1	260	59486.8	sp|Q922J9-3|FACR1_MOUSE;sp|Q922J9-4|FACR1_MOUSE;sp|Q922J9|FACR1_MOUSE;	2	2	9.6			2				1.431e-06				SF-Lhx1-cmER Only
sp|P03975|IGEB_MOUSE	IgE-binding protein OS=Mus musculus GN=Iap PE=2 SV=1	557	62798.1		3	2	4.7		1	2			2.598e-07	4.627e-07			SF-Lhx1(Nter) Only	SF-Lhx1-cmER Only
sp|P18155|MTDC_MOUSE	Bifunctional methylenetetrahydrofolate dehydrogenase/cyclohydrolase, mitochondrial OS=Mus musculus GN=Mthfd2 PE=1 SV=1	350	37893.2		8	5	20.6		2	3	3		4.974e-06	2.954e-06	3.2e-06		SF-Lhx1(Nter) Only	SF-Lhx1-cmER Only	Lhx1-SF(Cter) Only
tr|E9Q0F0|E9Q0F0_MOUSE	Protein Krt78 OS=Mus musculus GN=Krt78 PE=2 SV=1	1068	112374		9	5	2		1	3	4		1.143e-06	8.495e-06	3.508e-06		SF-Lhx1(Nter) Only	SF-Lhx1-cmER Only	Lhx1-SF(Cter) Only
sp|P20152|VIME_MOUSE	Vimentin OS=Mus musculus GN=Vim PE=1 SV=3	466	53727.1		2	3	6.7			2				8.877e-07				SF-Lhx1-cmER Only
sp|P31266-2|SUH_MOUSE	Isoform 2 of Recombining binding protein suppressor of hairless OS=Mus musculus GN=Rbpj	487	54363	sp|P31266|SUH_MOUSE;tr|E9Q7W0|E9Q7W0_MOUSE;	6	4	8.9	Carbamidomethyl (C)	2	3	1		1.932e-06	1.616e-06	3.175e-07		SF-Lhx1(Nter) Only	SF-Lhx1-cmER Only	Lhx1-SF(Cter) Only
sp|P32037|GTR3_MOUSE	Solute carrier family 2, facilitated glucose transporter member 3 OS=Mus musculus GN=Slc2a3 PE=1 SV=1	493	53516.1		3	4	5.9		1	2			1.431e-07	1.523e-06			SF-Lhx1(Nter) Only	SF-Lhx1-cmER Only
sp|P39447|ZO1_MOUSE	Tight junction protein ZO-1 OS=Mus musculus GN=Tjp1 PE=1 SV=2	1745	189025	tr|B9EHJ3|B9EHJ3_MOUSE;	2	2	1.4			2				1.348e-07				SF-Lhx1-cmER Only
sp|P47738|ALDH2_MOUSE	Aldehyde dehydrogenase, mitochondrial OS=Mus musculus GN=Aldh2 PE=1 SV=1	519	56591.8		3	4	11.2	Oxidation (M)		2	1			3.72e-07	1.685e-07			SF-Lhx1-cmER Only	Lhx1-SF(Cter) Only
sp|P48962|ADT1_MOUSE	ADP/ATP translocase 1 OS=Mus musculus GN=Slc25a4 PE=1 SV=4	298	35289.4	sp|P51881|ADT2_MOUSE;sp|Q3V132|ADT4_MOUSE;	4	3	9.4		2	2			6.343e-06	2.288e-06			SF-Lhx1(Nter) Only	SF-Lhx1-cmER Only
sp|P49718|MCM5_MOUSE	DNA replication licensing factor MCM5 OS=Mus musculus GN=Mcm5 PE=2 SV=1	733	82480.1	tr|Q52KC3|Q52KC3_MOUSE;	2	2	3.8				2				5.799e-07				Lhx1-SF(Cter) Only
sp|P54823|DDX6_MOUSE	Probable ATP-dependent RNA helicase DDX6 OS=Mus musculus GN=Ddx6 PE=1 SV=1	483	54229.3		3	4	11.4	Oxidation (M)	2		1		5.175e-07		1.9e-06		SF-Lhx1(Nter) Only		Lhx1-SF(Cter) Only
sp|P62315|SMD1_MOUSE	Small nuclear ribonucleoprotein Sm D1 OS=Mus musculus GN=Snrpd1 PE=1 SV=1	119	13291.4		5	2	27.7			2	3			7.514e-06	2.971e-05			SF-Lhx1-cmER Only	Lhx1-SF(Cter) Only
sp|Q3UMU9-2|HDGR2_MOUSE	Isoform 2 of Hepatoma-derived growth factor-related protein 2 OS=Mus musculus GN=Hdgfrp2	667	74354.4	sp|Q3UMU9-3|HDGR2_MOUSE;sp|Q3UMU9|HDGR2_MOUSE;	2	2	2.7			0.99	0.99			5.848e-08	6.954e-08			SF-Lhx1-cmER Only	Lhx1-SF(Cter) Only
sp|P68040|GBLP_MOUSE	Guanine nucleotide-binding protein subunit beta-2-like 1 OS=Mus musculus GN=Gnb2l1 PE=1 SV=3	317	35108.6		5	3	12		1	3	1		1.035e-06	3.248e-06	4.115e-07		SF-Lhx1(Nter) Only	SF-Lhx1-cmER Only	Lhx1-SF(Cter) Only
sp|P70371|TERF1_MOUSE	Telomeric repeat-binding factor 1 OS=Mus musculus GN=Terf1 PE=1 SV=1	421	48265.2		2	2	5.7				2				6.893e-07				Lhx1-SF(Cter) Only
sp|Q99JY9|ARP3_MOUSE	Actin-related protein 3 OS=Mus musculus GN=Actr3 PE=1 SV=3	418	47399		3	3	8.1	Carbamidomethyl (C),Oxidation (M)	1		1		1.905e-07		3.952e-07		SF-Lhx1(Nter) Only		Lhx1-SF(Cter) Only
sp|P80313|TCPH_MOUSE	T-complex protein 1 subunit eta OS=Mus musculus GN=Cct7 PE=1 SV=1	544	59704.2		7	6	14.2	Carbamidomethyl (C),Oxidation (M)	4		2		3.595e-06		1.172e-07		SF-Lhx1(Nter) Only		Lhx1-SF(Cter) Only
sp|P97807-2|FUMH_MOUSE	Isoform Cytoplasmic of Fumarate hydratase, mitochondrial OS=Mus musculus GN=Fh	467	54412.1	sp|P97807|FUMH_MOUSE;	2	2	7.5	Oxidation (M)	2				5.5e-07				SF-Lhx1(Nter) Only
sp|Q07417|ACADS_MOUSE	Short-chain specific acyl-CoA dehydrogenase, mitochondrial OS=Mus musculus GN=Acads PE=1 SV=2	412	32648.7	tr|F6RAZ3|F6RAZ3_MOUSE;	4	3	12.3	Oxidation (M)	1	3			7.625e-07	1.231e-06			SF-Lhx1(Nter) Only	SF-Lhx1-cmER Only
sp|Q99L45|IF2B_MOUSE	Eukaryotic translation initiation factor 2 subunit 2 OS=Mus musculus GN=Eif2s2 PE=1 SV=1	331	38122.2		18	6	16	Oxidation (M)	5	7	6		5.917e-06	4.027e-06	7.085e-06		SF-Lhx1(Nter) Only	SF-Lhx1-cmER Only	Lhx1-SF(Cter) Only
sp|Q3UQ28|PXDN_MOUSE	Peroxidasin homolog OS=Mus musculus GN=Pxdn PE=2 SV=2	1475	165250		5	4	3.1	Carbamidomethyl (C)	1	4			1.271e-07	5.636e-07			SF-Lhx1(Nter) Only	SF-Lhx1-cmER Only
sp|Q9CPN8|IF2B3_MOUSE	Insulin-like growth factor 2 mRNA-binding protein 3 OS=Mus musculus GN=Igf2bp3 PE=1 SV=1	579	63625.5		7	5	10.2	Oxidation (M)	2	3	1		9.243e-07	1.449e-06	3.584e-07		SF-Lhx1(Nter) Only	SF-Lhx1-cmER Only	Lhx1-SF(Cter) Only
sp|Q9D032-2|SSBP3_MOUSE	Isoform 2 of Single-stranded DNA-binding protein 3 OS=Mus musculus GN=Ssbp3	361	40448.9	sp|Q9D032|SSBP3_MOUSE;	40	8	25.8	Carbamidomethyl (C),Oxidation (M)	13.86	16.83	8.91		1.232e-05	1.091e-05	5.661e-06		SF-Lhx1(Nter) Only	SF-Lhx1-cmER Only	Lhx1-SF(Cter) Only
tr|Q3U4B1|Q3U4B1_MOUSE	Protein Ssbp4 OS=Mus musculus GN=Ssbp4 PE=2 SV=1	363	37469.8		2	4	12.7		1	1			3.89e-07	1.9e-07			SF-Lhx1(Nter) Only	SF-Lhx1-cmER Only
sp|Q9CYZ8-2|SSBP2_MOUSE	Isoform 2 of Single-stranded DNA-binding protein 2 OS=Mus musculus GN=Ssbp2	331	37874.7	sp|Q9CYZ8|SSBP2_MOUSE;	2	4	12.7		0.99	0.99			1.2e-07	9.328e-08			SF-Lhx1(Nter) Only	SF-Lhx1-cmER Only
sp|Q80VD1|FA98B_MOUSE	Protein FAM98B OS=Mus musculus GN=Fam98b PE=2 SV=1	429	45392.9		2	2	6.5	Carbamidomethyl (C)	2				8.484e-07				SF-Lhx1(Nter) Only
sp|Q810A7-2|DDX42_MOUSE	Isoform 2 of ATP-dependent RNA helicase DDX42 OS=Mus musculus GN=Ddx42	810	102064	sp|Q810A7|DDX42_MOUSE;	3	3	4.1	Carbamidomethyl (C)	3				2.442e-06				SF-Lhx1(Nter) Only
sp|Q8BK67|RCC2_MOUSE	Protein RCC2 OS=Mus musculus GN=Rcc2 PE=1 SV=1	520	56038.1		5	4	6.2	Carbamidomethyl (C)	3	1	1		3.159e-06	2.32e-07	5.218e-07		SF-Lhx1(Nter) Only	SF-Lhx1-cmER Only	Lhx1-SF(Cter) Only
sp|Q8BTI8-2|SRRM2_MOUSE	Isoform 2 of Serine/arginine repetitive matrix protein 2 OS=Mus musculus GN=Srrm2	2607	295152	sp|Q8BTI8-3|SRRM2_MOUSE;sp|Q8BTI8|SRRM2_MOUSE;	8	6	3.2	Oxidation (M)	7	1			5.578e-07	1.134e-07			SF-Lhx1(Nter) Only	SF-Lhx1-cmER Only
sp|Q8K2B3|DHSA_MOUSE	Succinate dehydrogenase [ubiquinone] flavoprotein subunit, mitochondrial OS=Mus musculus GN=Sdha PE=1 SV=1	664	72647.2		8	5	8.7	Carbamidomethyl (C)	4	2	1		2.958e-06	2.124e-07	3.559e-07		SF-Lhx1(Nter) Only	SF-Lhx1-cmER Only	Lhx1-SF(Cter) Only
sp|Q9DB20|ATPO_MOUSE	ATP synthase subunit O, mitochondrial OS=Mus musculus GN=Atp5o PE=1 SV=1	213	23384.8		4	3	16.9		1	3			2.057e-06	4.676e-06			SF-Lhx1(Nter) Only	SF-Lhx1-cmER Only
sp|Q9EQU5-2|SET_MOUSE	Isoform 2 of Protein SET OS=Mus musculus GN=Set	277	24944.5	sp|Q9EQU5|SET_MOUSE;tr|A2BE93|A2BE93_MOUSE;	6	3	17.2		1	2	3		7.138e-06	3.204e-06	6.07e-06		SF-Lhx1(Nter) Only	SF-Lhx1-cmER Only	Lhx1-SF(Cter) Only
sp|Q8K411-2|PREP_MOUSE	Isoform 2 of Presequence protease, mitochondrial OS=Mus musculus GN=Pitrm1	1035	117477	sp|Q8K411-3|PREP_MOUSE;sp|Q8K411|PREP_MOUSE;	4	6	8.3	Oxidation (M)	2	2			4.101e-07	2.836e-07			SF-Lhx1(Nter) Only	SF-Lhx1-cmER Only
sp|Q9QWT9-2|KIFC1_MOUSE	Isoform 2 of Kinesin-like protein KIFC1 OS=Mus musculus GN=Kifc1	631	73745	sp|Q9QWT9-3|KIFC1_MOUSE;sp|Q9QWT9|KIFC1_MOUSE;tr|E9PUA5|E9PUA5_MOUSE;	6	4	8.3		4	1	1		9.636e-07	4.105e-08	7.871e-08		SF-Lhx1(Nter) Only	SF-Lhx1-cmER Only	Lhx1-SF(Cter) Only
sp|Q91W43|GCSP_MOUSE	Glycine dehydrogenase [decarboxylating], mitochondrial OS=Mus musculus GN=Gldc PE=1 SV=1	1025	113375		9	6	7.9	Carbamidomethyl (C),Oxidation (M)	4	3	2		1.641e-06	6.192e-07	5.396e-07		SF-Lhx1(Nter) Only	SF-Lhx1-cmER Only	Lhx1-SF(Cter) Only
sp|Q920B9|SP16H_MOUSE	FACT complex subunit SPT16 OS=Mus musculus GN=Supt16h PE=1 SV=2	1047	119943	tr|G3X956|G3X956_MOUSE;	5	2	3.1		2	1	2		5.604e-07	1.497e-07	4.339e-07		SF-Lhx1(Nter) Only	SF-Lhx1-cmER Only	Lhx1-SF(Cter) Only
sp|Q9Z0W3|NU160_MOUSE	Nuclear pore complex protein Nup160 OS=Mus musculus GN=Nup160 PE=1 SV=2	1402	158382		4	3	2.8	Oxidation (M)	3		1		5.896e-07		4.829e-08		SF-Lhx1(Nter) Only		Lhx1-SF(Cter) Only
sp|Q8VDW0|DX39A_MOUSE	ATP-dependent RNA helicase DDX39A OS=Mus musculus GN=Ddx39a PE=2 SV=1	427	49108		5	10	23.4	Carbamidomethyl (C),Oxidation (M)	2	1	2		1.925e-06	7.045e-07	1.239e-06		SF-Lhx1(Nter) Only	SF-Lhx1-cmER Only	Lhx1-SF(Cter) Only
sp|Q99LF4|RTCB_MOUSE	tRNA-splicing ligase RtcB homolog OS=Mus musculus GN=Rtcb PE=2 SV=1	505	55303.9		8	5	10.5	Oxidation (M)	5	2	1		2.755e-06	4.086e-07	1.394e-06		SF-Lhx1(Nter) Only	SF-Lhx1-cmER Only	Lhx1-SF(Cter) Only
sp|Q9Z1N7|ARI3B_MOUSE	AT-rich interactive domain-containing protein 3B OS=Mus musculus GN=Arid3b PE=2 SV=1	568	61068		12	10	22	Gln->pyro-Glu (N-term Q),Oxidation (M)	11.94				9.073e-06				SF-Lhx1(Nter) Only
sp|Q9CQN1|TRAP1_MOUSE	Heat shock protein 75 kDa, mitochondrial OS=Mus musculus GN=Trap1 PE=1 SV=1	706	80284.6		3	4	4.7	Glu->pyro-Glu (N-term E),Oxidation (M)	1	2			3.513e-07	2.536e-07			SF-Lhx1(Nter) Only	SF-Lhx1-cmER Only
sp|Q9CW03|SMC3_MOUSE	Structural maintenance of chromosomes protein 3 OS=Mus musculus GN=Smc3 PE=1 SV=2	1217	141684		8	8	7.6	Oxidation (M)	6	1	1		1.387e-06	6.052e-08	1.995e-07		SF-Lhx1(Nter) Only	SF-Lhx1-cmER Only	Lhx1-SF(Cter) Only
sp|Q9D554|SF3A3_MOUSE	Splicing factor 3A subunit 3 OS=Mus musculus GN=Sf3a3 PE=2 SV=2	501	58895.3		6	4	8.6	Acetylation (Protein N-term),Oxidation (M)	1	3	2		1.252e-07	1.848e-06	1.973e-06		SF-Lhx1(Nter) Only	SF-Lhx1-cmER Only	Lhx1-SF(Cter) Only
sp|Q9DBG6|RPN2_MOUSE	Dolichyl-diphosphooligosaccharide--protein glycosyltransferase subunit 2 OS=Mus musculus GN=Rpn2 PE=2 SV=1	631	67568.5	tr|A2ACG7|A2ACG7_MOUSE;	2	2	4.2		1		1		2.279e-07		1.175e-07		SF-Lhx1(Nter) Only		Lhx1-SF(Cter) Only
sp|Q9DBL1|ACDSB_MOUSE	Short/branched chain specific acyl-CoA dehydrogenase, mitochondrial OS=Mus musculus GN=Acadsb PE=1 SV=1	432	51891.6	tr|E9Q5L3|E9Q5L3_MOUSE;	2	2	5.3		2				1.757e-06				SF-Lhx1(Nter) Only
sp|Q9R0B9|PLOD2_MOUSE	Procollagen-lysine,2-oxoglutarate 5-dioxygenase 2 OS=Mus musculus GN=Plod2 PE=2 SV=2	737	86971.9	tr|E9Q718|E9Q718_MOUSE;	2	2	3.5			2				1.265e-07				SF-Lhx1-cmER Only
sp|Q9Z0U1|ZO2_MOUSE	Tight junction protein ZO-2 OS=Mus musculus GN=Tjp2 PE=1 SV=2	1167	131398		2	2	2.4			2				9.299e-08				SF-Lhx1-cmER Only
sp|Q9Z1X4-2|ILF3_MOUSE	Isoform 2 of Interleukin enhancer-binding factor 3 OS=Mus musculus GN=Ilf3	716	76426	sp|Q9Z1X4-3|ILF3_MOUSE;sp|Q9Z1X4|ILF3_MOUSE;tr|Q45VK5|Q45VK5_MOUSE;	8	6	10.5	Oxidation (M)	4	1	3		3.419e-06	1.32e-06	2.427e-06		SF-Lhx1(Nter) Only	SF-Lhx1-cmER Only	Lhx1-SF(Cter) Only
sp|Q9Z2I8-2|SUCB2_MOUSE	Isoform 2 of Succinyl-CoA ligase [GDP-forming] subunit beta, mitochondrial OS=Mus musculus GN=Suclg2	384	46882.7	sp|Q9Z2I8|SUCB2_MOUSE;	4	4	13		2	2			7.691e-07	7.84e-07			SF-Lhx1(Nter) Only	SF-Lhx1-cmER Only
tr|Q3UJB0|Q3UJB0_MOUSE	Protein Sf3b2 OS=Mus musculus GN=Sf3b2 PE=2 SV=1	878	98280.9		5	4	5.1		3		2		7.797e-07		7.026e-07		SF-Lhx1(Nter) Only		Lhx1-SF(Cter) Only
tr|Q91X76|Q91X76_MOUSE	5'-nucleotidase domain containing 2 OS=Mus musculus GN=Nt5dc2 PE=2 SV=1	390	46058.4		6	4	13.6		1	2	2		3.295e-06	2.394e-06	2.249e-06		SF-Lhx1(Nter) Only	SF-Lhx1-cmER Only	Lhx1-SF(Cter) Only
tr|D3YYM6|D3YYM6_MOUSE	40S ribosomal protein S5 (Fragment) OS=Mus musculus GN=Rps5 PE=3 SV=1	182	22898.1	tr|Q91V55|Q91V55_MOUSE;	5	3	22.5	Acetylation (Protein N-term),Carbamidomethyl (C)	2	1			2.044e-06	1.023e-06			SF-Lhx1(Nter) Only	SF-Lhx1-cmER Only
tr|Q3TWW8|Q3TWW8_MOUSE	Protein Srsf6 OS=Mus musculus GN=Srsf6 PE=2 SV=1	339	39056.1		2	3	6.8				1.99				4.652e-06				Lhx1-SF(Cter) Only
tr|D3Z4B0|D3Z4B0_MOUSE	Protein Srsf11 (Fragment) OS=Mus musculus GN=Srsf11 PE=2 SV=1	192	53143.1	tr|E9Q6E5|E9Q6E5_MOUSE;tr|Q3UIX4|Q3UIX4_MOUSE;	3	3	20.3		1		2		2.655e-06		3.302e-06		SF-Lhx1(Nter) Only		Lhx1-SF(Cter) Only
sp|O55203|LDB2_MOUSE	LIM domain-binding protein 2 OS=Mus musculus GN=Ldb2 PE=1 SV=2	373	42717.8		28	12	40.8	Acetylation (Protein N-term),Carbamidomethyl (C),Oxidation (M)	5	13	10		5.051e-06	1.313e-05	7.605e-06		SF-Lhx1(Nter) Only	SF-Lhx1-cmER Only	Lhx1-SF(Cter) Only
sp|Q8BG05-2|ROA3_MOUSE	Isoform 2 of Heterogeneous nuclear ribonucleoprotein A3 OS=Mus musculus GN=Hnrnpa3	357	37171.3	tr|E9Q7H5|E9Q7H5_MOUSE;tr|J3QNY1|J3QNY1_MOUSE;	4	26	60.7	Acetylation (Protein N-term),Carbamidomethyl (C),Oxidation (M)		0.99	2.97			8.59e-07	5.119e-06			SF-Lhx1-cmER Only	Lhx1-SF(Cter) Only
sp|P14211|CALR_MOUSE	Calreticulin OS=Mus musculus GN=Calr PE=1 SV=1	416	48036.9		6	3	7.2		2	3	1		2.591e-06	2.074e-06	6.407e-07		SF-Lhx1(Nter) Only	SF-Lhx1-cmER Only	Lhx1-SF(Cter) Only
sp|P21995|EMB_MOUSE	Embigin OS=Mus musculus GN=Emb PE=1 SV=2	330	37094.8		3	3	9.4	Carbamidomethyl (C),Oxidation (M)		2	1			4.643e-06	1.661e-06			SF-Lhx1-cmER Only	Lhx1-SF(Cter) Only
sp|P25206|MCM3_MOUSE	DNA replication licensing factor MCM3 OS=Mus musculus GN=Mcm3 PE=1 SV=2	812	91633.2		4	3	5.5	Acetylation (Protein N-term)	2	1	1		3.876e-07	3.107e-07	2.191e-08		SF-Lhx1(Nter) Only	SF-Lhx1-cmER Only	Lhx1-SF(Cter) Only
sp|P27546-2|MAP4_MOUSE	Isoform 2 of Microtubule-associated protein 4 OS=Mus musculus GN=Map4	1124	152942	sp|P27546-3|MAP4_MOUSE;sp|P27546-4|MAP4_MOUSE;sp|P27546|MAP4_MOUSE;tr|E9PWC0|E9PWC0_MOUSE;tr|E9PZ43|E9PZ43_MOUSE;tr|E9QPW8|E9QPW8_MOUSE;tr|F7CK47|F7CK47_MOUSE;	4	2	2.9		2	1			3.107e-07	5.146e-08			SF-Lhx1(Nter) Only	SF-Lhx1-cmER Only
sp|O09106|HDAC1_MOUSE	Histone deacetylase 1 OS=Mus musculus GN=Hdac1 PE=1 SV=1	482	55084.7	tr|D3YYI8|D3YYI8_MOUSE;	2	3	6	Carbamidomethyl (C),Oxidation (M)	1		1		1.013e-06		1.105e-06		SF-Lhx1(Nter) Only		Lhx1-SF(Cter) Only
sp|Q9CZW4|ACSL3_MOUSE	Long-chain-fatty-acid--CoA ligase 3 OS=Mus musculus GN=Acsl3 PE=1 SV=2	720	63025.4	tr|E9PUC2|E9PUC2_MOUSE;	4	4	7.7	Carbamidomethyl (C)	3	1			1.262e-06	2.655e-08			SF-Lhx1(Nter) Only	SF-Lhx1-cmER Only
tr|E9Q2Z1|E9Q2Z1_MOUSE	Protein Cecr2 OS=Mus musculus GN=Cecr2 PE=2 SV=1	1453	158732	tr|E9QA25|E9QA25_MOUSE;	2	2	1.6	Carbamidomethyl (C)	0.99		1		1.168e-07		3.64e-07		SF-Lhx1(Nter) Only		Lhx1-SF(Cter) Only
sp|P35979|RL12_MOUSE	60S ribosomal protein L12 OS=Mus musculus GN=Rpl12 PE=1 SV=2	165	17811.5		4	2	15.2	Carbamidomethyl (C)	1	2	1		2.132e-07	3.106e-06	2.663e-06		SF-Lhx1(Nter) Only	SF-Lhx1-cmER Only	Lhx1-SF(Cter) Only
sp|Q9R0U0-2|SRS10_MOUSE	Isoform 2 of Serine/arginine-rich splicing factor 10 OS=Mus musculus GN=Srsf10	261	22139.9	sp|Q9R0U0-3|SRS10_MOUSE;sp|Q9R0U0|SRS10_MOUSE;tr|Q3TFP0|Q3TFP0_MOUSE;	2	2	14.8				2				1.986e-06				Lhx1-SF(Cter) Only
tr|B9EJ54|B9EJ54_MOUSE	MCG21756, isoform CRA_b OS=Mus musculus GN=Nup205 PE=2 SV=1	2008	227681		5	3	1.7		4				1.311e-07				SF-Lhx1(Nter) Only
tr|E9PW12|E9PW12_MOUSE	Protein Zfp207 OS=Mus musculus GN=Zfp207 PE=2 SV=1	479	52830.2	tr|Q99LA2|Q99LA2_MOUSE;tr|Q9JMD0|Q9JMD0_MOUSE;	3	2	5.6		0.99	0.99	0.99		1.299e-06	1.729e-07	5.157e-07		SF-Lhx1(Nter) Only	SF-Lhx1-cmER Only	Lhx1-SF(Cter) Only
sp|Q91WQ3|SYYC_MOUSE	Tyrosine--tRNA ligase, cytoplasmic OS=Mus musculus GN=Yars PE=2 SV=3	528	63052.2	tr|A2A7S7|A2A7S7_MOUSE;	2	2	4.7		2				1.024e-06				SF-Lhx1(Nter) Only
sp|Q8BL97-2|SRSF7_MOUSE	Isoform 2 of Serine/arginine-rich splicing factor 7 OS=Mus musculus GN=Srsf7	238	30834.9	sp|Q8BL97-3|SRSF7_MOUSE;sp|Q8BL97-4|SRSF7_MOUSE;sp|Q8BL97|SRSF7_MOUSE;	2	3	19.1				2				1.036e-05				Lhx1-SF(Cter) Only
sp|Q8BH74|NU107_MOUSE	Nuclear pore complex protein Nup107 OS=Mus musculus GN=Nup107 PE=2 SV=1	926	106812		4	2	2.9		2	1	1		4.605e-07	5.389e-08	6.084e-08		SF-Lhx1(Nter) Only	SF-Lhx1-cmER Only	Lhx1-SF(Cter) Only
sp|O54734|OST48_MOUSE	Dolichyl-diphosphooligosaccharide--protein glycosyltransferase 48 kDa subunit OS=Mus musculus GN=Ddost PE=1 SV=2	441	49069		2	2	5			2				1.224e-06				SF-Lhx1-cmER Only
sp|A1L317|K1C24_MOUSE	Keratin, type I cytoskeletal 24 OS=Mus musculus GN=Krt24 PE=2 SV=2	512	54096.7		2	2	4.5			1	1			1.589e-06	2.366e-06			SF-Lhx1-cmER Only	Lhx1-SF(Cter) Only
sp|P05784|K1C18_MOUSE	Keratin, type I cytoskeletal 18 OS=Mus musculus GN=Krt18 PE=1 SV=5	423	47581.3		1	3	6.1		1				2.584e-07				SF-Lhx1(Nter) Only
sp|Q8C052|MAP1S_MOUSE	Microtubule-associated protein 1S OS=Mus musculus GN=Map1s PE=1 SV=2	973	103037		2	2	2.6		1		1		1.975e-07		4.299e-07		SF-Lhx1(Nter) Only		Lhx1-SF(Cter) Only
sp|Q9D1N9|RM21_MOUSE	39S ribosomal protein L21, mitochondrial OS=Mus musculus GN=Mrpl21 PE=2 SV=1	209	23387.7		2	2	9.1			2				5.105e-06				SF-Lhx1-cmER Only
sp|Q8BG81|PDIP3_MOUSE	Polymerase delta-interacting protein 3 OS=Mus musculus GN=Poldip3 PE=1 SV=1	420	42963	tr|Q3UDD3|Q3UDD3_MOUSE;	2	2	7.9		1	0.99			2.545e-07	1.833e-07			SF-Lhx1(Nter) Only	SF-Lhx1-cmER Only
sp|Q99LI7|CSTF3_MOUSE	Cleavage stimulation factor subunit 3 OS=Mus musculus GN=Cstf3 PE=1 SV=1	717	82949.8		5	3	5.4	Acetylation (Protein N-term)	2	2			5.525e-07	3.394e-07			SF-Lhx1(Nter) Only	SF-Lhx1-cmER Only
sp|P17095|HMGA1_MOUSE	High mobility group protein HMG-I/HMG-Y OS=Mus musculus GN=Hmga1 PE=1 SV=4	107	11625.2		6	3	38.3			3	1			8.678e-06	1.202e-05			SF-Lhx1-cmER Only	Lhx1-SF(Cter) Only
sp|Q99MR6-2|SRRT_MOUSE	Isoform B of Serrate RNA effector molecule homolog OS=Mus musculus GN=Srrt	871	100534	sp|Q99MR6-3|SRRT_MOUSE;sp|Q99MR6-4|SRRT_MOUSE;sp|Q99MR6|SRRT_MOUSE;	2	2	2.4			1	1			1.255e-06	5.266e-07			SF-Lhx1-cmER Only	Lhx1-SF(Cter) Only
sp|Q61655|DD19A_MOUSE	ATP-dependent RNA helicase DDX19A OS=Mus musculus GN=Ddx19a PE=2 SV=2	478	53931.9	tr|Q8BZY3|Q8BZY3_MOUSE;tr|Q8R3C7|Q8R3C7_MOUSE;	2	2	5		2				1.316e-06				SF-Lhx1(Nter) Only
sp|P20263|PO5F1_MOUSE	POU domain, class 5, transcription factor 1 OS=Mus musculus GN=Pou5f1 PE=1 SV=1	352	38246.2		2	3	11.1	Carbamidomethyl (C)			2				1.96e-06				Lhx1-SF(Cter) Only
sp|O08528|HXK2_MOUSE	Hexokinase-2 OS=Mus musculus GN=Hk2 PE=2 SV=1	917	99294.2	tr|E9Q5B5|E9Q5B5_MOUSE;	2	2	2.5	Carbamidomethyl (C)	2				6.464e-07				SF-Lhx1(Nter) Only
sp|P32233|DRG1_MOUSE	Developmentally-regulated GTP-binding protein 1 OS=Mus musculus GN=Drg1 PE=1 SV=1	367	40540.8		3	2	7.9			2	1			7.31e-07	1.082e-06			SF-Lhx1-cmER Only	Lhx1-SF(Cter) Only
sp|Q8K1R3-2|PNPT1_MOUSE	Isoform 2 of Polyribonucleotide nucleotidyltransferase 1, mitochondrial OS=Mus musculus GN=Pnpt1	540	85754.5	sp|Q8K1R3|PNPT1_MOUSE;	2	3	5.9	Oxidation (M)		2				1.4e-06				SF-Lhx1-cmER Only
sp|Q8QZY9|SF3B4_MOUSE	Splicing factor 3B subunit 4 OS=Mus musculus GN=Sf3b4 PE=2 SV=1	424	44399.1		1	2	5.2	Acetylation (Protein N-term)	1				7.127e-08				SF-Lhx1(Nter) Only
sp|Q9D0K2|SCOT1_MOUSE	Succinyl-CoA:3-ketoacid coenzyme A transferase 1, mitochondrial OS=Mus musculus GN=Oxct1 PE=1 SV=1	520	52317.2	tr|Q3UJQ9|Q3UJQ9_MOUSE;	2	2	5.1	Oxidation (M)	1	1			2.67e-07	1.069e-07			SF-Lhx1(Nter) Only	SF-Lhx1-cmER Only
sp|Q8CGK3|LONM_MOUSE	Lon protease homolog, mitochondrial OS=Mus musculus GN=Lonp1 PE=1 SV=2	949	105938		2	2	2.5	Oxidation (M)		2				6.471e-07				SF-Lhx1-cmER Only
sp|Q8CHY6|P66A_MOUSE	Transcriptional repressor p66 alpha OS=Mus musculus GN=Gatad2a PE=1 SV=2	629	67528.3	tr|E9QMN5|E9QMN5_MOUSE;	5	4	7.8	Oxidation (M)	3	2			9.473e-07	1.422e-07			SF-Lhx1(Nter) Only	SF-Lhx1-cmER Only
sp|A2APB8|TPX2_MOUSE	Targeting protein for Xklp2 OS=Mus musculus GN=Tpx2 PE=1 SV=1	745	85967.2		1	2	3.1		1				7.075e-07				SF-Lhx1(Nter) Only
sp|P25976-2|UBF1_MOUSE	Isoform UBF2 of Nucleolar transcription factor 1 OS=Mus musculus GN=Ubtf	728	88456.8	sp|P25976|UBF1_MOUSE;tr|A2AWT5|A2AWT5_MOUSE;tr|A2AWT6|A2AWT6_MOUSE;tr|A2AWT7|A2AWT7_MOUSE;	2	2	2.6		1		1		9.325e-07		4.835e-07		SF-Lhx1(Nter) Only		Lhx1-SF(Cter) Only
sp|Q56A10-2|ZN608_MOUSE	Isoform 2 of Zinc finger protein 608 OS=Mus musculus GN=Znf608	1455	162515	sp|Q56A10|ZN608_MOUSE;	1	2	1.6		1				7.077e-08				SF-Lhx1(Nter) Only
sp|Q6PFD9|NUP98_MOUSE	Nuclear pore complex protein Nup98-Nup96 OS=Mus musculus GN=Nup98 PE=1 SV=2	1816	197442		1	2	1.5	Carbamidomethyl (C),Oxidation (M)			1				5.972e-08				Lhx1-SF(Cter) Only
sp|Q8BU11|TOX4_MOUSE	TOX high mobility group box family member 4 OS=Mus musculus GN=Tox4 PE=1 SV=3	619	66441.3	tr|J3QN21|J3QN21_MOUSE;	2	2	5		2				5.99e-07				SF-Lhx1(Nter) Only
sp|A2RSY6-2|TRM1L_MOUSE	Isoform 2 of TRMT1-like protein OS=Mus musculus GN=Trmt1l	671	80935.7	sp|A2RSY6|TRM1L_MOUSE;	1	1	2.2		1				5.798e-08				SF-Lhx1(Nter) Only
sp|O08547|SC22B_MOUSE	Vesicle-trafficking protein SEC22b OS=Mus musculus GN=Sec22b PE=1 SV=3	215	18928.7	tr|E9Q6R3|E9Q6R3_MOUSE;	2	1	8.4			1	1			3.148e-07	2.452e-07			SF-Lhx1-cmER Only	Lhx1-SF(Cter) Only
sp|O35972|RM23_MOUSE	39S ribosomal protein L23, mitochondrial OS=Mus musculus GN=Mrpl23 PE=2 SV=1	146	17128.9		1	1	8.9		1				2.855e-07				SF-Lhx1(Nter) Only
sp|O88286-2|WIZ_MOUSE	Isoform S of Protein Wiz OS=Mus musculus GN=Wiz	956	103030	sp|O88286-3|WIZ_MOUSE;sp|O88286|WIZ_MOUSE;tr|F6ZBR8|F6ZBR8_MOUSE;tr|G5E8J8|G5E8J8_MOUSE;	3	1	1.5		2	1			1.246e-07	2.792e-08			SF-Lhx1(Nter) Only	SF-Lhx1-cmER Only
sp|O89090|SP1_MOUSE	Transcription factor Sp1 OS=Mus musculus GN=Sp1 PE=1 SV=2	784	80520.6	tr|G3X8Q0|G3X8Q0_MOUSE;	1	1	3.6		1				1.259e-07				SF-Lhx1(Nter) Only
sp|P07356|ANXA2_MOUSE	Annexin A2 OS=Mus musculus GN=Anxa2 PE=1 SV=2	339	19602.1	tr|B0V2N5|B0V2N5_MOUSE;tr|B0V2N7|B0V2N7_MOUSE;tr|B0V2N8|B0V2N8_MOUSE;	3	1	5.7		1	2			4.924e-07	4.973e-07			SF-Lhx1(Nter) Only	SF-Lhx1-cmER Only
sp|P10711-2|TCEA1_MOUSE	Isoform 1 of Transcription elongation factor A protein 1 OS=Mus musculus GN=Tcea1	266	35063.4	sp|P10711|TCEA1_MOUSE;tr|E9PYD5|E9PYD5_MOUSE;	1	1	4.5		1				2.013e-07				SF-Lhx1(Nter) Only
sp|P17742|PPIA_MOUSE	Peptidyl-prolyl cis-trans isomerase A OS=Mus musculus GN=Ppia PE=1 SV=2	164	17977.9		1	1	11				1				2.613e-06				Lhx1-SF(Cter) Only
sp|P25425-10|PO2F1_MOUSE	Isoform 10 of POU domain, class 2, transcription factor 1 OS=Mus musculus GN=Pou2f1	522	72482.7	sp|P25425-11|PO2F1_MOUSE;sp|P25425-12|PO2F1_MOUSE;sp|P25425-2|PO2F1_MOUSE;sp|P25425-3|PO2F1_MOUSE;sp|P25425-4|PO2F1_MOUSE;sp|P25425-5|PO2F1_MOUSE;sp|P25425-6|PO2F1_MOUSE;sp|P25425-7|PO2F1_MOUSE;sp|P25425-8|PO2F1_MOUSE;sp|P25425-9|PO2F1_MOUSE;sp|P25425|PO2F1_MOUSE;tr|E9Q6Z8|E9Q6Z8_MOUSE;tr|F8VQL7|F8VQL7_MOUSE;tr|I1E4X2|I1E4X2_MOUSE;	1	1	3.4		1				1.162e-07				SF-Lhx1(Nter) Only
sp|P26040|EZRI_MOUSE	Ezrin OS=Mus musculus GN=Ezr PE=1 SV=3	586	46392.2	sp|P26041|MOES_MOUSE;sp|P26043|RADI_MOUSE;tr|Q7TSG6|Q7TSG6_MOUSE;	2	1	4.9	Oxidation (M)	1	1			3.698e-07	1.477e-07			SF-Lhx1(Nter) Only	SF-Lhx1-cmER Only
sp|P27782-2|LEF1_MOUSE	Isoform 2 of Lymphoid enhancer-binding factor 1 OS=Mus musculus GN=Lef1	284	37071.5	sp|P27782|LEF1_MOUSE;sp|Q00417-2|TCF7_MOUSE;sp|Q00417|TCF7_MOUSE;sp|Q924A0-2|TF7L2_MOUSE;sp|Q924A0-3|TF7L2_MOUSE;sp|Q924A0-4|TF7L2_MOUSE;sp|Q924A0-8|TF7L2_MOUSE;sp|Q924A0-9|TF7L2_MOUSE;sp|Q924A0|TF7L2_MOUSE;sp|Q9Z1J1|TF7L1_MOUSE;tr|A1A549|A1A549_MOUSE;tr|A1A550|A1A550_MOUSE;tr|D3YWT3|D3YWT3_MOUSE;tr|D3Z1L0|D3Z1L0_MOUSE;tr|D3Z2K5|D3Z2K5_MOUSE;tr|D3Z654|D3Z654_MOUSE;tr|E9Q990|E9Q990_MOUSE;tr|E9QQ89…	1	1	3.9		1				1.185e-06				SF-Lhx1(Nter) Only
sp|P35278|RAB5C_MOUSE	Ras-related protein Rab-5C OS=Mus musculus GN=Rab5c PE=1 SV=2	216	25371.7	tr|Q8C266|Q8C266_MOUSE;	1	1	5.6			1				4.129e-07				SF-Lhx1-cmER Only
sp|P35486|ODPA_MOUSE	Pyruvate dehydrogenase E1 component subunit alpha, somatic form, mitochondrial OS=Mus musculus GN=Pdha1 PE=1 SV=1	390	43257.7		2	1	3.3		1	1			8.88e-07	6.158e-07			SF-Lhx1(Nter) Only	SF-Lhx1-cmER Only
sp|P40630-2|TFAM_MOUSE	Isoform Nuclear of Transcription factor A, mitochondrial OS=Mus musculus GN=Tfam	215	16686	sp|P40630|TFAM_MOUSE;tr|D3Z0F3|D3Z0F3_MOUSE;	2	1	6.3			1	1			3.64e-06	3.314e-06			SF-Lhx1-cmER Only	Lhx1-SF(Cter) Only
sp|P43247|MSH2_MOUSE	DNA mismatch repair protein Msh2 OS=Mus musculus GN=Msh2 PE=2 SV=1	935	104247		1	1	1.6		1				8.621e-08				SF-Lhx1(Nter) Only
sp|P51410|RL9_MOUSE	60S ribosomal protein L9 OS=Mus musculus GN=Rpl9 PE=2 SV=2	192	21857.8	tr|D3YZT0|D3YZT0_MOUSE;tr|D3Z629|D3Z629_MOUSE;tr|G3UW34|G3UW34_MOUSE;	1	1	23.8			1				1.111e-06				SF-Lhx1-cmER Only
sp|P52432|RPAC1_MOUSE	DNA-directed RNA polymerases I and III subunit RPAC1 OS=Mus musculus GN=Polr1c PE=1 SV=3	346	19384.7	tr|D3Z3D6|D3Z3D6_MOUSE;tr|D3Z7Q8|D3Z7Q8_MOUSE;tr|G3UXX5|G3UXX5_MOUSE;	1	1	9.4		1				3.934e-07				SF-Lhx1(Nter) Only
sp|P53994|RAB2A_MOUSE	Ras-related protein Rab-2A OS=Mus musculus GN=Rab2a PE=1 SV=1	212	23568.8		2	1	6.6		1	1			8.117e-07	7.813e-07			SF-Lhx1(Nter) Only	SF-Lhx1-cmER Only
sp|P59235|NUP43_MOUSE	Nucleoporin Nup43 OS=Mus musculus GN=Nup43 PE=2 SV=2	380	42017.3		1	1	3.7				1				3.928e-07				Lhx1-SF(Cter) Only
sp|P61982|1433G_MOUSE	14-3-3 protein gamma OS=Mus musculus GN=Ywhag PE=1 SV=2	247	28320.9		3	1	5.7		1	1	1		6.683e-08	6.819e-08	4.792e-08		SF-Lhx1(Nter) Only	SF-Lhx1-cmER Only	Lhx1-SF(Cter) Only
sp|P62264|RS14_MOUSE	40S ribosomal protein S14 OS=Mus musculus GN=Rps14 PE=2 SV=3	151	16280.5		3	1	8.6		1	2			1.112e-06	4.221e-07			SF-Lhx1(Nter) Only	SF-Lhx1-cmER Only
sp|P62751|RL23A_MOUSE	60S ribosomal protein L23a OS=Mus musculus GN=Rpl23a PE=1 SV=1	156	17732.1	tr|D3YU45|D3YU45_MOUSE;tr|D3YWP3|D3YWP3_MOUSE;tr|D3Z1D6|D3Z1D6_MOUSE;	1	1	9.1			1				8.175e-07				SF-Lhx1-cmER Only
sp|P63101|1433Z_MOUSE	14-3-3 protein zeta/delta OS=Mus musculus GN=Ywhaz PE=1 SV=1	245	10092	tr|D3YXF4|D3YXF4_MOUSE;tr|D3YXN6|D3YXN6_MOUSE;	1	1	31.1		1				2.745e-07				SF-Lhx1(Nter) Only
sp|P70670|NACAM_MOUSE	Nascent polypeptide-associated complex subunit alpha, muscle-specific form OS=Mus musculus GN=Naca PE=1 SV=2	2187	23405.7	sp|Q60817|NACA_MOUSE;	2	1	7		1	1			1.953e-08	5.661e-09			SF-Lhx1(Nter) Only	SF-Lhx1-cmER Only
sp|P80206|OTX2_MOUSE	Homeobox protein OTX2 OS=Mus musculus GN=Otx2 PE=1 SV=1	289	31624.4	tr|D3YZ94|D3YZ94_MOUSE;tr|D3Z4G2|D3Z4G2_MOUSE;tr|D3Z7L5|D3Z7L5_MOUSE;tr|Q8R0B5|Q8R0B5_MOUSE;tr|Q8VD35|Q8VD35_MOUSE;	1	1	19				1				1.281e-06				Lhx1-SF(Cter) Only
sp|P97329|KI20A_MOUSE	Kinesin-like protein KIF20A OS=Mus musculus GN=Kif20a PE=2 SV=1	887	99958.5		1	1	1.6		1				1.037e-07				SF-Lhx1(Nter) Only
sp|Q05D44|IF2P_MOUSE	Eukaryotic translation initiation factor 5B OS=Mus musculus GN=Eif5b PE=1 SV=2	1216	137748		1	2	2.4				1				3.159e-07				Lhx1-SF(Cter) Only
sp|Q32MW3|ACO10_MOUSE	Acyl-coenzyme A thioesterase 10, mitochondrial OS=Mus musculus GN=Acot10 PE=2 SV=1	439	50600.1	sp|Q9R0X4|ACOT9_MOUSE;	1	1	3	Oxidation (M)	1				3.011e-07				SF-Lhx1(Nter) Only
sp|Q4QY64-2|ATAD5_MOUSE	Isoform 2 of ATPase family AAA domain-containing protein 5 OS=Mus musculus GN=Atad5	814	204107	sp|Q4QY64|ATAD5_MOUSE;	1	1	1.6		1				7.532e-08				SF-Lhx1(Nter) Only
sp|Q52KI8-2|SRRM1_MOUSE	Isoform 2 of Serine/arginine repetitive matrix protein 1 OS=Mus musculus GN=Srrm1	897	16249.3	sp|Q52KI8|SRRM1_MOUSE;tr|A2A8V8|A2A8V8_MOUSE;tr|A2A8V9|A2A8V9_MOUSE;tr|A2A983|A2A983_MOUSE;tr|E9PUK6|E9PUK6_MOUSE;tr|E9QKA4|E9QKA4_MOUSE;tr|F6T4M4|F6T4M4_MOUSE;	1	1	4.5		1				4.974e-08				SF-Lhx1(Nter) Only
sp|Q5F2E7-2|NUFP2_MOUSE	Isoform 2 of Nuclear fragile X mental retardation-interacting protein 2 OS=Mus musculus GN=Nufip2	710	75718.7	sp|Q5F2E7|NUFP2_MOUSE;	2	1	1.9		1	1			4.024e-07	6.377e-08			SF-Lhx1(Nter) Only	SF-Lhx1-cmER Only
sp|Q5PSV9|MDC1_MOUSE	Mediator of DNA damage checkpoint protein 1 OS=Mus musculus GN=Mdc1 PE=1 SV=1	1707	184993	tr|E9QK89|E9QK89_MOUSE;	1	1	1		1				1.138e-07				SF-Lhx1(Nter) Only
sp|Q60862|ORC2_MOUSE	Origin recognition complex subunit 2 OS=Mus musculus GN=Orc2 PE=1 SV=1	576	65943.1		1	1	1.6		1				2.176e-07				SF-Lhx1(Nter) Only
sp|Q61733|RT31_MOUSE	28S ribosomal protein S31, mitochondrial OS=Mus musculus GN=Mrps31 PE=2 SV=1	384	43907.6		1	1	7				1				5.228e-07				Lhx1-SF(Cter) Only
sp|Q61881|MCM7_MOUSE	DNA replication licensing factor MCM7 OS=Mus musculus GN=Mcm7 PE=1 SV=1	719	44635.7	tr|D3Z6N3|D3Z6N3_MOUSE;	1	1	3.6				1				2.175e-07				Lhx1-SF(Cter) Only
sp|Q62203|SF3A2_MOUSE	Splicing factor 3A subunit 2 OS=Mus musculus GN=Sf3a2 PE=2 SV=2	475	51318.4	tr|D3YW09|D3YW09_MOUSE;tr|D3Z5A6|D3Z5A6_MOUSE;tr|G3UVU2|G3UVU2_MOUSE;	2	1	20.9		2				2.068e-07				SF-Lhx1(Nter) Only
sp|Q62261-2|SPTB2_MOUSE	Isoform 2 of Spectrin beta chain, non-erythrocytic 1 OS=Mus musculus GN=Sptbn1	2154	274467	sp|Q62261|SPTB2_MOUSE;	1	1	0.8		1				7.601e-08				SF-Lhx1(Nter) Only
sp|Q6A026|PDS5A_MOUSE	Sister chromatid cohesion protein PDS5 homolog A OS=Mus musculus GN=Pds5a PE=3 SV=3	1332	150361	tr|E9QPI5|E9QPI5_MOUSE;	1	1	1.7		1				3.415e-08				SF-Lhx1(Nter) Only
sp|Q6DID3|SCAF8_MOUSE	Protein SCAF8 OS=Mus musculus GN=Scaf8 PE=1 SV=1	1268	129172	tr|Q6PFF0|Q6PFF0_MOUSE;tr|Q7TSH6|Q7TSH6_MOUSE;	2	1	1			1	1			2.218e-07	2.332e-07			SF-Lhx1-cmER Only	Lhx1-SF(Cter) Only
sp|Q6NV83-2|SR140_MOUSE	Isoform 2 of U2 snRNP-associated SURP motif-containing protein OS=Mus musculus GN=U2surp	1028	118368	sp|Q6NV83-3|SR140_MOUSE;sp|Q6NV83|SR140_MOUSE;	1	1	1.2		1				4.174e-07				SF-Lhx1(Nter) Only
sp|Q6PAM1|TXLNA_MOUSE	Alpha-taxilin OS=Mus musculus GN=Txlna PE=2 SV=1	554	62420.5		1	1	2.9			1				7.728e-08				SF-Lhx1-cmER Only
sp|Q6ZQI3|MLEC_MOUSE	Malectin OS=Mus musculus GN=Mlec PE=2 SV=2	291	32414.9	tr|D3Z1M3|D3Z1M3_MOUSE;	2	1	4.5		1	1			6.322e-07	2.252e-07			SF-Lhx1(Nter) Only	SF-Lhx1-cmER Only
sp|Q7JJ13-2|BRD2_MOUSE	Isoform 2 of Bromodomain-containing protein 2 OS=Mus musculus GN=Brd2	752	45263.8	sp|Q7JJ13|BRD2_MOUSE;tr|G3UZR9|G3UZR9_MOUSE;tr|U3KLT0|U3KLT0_MOUSE;	2	1	6.6		1		1		9.824e-07		3.207e-07		SF-Lhx1(Nter) Only		Lhx1-SF(Cter) Only
sp|Q7TNC4-2|LC7L2_MOUSE	Isoform 2 of Putative RNA-binding protein Luc7-like 2 OS=Mus musculus GN=Luc7l2	325	40647.9	sp|Q7TNC4-3|LC7L2_MOUSE;sp|Q7TNC4-4|LC7L2_MOUSE;sp|Q7TNC4|LC7L2_MOUSE;tr|E9PX54|E9PX54_MOUSE;tr|E9Q715|E9Q715_MOUSE;tr|Q05CX5|Q05CX5_MOUSE;	3	1	5.3		2	1			2.355e-07	3.952e-08			SF-Lhx1(Nter) Only	SF-Lhx1-cmER Only
sp|Q80TJ7-2|PHF8_MOUSE	Isoform 2 of Histone lysine demethylase PHF8 OS=Mus musculus GN=Phf8	795	120919	sp|Q80TJ7|PHF8_MOUSE;sp|Q9WTU0|PHF2_MOUSE;	1	1	1.8		1				3.099e-07				SF-Lhx1(Nter) Only
sp|Q80U93|NU214_MOUSE	Nuclear pore complex protein Nup214 OS=Mus musculus GN=Nup214 PE=1 SV=2	2085	213208		1	1	1		1				2.872e-08				SF-Lhx1(Nter) Only
sp|Q80UU9|PGRC2_MOUSE	Membrane-associated progesterone receptor component 2 OS=Mus musculus GN=Pgrmc2 PE=1 SV=2	217	23355.6		2	1	11.5		1	1			1.233e-07	8.21e-08			SF-Lhx1(Nter) Only	SF-Lhx1-cmER Only
sp|Q80UW8|RPAB1_MOUSE	DNA-directed RNA polymerases I, II, and III subunit RPABC1 OS=Mus musculus GN=Polr2e PE=2 SV=1	210	24590.7		1	1	6.7	Oxidation (M)	1				1.102e-06				SF-Lhx1(Nter) Only
sp|Q80WJ7|LYRIC_MOUSE	Protein LYRIC OS=Mus musculus GN=Mtdh PE=1 SV=1	579	18221.9	tr|E9PUX0|E9PUX0_MOUSE;	1	1	9.8		1				1.886e-07				SF-Lhx1(Nter) Only
sp|Q8BHN3-2|GANAB_MOUSE	Isoform 2 of Neutral alpha-glucosidase AB OS=Mus musculus GN=Ganab	966	107006	sp|Q8BHN3-3|GANAB_MOUSE;sp|Q8BHN3|GANAB_MOUSE;	1	1	2.3			1				1.39e-07				SF-Lhx1-cmER Only
sp|Q8BM55|TM214_MOUSE	Transmembrane protein 214 OS=Mus musculus GN=Tmem214 PE=2 SV=1	687	71365.5	tr|D3Z6S1|D3Z6S1_MOUSE;	1	1	2.5		1				1.648e-07				SF-Lhx1(Nter) Only
sp|Q8BU88|RM22_MOUSE	39S ribosomal protein L22, mitochondrial OS=Mus musculus GN=Mrpl22 PE=2 SV=1	206	23825.7		1	1	6.3		1				1.913e-07				SF-Lhx1(Nter) Only
sp|Q8BWY3|ERF1_MOUSE	Eukaryotic peptide chain release factor subunit 1 OS=Mus musculus GN=Etf1 PE=1 SV=4	437	49072.2		1	1	2.5		1				2.725e-07				SF-Lhx1(Nter) Only
sp|Q8CCI5|RYBP_MOUSE	RING1 and YY1-binding protein OS=Mus musculus GN=Rybp PE=1 SV=1	228	24797.4		1	1	9.6				1				7.737e-07				Lhx1-SF(Cter) Only
sp|Q8K0C4|CP51A_MOUSE	Lanosterol 14-alpha demethylase OS=Mus musculus GN=Cyp51a1 PE=2 SV=1	503	56829.4		1	1	2.4		1				2.452e-07				SF-Lhx1(Nter) Only
sp|Q8K4P0|WDR33_MOUSE	pre-mRNA 3' end processing protein WDR33 OS=Mus musculus GN=Wdr33 PE=2 SV=1	1330	31451.4	tr|D3YX80|D3YX80_MOUSE;	1	1	4.1	Carbamidomethyl (C)	1				1.054e-07				SF-Lhx1(Nter) Only
sp|Q8VCH8|UBXN4_MOUSE	UBX domain-containing protein 4 OS=Mus musculus GN=Ubxn4 PE=1 SV=1	506	56527.4		1	1	2.8		1				4.341e-08				SF-Lhx1(Nter) Only
sp|Q8VDL4-2|ADPGK_MOUSE	Isoform 2 of ADP-dependent glucokinase OS=Mus musculus GN=Adpgk	159	53940.6	sp|Q8VDL4-3|ADPGK_MOUSE;sp|Q8VDL4|ADPGK_MOUSE;	1	1	10.1		1				1.15e-06				SF-Lhx1(Nter) Only
sp|Q8VEM8|MPCP_MOUSE	Phosphate carrier protein, mitochondrial OS=Mus musculus GN=Slc25a3 PE=1 SV=1	357	39764.6	tr|G5E902|G5E902_MOUSE;	2	1	3.4			1				1.437e-07				SF-Lhx1-cmER Only
sp|Q91W36|UBP3_MOUSE	Ubiquitin carboxyl-terminal hydrolase 3 OS=Mus musculus GN=Usp3 PE=2 SV=1	520	53711.5	tr|E9Q8W9|E9Q8W9_MOUSE;tr|G3UZF0|G3UZF0_MOUSE;	1	1	3.2		1				3.975e-08				SF-Lhx1(Nter) Only
sp|Q921S7|RM37_MOUSE	39S ribosomal protein L37, mitochondrial OS=Mus musculus GN=Mrpl37 PE=2 SV=1	423	48382.5		1	1	3.8			1				2.257e-07				SF-Lhx1-cmER Only
sp|Q922V4|PLRG1_MOUSE	Pleiotropic regulator 1 OS=Mus musculus GN=Plrg1 PE=2 SV=1	513	42465.9	tr|D3Z4V1|D3Z4V1_MOUSE;tr|F8WI31|F8WI31_MOUSE;	2	1	5	Oxidation (M)	2				5.761e-07				SF-Lhx1(Nter) Only
sp|Q99LC2|CSTF1_MOUSE	Cleavage stimulation factor subunit 1 OS=Mus musculus GN=Cstf1 PE=2 SV=1	431	17063.5	tr|A2APA3|A2APA3_MOUSE;	3	1	9.7		2	1			4.239e-07	7.033e-08			SF-Lhx1(Nter) Only	SF-Lhx1-cmER Only
sp|Q99MZ7|PECR_MOUSE	Peroxisomal trans-2-enoyl-CoA reductase OS=Mus musculus GN=Pecr PE=1 SV=1	303	28113.1	tr|D6RHN4|D6RHN4_MOUSE;tr|D6RIP0|D6RIP0_MOUSE;tr|Q3UXD9|Q3UXD9_MOUSE;	2	1	34.1		1	1			9.073e-07	1.154e-07			SF-Lhx1(Nter) Only	SF-Lhx1-cmER Only
sp|Q9CQA3|DHSB_MOUSE	Succinate dehydrogenase [ubiquinone] iron-sulfur subunit, mitochondrial OS=Mus musculus GN=Sdhb PE=1 SV=1	282	31828.9		1	1	5				1				1.164e-06				Lhx1-SF(Cter) Only
sp|Q9CQF0|RM11_MOUSE	39S ribosomal protein L11, mitochondrial OS=Mus musculus GN=Mrpl11 PE=2 SV=1	192	20685.3		1	1	8.9			1				1.056e-06				SF-Lhx1-cmER Only
sp|Q9CSU0-2|RPR1B_MOUSE	Isoform 2 of Regulation of nuclear pre-mRNA domain-containing protein 1B OS=Mus musculus GN=Rprd1b	294	15900.2	sp|Q9CSU0-3|RPR1B_MOUSE;sp|Q9CSU0|RPR1B_MOUSE;tr|F6YB25|F6YB25_MOUSE;tr|F7DAY5|F7DAY5_MOUSE;	1	1	11.2			1				4.635e-07				SF-Lhx1-cmER Only
sp|Q9CXG3|PPIL4_MOUSE	Peptidyl-prolyl cis-trans isomerase-like 4 OS=Mus musculus GN=Ppil4 PE=1 SV=2	492	7679.91	tr|D6RJ77|D6RJ77_MOUSE;	1	1	20.6		1				4.058e-07				SF-Lhx1(Nter) Only
sp|P11983|TCPA_MOUSE	T-complex protein 1 subunit alpha OS=Mus musculus GN=Tcp1 PE=1 SV=3	556	60500.7		16	8	18.2	Acetylation (Protein N-term),Oxidation (M)	3	8	4.99		2.078e-06	6.367e-06	4.335e-06		SF-Lhx1(Nter) Only	SF-Lhx1-cmER Only	Lhx1-SF(Cter) Only
sp|Q9CYI4-2|LUC7L_MOUSE	Isoform 2 of Putative RNA-binding protein Luc7-like 1 OS=Mus musculus GN=Luc7l	318	20119.4	sp|Q9CYI4|LUC7L_MOUSE;tr|D3YZ82|D3YZ82_MOUSE;tr|D3Z765|D3Z765_MOUSE;	1	1	21.7		1				7.793e-08				SF-Lhx1(Nter) Only
sp|Q9D0F3|LMAN1_MOUSE	Protein ERGIC-53 OS=Mus musculus GN=Lman1 PE=2 SV=1	517	57842.9		2	1	2.1		1	1			7.18e-07	6.179e-07			SF-Lhx1(Nter) Only	SF-Lhx1-cmER Only
sp|Q9D0R4|DDX56_MOUSE	Probable ATP-dependent RNA helicase DDX56 OS=Mus musculus GN=Ddx56 PE=2 SV=1	546	26427.9	tr|Q5SVX2|Q5SVX2_MOUSE;	1	1	5.9		1				1.164e-07				SF-Lhx1(Nter) Only
sp|Q9D753|EXOS8_MOUSE	Exosome complex component RRP43 OS=Mus musculus GN=Exosc8 PE=2 SV=1	276	12312.2	tr|D3YYN3|D3YYN3_MOUSE;tr|F6SGT4|F6SGT4_MOUSE;	1	1	16.7		1				5.713e-07				SF-Lhx1(Nter) Only
sp|Q9D880|TIM50_MOUSE	Mitochondrial import inner membrane translocase subunit TIM50 OS=Mus musculus GN=Timm50 PE=1 SV=1	353	39805.7		2	1	3.1		1	1			1.186e-06	4.65e-07			SF-Lhx1(Nter) Only	SF-Lhx1-cmER Only
sp|Q9DCE5|PK1IP_MOUSE	p21-activated protein kinase-interacting protein 1 OS=Mus musculus GN=Pak1ip1 PE=2 SV=2	382	42143.4		1	1	2.4		1				1.253e-06				SF-Lhx1(Nter) Only
sp|Q9JHP7-2|KDEL1_MOUSE	Isoform 2 of KDEL motif-containing protein 1 OS=Mus musculus GN=Kdelc1	432	15426.1	sp|Q9JHP7-3|KDEL1_MOUSE;sp|Q9JHP7|KDEL1_MOUSE;tr|D6RE32|D6RE32_MOUSE;	2	1	11.7		1	1			1.712e-07	7.509e-08			SF-Lhx1(Nter) Only	SF-Lhx1-cmER Only
sp|Q9JHS4|CLPX_MOUSE	ATP-dependent Clp protease ATP-binding subunit clpX-like, mitochondrial OS=Mus musculus GN=Clpx PE=1 SV=2	634	67401.7	tr|F7BB92|F7BB92_MOUSE;tr|Q6P8N8|Q6P8N8_MOUSE;	2	1	6.8		1	1			8.332e-07	4.529e-07			SF-Lhx1(Nter) Only	SF-Lhx1-cmER Only
sp|Q9JI44|DMAP1_MOUSE	DNA methyltransferase 1-associated protein 1 OS=Mus musculus GN=Dmap1 PE=1 SV=1	468	53168.9		1	1	2.6		1				4.97e-07				SF-Lhx1(Nter) Only
sp|Q9JIX8-2|ACINU_MOUSE	Isoform 2 of Apoptotic chromatin condensation inducer in the nucleus OS=Mus musculus GN=Acin1	581	64103.8	sp|Q9JIX8-3|ACINU_MOUSE;sp|Q9JIX8-4|ACINU_MOUSE;sp|Q9JIX8|ACINU_MOUSE;tr|B8JJ91|B8JJ91_MOUSE;tr|B8JJ92|B8JJ92_MOUSE;tr|F6RJ39|F6RJ39_MOUSE;tr|Q52KR6|Q52KR6_MOUSE;	1	1	2.1				1				4.11e-07				Lhx1-SF(Cter) Only
sp|Q9JKF7|RM39_MOUSE	39S ribosomal protein L39, mitochondrial OS=Mus musculus GN=Mrpl39 PE=2 SV=4	336	38578.7		1	1	4.5			1				5.268e-07				SF-Lhx1-cmER Only
sp|Q9JLV6-2|PNKP_MOUSE	Isoform 2 of Bifunctional polynucleotide phosphatase/kinase OS=Mus musculus GN=Pnkp	495	57268.6	sp|Q9JLV6|PNKP_MOUSE;tr|E9Q9A5|E9Q9A5_MOUSE;tr|G5E8N7|G5E8N7_MOUSE;	2	1	2.5		1		1		5.234e-07		8.081e-08		SF-Lhx1(Nter) Only		Lhx1-SF(Cter) Only
sp|Q9JLZ6-2|HIC2_MOUSE	Isoform 2 of Hypermethylated in cancer 2 protein OS=Mus musculus GN=Hic2	566	66832.5	sp|Q9JLZ6|HIC2_MOUSE;	1	1	1.8		1				8.028e-07				SF-Lhx1(Nter) Only
sp|Q9QY76|VAPB_MOUSE	Vesicle-associated membrane protein-associated protein B OS=Mus musculus GN=Vapb PE=2 SV=3	243	26937	sp|Q9WV55|VAPA_MOUSE;tr|Q8BH80|Q8BH80_MOUSE;	1	1	4.9			1				9.589e-07				SF-Lhx1-cmER Only
sp|Q9R0E1|PLOD3_MOUSE	Procollagen-lysine,2-oxoglutarate 5-dioxygenase 3 OS=Mus musculus GN=Plod3 PE=1 SV=1	741	84994.7		1	1	1.9			1				4.44e-07				SF-Lhx1-cmER Only
sp|Q9WUM5|SUCA_MOUSE	Succinyl-CoA ligase [ADP/GDP-forming] subunit alpha, mitochondrial OS=Mus musculus GN=Suclg1 PE=1 SV=4	346	36186		1	1	4.9				1				5.501e-07				Lhx1-SF(Cter) Only
sp|Q9Z103|ADNP_MOUSE	Activity-dependent neuroprotector homeobox protein OS=Mus musculus GN=Adnp PE=1 SV=1	828	124427	tr|A2BDX0|A2BDX0_MOUSE;	1	1	2.3		1				2.102e-07				SF-Lhx1(Nter) Only
sp|Q9Z1Z2|STRAP_MOUSE	Serine-threonine kinase receptor-associated protein OS=Mus musculus GN=Strap PE=1 SV=2	350	38472		1	1	5.1		1				4.538e-07				SF-Lhx1(Nter) Only
tr|F7BJB9|F7BJB9_MOUSE	Protein Morc3 OS=Mus musculus GN=Morc3 PE=2 SV=1	942	106617		1	1	2		1				1.004e-07				SF-Lhx1(Nter) Only
tr|G3UYU0|G3UYU0_MOUSE	Protein Mex3a OS=Mus musculus GN=Mex3a PE=4 SV=1	520	54280.2		1	1	3.1		1				2.06e-07				SF-Lhx1(Nter) Only
tr|G3X972|G3X972_MOUSE	Protein Sec24c OS=Mus musculus GN=Sec24c PE=4 SV=1	1096	118685		1	1	1.2		1				5.031e-08				SF-Lhx1(Nter) Only
sp|A2AJK6-3|CHD7_MOUSE	Isoform 3 of Chromodomain-helicase-DNA-binding protein 7 OS=Mus musculus GN=Chd7	2960	264208	sp|A2AJK6|CHD7_MOUSE;sp|Q09XV5|CHD8_MOUSE;tr|F7AL76|F7AL76_MOUSE;	1	2	0.8	Oxidation (M)	1				1.533e-07				SF-Lhx1(Nter) Only
sp|O08583-2|THOC4_MOUSE	Isoform 2 of THO complex subunit 4 OS=Mus musculus GN=Alyref	163	23623.9	sp|O08583|THOC4_MOUSE;sp|Q9JJW6-2|ALRF2_MOUSE;	1	1	11			0.99				3.162e-07				SF-Lhx1-cmER Only
sp|Q60715-2|P4HA1_MOUSE	Isoform 2 of Prolyl 4-hydroxylase subunit alpha-1 OS=Mus musculus GN=P4ha1	534	51793.2	sp|Q60715|P4HA1_MOUSE;tr|E9Q7B0|E9Q7B0_MOUSE;	1	1	3.1			1				3.466e-08				SF-Lhx1-cmER Only
sp|Q60930|VDAC2_MOUSE	Voltage-dependent anion-selective channel protein 2 OS=Mus musculus GN=Vdac2 PE=1 SV=2	295	30463.1	tr|G3UX26|G3UX26_MOUSE;	2	1	4.2		1	1			1.018e-06	2.928e-07			SF-Lhx1(Nter) Only	SF-Lhx1-cmER Only
sp|P19785|ESR1_MOUSE	Estrogen receptor OS=Mus musculus GN=Esr1 PE=1 SV=1	599	67001.3		10	9	20.5	Carbamidomethyl (C),Oxidation (M)		10				1.278e-05				SF-Lhx1-cmER Only
sp|Q8BHC4|DCAKD_MOUSE	Dephospho-CoA kinase domain-containing protein OS=Mus musculus GN=Dcakd PE=2 SV=1	231	26495.3		1	1	4.3			1				3.363e-06				SF-Lhx1-cmER Only
sp|Q9D267|LCN9_MOUSE	Epididymal-specific lipocalin-9 OS=Mus musculus GN=Lcn9 PE=2 SV=1	178	20507.5		1	1	13.5			1				5.868e-06				SF-Lhx1-cmER Only
sp|Q9JKR6|HYOU1_MOUSE	Hypoxia up-regulated protein 1 OS=Mus musculus GN=Hyou1 PE=1 SV=1	999	111274		1	1	1.2			1				2.525e-07				SF-Lhx1-cmER Only
DECOY1_sp|Q80U30-3|CL16A_MOUSE	reversed: Isoform 3 of Protein CLEC16A OS=Mus musculus GN=Clec16a	912	76679	DECOY1_sp|Q80U30-5|CL16A_MOUSE;DECOY1_sp|Q80U30|CL16A_MOUSE;DECOY2_sp|Q80U30-2|CL16A_MOUSE;DECOY2_sp|Q80U30-4|CL16A_MOUSE;DECOY2_tr|H7BXB6|H7BXB6_MOUSE;	1	1	2.7				1				4.033e-07				Lhx1-SF(Cter) Only
DECOY1_sp|Q6J9G1|STYK1_MOUSE	reversed: Tyrosine-protein kinase STYK1 OS=Mus musculus GN=Styk1 PE=2 SV=2	429	38614.4	DECOY2_sp|Q6J9G1-2|STYK1_MOUSE;	1	1	8.2			1				1.409e-07				SF-Lhx1-cmER Only
DECOY2_sp|Q9D4H1|EXOC2_MOUSE	reversed: Exocyst complex component 2 OS=Mus musculus GN=Exoc2 PE=1 SV=1	924	104056		1	1	2.5				1				3.193e-07				Lhx1-SF(Cter) Only
DECOY2_tr|A2AMI4|A2AMI4_MOUSE	reversed: Eukaryotic translation initiation factor 4 gamma 3 (Fragment) OS=Mus musculus GN=Eif4g3 PE=2 SV=1	183	19968		1	1	15.3	Oxidation (M)			1				2.072e-06				Lhx1-SF(Cter) Only
sp|P28656|NP1L1_MOUSE	Nucleosome assembly protein 1-like 1 OS=Mus musculus GN=Nap1l1 PE=1 SV=2	391	41109.2	tr|E9PW66|E9PW66_MOUSE;tr|J3QP68|J3QP68_MOUSE;	1	1	4.8				1				6.861e-07				Lhx1-SF(Cter) Only
sp|Q6X1Y6-2|ASIC3_MOUSE	Isoform 2 of Acid-sensing ion channel 3 OS=Mus musculus GN=Asic3	440	48674.6		1	1	6.6	Carbamidomethyl (C)	1				6.508e-07				SF-Lhx1(Nter) Only
sp|Q8BXN9-2|TM87A_MOUSE	Isoform 2 of Transmembrane protein 87A OS=Mus musculus GN=Tmem87a	556	57046.9	sp|Q8BXN9-3|TM87A_MOUSE;sp|Q8BXN9|TM87A_MOUSE;tr|A2AQJ5|A2AQJ5_MOUSE;tr|A2AQJ6|A2AQJ6_MOUSE;tr|A2AQJ7|A2AQJ7_MOUSE;	1	1	5.6				1				1.575e-06				Lhx1-SF(Cter) Only
sp|Q9DB76|EMC9_MOUSE	ER membrane protein complex subunit 9 OS=Mus musculus GN=Emc9 PE=2 SV=1	206	22808.6		1	1	7.8	Oxidation (M)			1				3.645e-06				Lhx1-SF(Cter) Only
tr|A2A472|A2A472_MOUSE	Protein Tox2 OS=Mus musculus GN=Tox2 PE=2 SV=1	547	57850.2		1	1	2.7				1				6.798e-08				Lhx1-SF(Cter) Only
sp|Q8C7E9|CSTFT_MOUSE	Cleavage stimulation factor subunit 2 tau variant OS=Mus musculus GN=Cstf2t PE=1 SV=2	632	65927.6		4	2	4		1.6				7.955e-07				SF-Lhx1(Nter) Only
sp|Q99N89|RM43_MOUSE	39S ribosomal protein L43, mitochondrial OS=Mus musculus GN=Mrpl43 PE=2 SV=1	183	17884.3	tr|Q5RL20|Q5RL20_MOUSE;	1	1	6.9			1				1.474e-06				SF-Lhx1-cmER Only
sp|Q99L47|F10A1_MOUSE	Hsc70-interacting protein OS=Mus musculus GN=St13 PE=2 SV=1	371	40567	tr|F8WJK8|F8WJK8_MOUSE;	1	1	3.6			1				1.051e-07				SF-Lhx1-cmER Only
sp|Q80U70|SUZ12_MOUSE	Polycomb protein Suz12 OS=Mus musculus GN=Suz12 PE=1 SV=2	741	80368.3	tr|E9PW15|E9PW15_MOUSE;	3	2	3.1		2	1			6.864e-07	7.388e-08			SF-Lhx1(Nter) Only	SF-Lhx1-cmER Only
sp|P59017|B2L13_MOUSE	Bcl-2-like protein 13 OS=Mus musculus GN=Bcl2l13 PE=1 SV=2	434	46762.6		2	1	2.5		1		1		3.482e-07		1.477e-07		SF-Lhx1(Nter) Only		Lhx1-SF(Cter) Only
sp|Q9DBG3-2|AP2B1_MOUSE	Isoform 2 of AP-2 complex subunit beta OS=Mus musculus GN=Ap2b1	951	101460	sp|Q9DBG3|AP2B1_MOUSE;tr|H3BIY9|H3BIY9_MOUSE;tr|H3BKM0|H3BKM0_MOUSE;	2	2	2.4	Oxidation (M)	0.99	1			2.274e-07	1.077e-07			SF-Lhx1(Nter) Only	SF-Lhx1-cmER Only
sp|Q9CZU3|SK2L2_MOUSE	Superkiller viralicidic activity 2-like 2 OS=Mus musculus GN=Skiv2l2 PE=2 SV=1	1040	117741		2	3	3.1		1	1			3.764e-07	2.104e-07			SF-Lhx1(Nter) Only	SF-Lhx1-cmER Only
sp|P80560|PTPR2_MOUSE	Receptor-type tyrosine-protein phosphatase N2 OS=Mus musculus GN=Ptprn2 PE=1 SV=2	1001	111607		1	1	1.8				1				4.145e-07				Lhx1-SF(Cter) Only
tr|F7BAB2|F7BAB2_MOUSE	Protein Tmem132b OS=Mus musculus GN=Tmem132b PE=4 SV=1	1078	119432		1	1	1.4		1				1.322e-07				SF-Lhx1(Nter) Only
sp|Q8BGD9|IF4B_MOUSE	Eukaryotic translation initiation factor 4B OS=Mus musculus GN=Eif4b PE=1 SV=1	611	68907.2		1	1	2.8			1				8.063e-08				SF-Lhx1-cmER Only
sp|P97311|MCM6_MOUSE	DNA replication licensing factor MCM6 OS=Mus musculus GN=Mcm6 PE=1 SV=1	821	92953.1		2	2	2.8				2				1.198e-07				Lhx1-SF(Cter) Only
sp|Q8JZM7|CDC73_MOUSE	Parafibromin OS=Mus musculus GN=Cdc73 PE=2 SV=1	531	60629.1		2	3	5.8		1		1		3.821e-07		7.891e-07		SF-Lhx1(Nter) Only		Lhx1-SF(Cter) Only
sp|Q8K297|GT251_MOUSE	Procollagen galactosyltransferase 1 OS=Mus musculus GN=Colgalt1 PE=1 SV=2	617	71123.1		1	2	3.1			1				8.697e-07				SF-Lhx1-cmER Only
sp|Q922U1|PRPF3_MOUSE	U4/U6 small nuclear ribonucleoprotein Prp3 OS=Mus musculus GN=Prpf3 PE=2 SV=1	683	77515		1	1	1.5		1				5.967e-07				SF-Lhx1(Nter) Only
sp|Q6ZWU9|RS27_MOUSE	40S ribosomal protein S27 OS=Mus musculus GN=Rps27 PE=1 SV=3	84	9470.87	sp|Q6ZWY3|RS27L_MOUSE;	1	1	9.5	Carbamidomethyl (C)	1				3.777e-06				SF-Lhx1(Nter) Only
sp|Q80XE1-1|RIC8B_MOUSE	Isoform 1 of Synembryn-B OS=Mus musculus GN=Ric8b	560	58735.4	sp|Q80XE1|RIC8B_MOUSE;	1	1	3.8	Carbamidomethyl (C)		1				5.24e-07				SF-Lhx1-cmER Only
sp|P26369|U2AF2_MOUSE	Splicing factor U2AF 65 kDa subunit OS=Mus musculus GN=U2af2 PE=1 SV=3	475	53555.3		21	13	36.6	Acetylation (Protein N-term),Carbamidomethyl (C),Gln->pyro-Glu (N-term Q),Oxidation (M)	8	5	7		9.452e-06	3.176e-06	8.905e-06		SF-Lhx1(Nter) Only	SF-Lhx1-cmER Only	Lhx1-SF(Cter) Only
sp|P29341|PABP1_MOUSE	Polyadenylate-binding protein 1 OS=Mus musculus GN=Pabpc1 PE=1 SV=2	636	70733.9		15	9	14.8	Oxidation (M)	2.99	7.96	3.98		1.963e-06	7.054e-06	3.008e-06		SF-Lhx1(Nter) Only	SF-Lhx1-cmER Only	Lhx1-SF(Cter) Only
sp|P32067|LA_MOUSE	Lupus La protein homolog OS=Mus musculus GN=Ssb PE=2 SV=1	415	47799		4	3	9.6			1	3			7.822e-07	1.234e-06			SF-Lhx1-cmER Only	Lhx1-SF(Cter) Only
sp|P35700|PRDX1_MOUSE	Peroxiredoxin-1 OS=Mus musculus GN=Prdx1 PE=1 SV=1	199	19489	tr|B1AXW5|B1AXW5_MOUSE;tr|B1AXW6|B1AXW6_MOUSE;	9	4	21.8	Gln->pyro-Glu (N-term Q)	1.98	3.97	1.98		6.958e-06	7.409e-06	3.849e-06		SF-Lhx1(Nter) Only	SF-Lhx1-cmER Only	Lhx1-SF(Cter) Only
sp|P42932|TCPQ_MOUSE	T-complex protein 1 subunit theta OS=Mus musculus GN=Cct8 PE=1 SV=3	548	59607.6		13	8	17.3	Oxidation (M)	3.97	7.95	0.99		3.407e-06	4.614e-06	1.038e-06		SF-Lhx1(Nter) Only	SF-Lhx1-cmER Only	Lhx1-SF(Cter) Only
sp|P57776-3|EF1D_MOUSE	Isoform 3 of Elongation factor 1-delta OS=Mus musculus GN=Eef1d	660	31308.9	sp|P57776|EF1D_MOUSE;tr|D3YUQ9|D3YUQ9_MOUSE;tr|E9QN08|E9QN08_MOUSE;tr|Q80T06|Q80T06_MOUSE;	3	4	29.9		1		2		1.399e-06		1.767e-06		SF-Lhx1(Nter) Only		Lhx1-SF(Cter) Only
sp|P57784|RU2A_MOUSE	U2 small nuclear ribonucleoprotein A' OS=Mus musculus GN=Snrpa1 PE=1 SV=2	255	28376.2		8	5	25.5		2	5	1		2.843e-06	4.584e-06	1.235e-06		SF-Lhx1(Nter) Only	SF-Lhx1-cmER Only	Lhx1-SF(Cter) Only
sp|P62827|RAN_MOUSE	GTP-binding nuclear protein Ran OS=Mus musculus GN=Ran PE=1 SV=3	216	24377.6	tr|Q14AA6|Q14AA6_MOUSE;	6	4	16.7		1	0.99	2.98		5.786e-06	8.119e-07	4.426e-06		SF-Lhx1(Nter) Only	SF-Lhx1-cmER Only	Lhx1-SF(Cter) Only
sp|P62960|YBOX1_MOUSE	Nuclease-sensitive element-binding protein 1 OS=Mus musculus GN=Ybx1 PE=1 SV=3	322	35762.6		8	4	17.4		2	1	3		4.067e-07	1.024e-07	1.246e-06		SF-Lhx1(Nter) Only	SF-Lhx1-cmER Only	Lhx1-SF(Cter) Only
sp|P63006|LHX1_MOUSE	LIM/homeobox protein Lhx1 OS=Mus musculus GN=Lhx1 PE=1 SV=1	406	44823.7		44	13	26.8	Carbamidomethyl (C),Carbamidomethyl (C) + Ammonia-loss (N-term C),Gln->pyro-Glu (N-term Q),Oxidation (M)	11.98	14.96	15.96		3.906e-05	4.307e-05	1.859e-05		SF-Lhx1(Nter) Only	SF-Lhx1-cmER Only	Lhx1-SF(Cter) Only
sp|P62137|PP1A_MOUSE	Serine/threonine-protein phosphatase PP1-alpha catalytic subunit OS=Mus musculus GN=Ppp1ca PE=1 SV=1	330	37569.8		2	3	11.5	Carbamidomethyl (C)		1	1			2.009e-06	1.86e-06			SF-Lhx1-cmER Only	Lhx1-SF(Cter) Only
sp|P63158|HMGB1_MOUSE	High mobility group protein B1 OS=Mus musculus GN=Hmgb1 PE=1 SV=2	215	24914.2		8	5	25.6		1	4	2		1.399e-05	1.333e-05	5.645e-06		SF-Lhx1(Nter) Only	SF-Lhx1-cmER Only	Lhx1-SF(Cter) Only
sp|P63325|RS10_MOUSE	40S ribosomal protein S10 OS=Mus musculus GN=Rps10 PE=1 SV=1	165	18921.8		3	3	14.5			2	1			2.413e-06	1.093e-06			SF-Lhx1-cmER Only	Lhx1-SF(Cter) Only
sp|P70662|LDB1_MOUSE	LIM domain-binding protein 1 OS=Mus musculus GN=Ldb1 PE=1 SV=2	411	46544.4		46	13	35.5	Acetylation (Protein N-term),Carbamidomethyl (C),Carbamidomethyl (C) + Ammonia-loss (N-term C),Oxidation (M)	13.88	18.83	12.89		2.37e-05	3.011e-05	1.586e-05		SF-Lhx1(Nter) Only	SF-Lhx1-cmER Only	Lhx1-SF(Cter) Only
sp|P80315|TCPD_MOUSE	T-complex protein 1 subunit delta OS=Mus musculus GN=Cct4 PE=1 SV=3	539	54917.1	tr|G5E839|G5E839_MOUSE;	13	6	13.6	Oxidation (M)	4	7	1		1.897e-06	3.789e-06	1.95e-06		SF-Lhx1(Nter) Only	SF-Lhx1-cmER Only	Lhx1-SF(Cter) Only
sp|P80318|TCPG_MOUSE	T-complex protein 1 subunit gamma OS=Mus musculus GN=Cct3 PE=1 SV=1	545	56581.3	tr|E9Q133|E9Q133_MOUSE;	11	6	13	Carbamidomethyl (C),Oxidation (M)	2.98	5.97	1.99		3.959e-06	5.03e-06	3.382e-06		SF-Lhx1(Nter) Only	SF-Lhx1-cmER Only	Lhx1-SF(Cter) Only
sp|Q60737|CSK21_MOUSE	Casein kinase II subunit alpha OS=Mus musculus GN=Csnk2a1 PE=1 SV=2	391	45158.9		4	4	13.6			1.55	2			5.545e-07	2.273e-06			SF-Lhx1-cmER Only	Lhx1-SF(Cter) Only
sp|O54833|CSK22_MOUSE	Casein kinase II subunit alpha' OS=Mus musculus GN=Csnk2a2 PE=2 SV=1	350	41243.2		1	2	4.6		1				8.705e-07				SF-Lhx1(Nter) Only
sp|Q60972|RBBP4_MOUSE	Histone-binding protein RBBP4 OS=Mus musculus GN=Rbbp4 PE=1 SV=5	425	47698.1		8	6	19.5	Acetylation (Protein N-term),Carbamidomethyl (C),Oxidation (M)	0.99	3.99	2.99		1.199e-06	1.987e-06	3.843e-06		SF-Lhx1(Nter) Only	SF-Lhx1-cmER Only	Lhx1-SF(Cter) Only
sp|Q62095|DDX3Y_MOUSE	ATP-dependent RNA helicase DDX3Y OS=Mus musculus GN=Ddx3y PE=1 SV=2	658	73490.3		2	23	35.9	Carbamidomethyl (C),Gln->pyro-Glu (N-term Q),Oxidation (M)			2				3.324e-07				Lhx1-SF(Cter) Only
sp|Q6ZQ88|KDM1A_MOUSE	Lysine-specific histone demethylase 1A OS=Mus musculus GN=Kdm1a PE=1 SV=2	853	75596.8	tr|A3KG93|A3KG93_MOUSE;tr|G8JL40|G8JL40_MOUSE;	3	3	6.7	Oxidation (M)	0.99	0.99	0.99		3.216e-07	1.348e-07	3.687e-07		SF-Lhx1(Nter) Only	SF-Lhx1-cmER Only	Lhx1-SF(Cter) Only
sp|Q8BJ71|NUP93_MOUSE	Nuclear pore complex protein Nup93 OS=Mus musculus GN=Nup93 PE=2 SV=1	819	93366.5		5	5	7.8	Carbamidomethyl (C)	4				1.488e-06				SF-Lhx1(Nter) Only
sp|Q8BUI3|LRWD1_MOUSE	Leucine-rich repeat and WD repeat-containing protein 1 OS=Mus musculus GN=LRWD1 PE=2 SV=1	648	71656.8		4	3	6.5	Oxidation (M)	3	1			2.133e-06	1.053e-06			SF-Lhx1(Nter) Only	SF-Lhx1-cmER Only
sp|Q62255-2|SALL3_MOUSE	Isoform 2 of Sal-like protein 3 OS=Mus musculus GN=Sall3	1248	138906	sp|Q62255|SALL3_MOUSE;	1	2	1.7		1				9.17e-08				SF-Lhx1(Nter) Only
sp|Q8CGF7-2|TCRG1_MOUSE	Isoform 2 of Transcription elongation regulator 1 OS=Mus musculus GN=Tcerg1	1079	123890	sp|Q8CGF7|TCRG1_MOUSE;	5	5	4.7	Carbamidomethyl (C)	3	1	1		1.767e-06	5.157e-07	5.904e-07		SF-Lhx1(Nter) Only	SF-Lhx1-cmER Only	Lhx1-SF(Cter) Only
sp|Q8VH51-2|RBM39_MOUSE	Isoform 2 of RNA-binding protein 39 OS=Mus musculus GN=Rbm39	524	47093.6	sp|Q8VH51-3|RBM39_MOUSE;sp|Q8VH51|RBM39_MOUSE;tr|E9Q8F0|E9Q8F0_MOUSE;	9	4	15.5	Oxidation (M)	3.98	1.98	2.96		1.872e-06	9.169e-07	2.074e-06		SF-Lhx1(Nter) Only	SF-Lhx1-cmER Only	Lhx1-SF(Cter) Only

## Sheet: All_data
CPFP Simple Protein Overview
Key to Groups
Group		Control?
Group SF-Lhx1(Nter)
Group SF-Lhx1-cmER
Group Lhx1-SF(Cter)
Group P19C16		CONTROL
Results
									SPECTRAL COUNTS				SPECTRAL INDEX (MIC SIn)				RATIOS
Protein	Description	Length (AA)	mw (Da)	Indistinguishable Proteins	Peptide Spectrum Matches	Peptide Seqs	% Coverage	Modifications Observed	SF-Lhx1(Nter)	SF-Lhx1-cmER	Lhx1-SF(Cter)	P19C16	SF-Lhx1(Nter)	SF-Lhx1-cmER	Lhx1-SF(Cter)	P19C16	SF-Lhx1(Nter)/P19C16	SF-Lhx1-cmER/P19C16	Lhx1-SF(Cter)/P19C16
sp|A2AGT5-2|CKAP5_MOUSE	Isoform 2 of Cytoskeleton-associated protein 5 OS=Mus musculus GN=Ckap5	1972	225853	sp|A2AGT5-3|CKAP5_MOUSE;sp|A2AGT5|CKAP5_MOUSE;tr|K3W4R5|K3W4R5_MOUSE;	5	4	2.6		4	1			5.847e-07	2.767e-08			SF-Lhx1(Nter) Only	SF-Lhx1-cmER Only
sp|B2RY56|RBM25_MOUSE	RNA-binding protein 25 OS=Mus musculus GN=Rbm25 PE=1 SV=2	838	71053.6	tr|S4R2B0|S4R2B0_MOUSE;	5	3	7		2	1	2		5.053e-07	1.605e-06	1.087e-06		SF-Lhx1(Nter) Only	SF-Lhx1-cmER Only	Lhx1-SF(Cter) Only
sp|O08749|DLDH_MOUSE	Dihydrolipoyl dehydrogenase, mitochondrial OS=Mus musculus GN=Dld PE=1 SV=2	509	54328.2		7	4	9		1	4	1	1	1.564e-06	2.574e-06	1.104e-06	6.098e-07	2.56478	4.22106	1.81043
sp|O35134|RPA1_MOUSE	DNA-directed RNA polymerase I subunit RPA1 OS=Mus musculus GN=Polr1a PE=1 SV=2	1717	194293		2	2	1.8	Carbamidomethyl (C)	2				8.758e-08				SF-Lhx1(Nter) Only
sp|O35841|API5_MOUSE	Apoptosis inhibitor 5 OS=Mus musculus GN=Api5 PE=1 SV=2	504	56839.8		8	6	14.1		5	1	2		4.611e-06	6.243e-07	1.049e-06		SF-Lhx1(Nter) Only	SF-Lhx1-cmER Only	Lhx1-SF(Cter) Only
sp|O88477|IF2B1_MOUSE	Insulin-like growth factor 2 mRNA-binding protein 1 OS=Mus musculus GN=Igf2bp1 PE=1 SV=1	577	63501.2		65	21	41.8	Carbamidomethyl (C),Gln->pyro-Glu (N-term Q),Oxidation (M)	14	19	13.5	15	1.106e-05	9.461e-06	9.769e-06	2.041e-05	0.541891	0.463547	0.478638
sp|Q922J9-2|FACR1_MOUSE	Isoform 2 of Fatty acyl-CoA reductase 1 OS=Mus musculus GN=Far1	260	59486.8	sp|Q922J9-3|FACR1_MOUSE;sp|Q922J9-4|FACR1_MOUSE;sp|Q922J9|FACR1_MOUSE;	2	2	9.6			2				1.431e-06				SF-Lhx1-cmER Only
sp|P03975|IGEB_MOUSE	IgE-binding protein OS=Mus musculus GN=Iap PE=2 SV=1	557	62798.1		3	2	4.7		1	2			2.598e-07	4.627e-07			SF-Lhx1(Nter) Only	SF-Lhx1-cmER Only
sp|Q922Q4|P5CR2_MOUSE	Pyrroline-5-carboxylate reductase 2 OS=Mus musculus GN=Pycr2 PE=2 SV=1	320	33691.7		17	9	32.5	Acetylation (Protein N-term),Carbamidomethyl (C),Oxidation (M)	2.99	7.99	4.99	1	4.904e-06	1.265e-05	1.043e-05	1.606e-06	3.05355	7.87671	6.4944
sp|P05202|AATM_MOUSE	Aspartate aminotransferase, mitochondrial OS=Mus musculus GN=Got2 PE=1 SV=1	430	47453.2		22	11	27.9	Carbamidomethyl (C),Oxidation (M)	7	7	5	3	1.506e-05	7.153e-06	5.352e-06	7.849e-06	1.91872	0.911326	0.68187
sp|P08003|PDIA4_MOUSE	Protein disulfide-isomerase A4 OS=Mus musculus GN=Pdia4 PE=1 SV=3	638	72045.6		25	14	25.7	Gln->pyro-Glu (N-term Q),Oxidation (M)	10	8	4	3	5.035e-06	4.121e-06	1.415e-06	2.497e-06	2.01642	1.65038	0.56668
sp|Q922R8|PDIA6_MOUSE	Protein disulfide-isomerase A6 OS=Mus musculus GN=Pdia6 PE=1 SV=3	440	48142.3		31	11	33		5	13	9	3	5.838e-06	2.314e-05	1.219e-05	5.298e-06	1.10193	4.36769	2.30087
sp|P09405|NUCL_MOUSE	Nucleolin OS=Mus musculus GN=Ncl PE=1 SV=2	707	76802.8		92	41	42.9	Carbamidomethyl (C),Gln->pyro-Glu (N-term Q),Oxidation (M)	22	19	36	15	2.15e-05	1.651e-05	3.381e-05	1.876e-05	1.14606	0.880064	1.80224
sp|P13864-2|DNMT1_MOUSE	Isoform 2 of DNA (cytosine-5)-methyltransferase 1 OS=Mus musculus GN=Dnmt1	1502	170120	sp|P13864|DNMT1_MOUSE;tr|J3QNW0|J3QNW0_MOUSE;	21	9	6.9	Carbamidomethyl (C),Oxidation (M)	7	4	6	1	1.222e-06	3.029e-07	6.555e-07	4.188e-07	2.91786	0.723257	1.56519
sp|P14206|RSSA_MOUSE	40S ribosomal protein SA OS=Mus musculus GN=Rpsa PE=1 SV=4	295	32853.5	tr|D3YTT7|D3YTT7_MOUSE;	6	3	13.9	Carbamidomethyl (C)	2	3		1	4.291e-06	2.785e-06		4.289e-06	1.00047	0.649336	P19C16 Only
sp|P18155|MTDC_MOUSE	Bifunctional methylenetetrahydrofolate dehydrogenase/cyclohydrolase, mitochondrial OS=Mus musculus GN=Mthfd2 PE=1 SV=1	350	37893.2		8	5	20.6		2	3	3		4.974e-06	2.954e-06	3.2e-06		SF-Lhx1(Nter) Only	SF-Lhx1-cmER Only	Lhx1-SF(Cter) Only
sp|Q922U2|K2C5_MOUSE	Keratin, type II cytoskeletal 5 OS=Mus musculus GN=Krt5 PE=1 SV=1	580	61818.6		28	20	21	Carbamidomethyl (C),Oxidation (M)	4	12	7	5	2.041e-06	1.385e-05	1.118e-05	4.91e-06	0.415682	2.82077	2.27699
sp|Q3TTY5|K22E_MOUSE	Keratin, type II cytoskeletal 2 epidermal OS=Mus musculus GN=Krt2 PE=1 SV=1	707	71005.9		33	13	12.7	Carbamidomethyl (C),Oxidation (M)	4	12	10	4	9.451e-06	1.603e-05	7.978e-06	2.314e-05	0.408427	0.69274	0.344771
sp|P04104|K2C1_MOUSE	Keratin, type II cytoskeletal 1 OS=Mus musculus GN=Krt1 PE=1 SV=4	637	65673.4		31	9	7.4		6.97	9.96	7.96	5.97	1.188e-05	2.835e-05	1.866e-05	3.753e-05	0.316547	0.755396	0.497202
tr|E9Q0F0|E9Q0F0_MOUSE	Protein Krt78 OS=Mus musculus GN=Krt78 PE=2 SV=1	1068	112374		9	5	2		1	3	4		1.143e-06	8.495e-06	3.508e-06		SF-Lhx1(Nter) Only	SF-Lhx1-cmER Only	Lhx1-SF(Cter) Only
sp|P20152|VIME_MOUSE	Vimentin OS=Mus musculus GN=Vim PE=1 SV=3	466	53727.1		2	3	6.7			2				8.877e-07				SF-Lhx1-cmER Only
sp|P50446|K2C6A_MOUSE	Keratin, type II cytoskeletal 6A OS=Mus musculus GN=Krt6a PE=2 SV=3	553	59388.7		10	15	20.1	Carbamidomethyl (C),Oxidation (M)		2.5	2.5	1		1.535e-06	9.298e-07	1.692e-06	P19C16 Only	0.90721	0.549527
sp|Q3UV17|K22O_MOUSE	Keratin, type II cytoskeletal 2 oral OS=Mus musculus GN=Krt76 PE=2 SV=1	594	62896		14	9	8.9	Carbamidomethyl (C)	3	4	3	4	9.603e-06	1.739e-05	1.336e-05	3.817e-05	0.251585	0.455593	0.350013
sp|Q8VED5|K2C79_MOUSE	Keratin, type II cytoskeletal 79 OS=Mus musculus GN=Krt79 PE=2 SV=2	531	57606.9		4	8	9		1	1	1	1	4.203e-06	6.641e-06	4.297e-06	1.209e-05	0.347643	0.549297	0.355418
sp|Q6IME9|K2C72_MOUSE	Keratin, type II cytoskeletal 72 OS=Mus musculus GN=Krt72 PE=3 SV=1	520	56805		3	5	8.5	Oxidation (M)		1		1		2.312e-07		3.661e-06	P19C16 Only	0.0631521	P19C16 Only
sp|P19324|SERPH_MOUSE	Serpin H1 OS=Mus musculus GN=Serpinh1 PE=1 SV=3	417	46576.2		18	8	24.5	Oxidation (M)	2	7	6	2	2.444e-06	8.03e-06	8.463e-06	2.534e-06	0.964483	3.1689	3.33978
sp|P24369|PPIB_MOUSE	Peptidyl-prolyl cis-trans isomerase B OS=Mus musculus GN=Ppib PE=2 SV=2	216	23734.6		18	8	44	Oxidation (M)	3	8	5	2	9.64e-06	1.273e-05	1.087e-05	1.905e-05	0.506037	0.668241	0.570604
sp|P30681|HMGB2_MOUSE	High mobility group protein B2 OS=Mus musculus GN=Hmgb2 PE=1 SV=3	210	24182.9		23	11	48.1	Carbamidomethyl (C),Oxidation (M)	2.52	7.04	10.04	1	6.885e-07	1.574e-05	2.688e-05	1.558e-06	0.441913	10.1027	17.2529
sp|P31266-2|SUH_MOUSE	Isoform 2 of Recombining binding protein suppressor of hairless OS=Mus musculus GN=Rbpj	487	54363	sp|P31266|SUH_MOUSE;tr|E9Q7W0|E9Q7W0_MOUSE;	6	4	8.9	Carbamidomethyl (C)	2	3	1		1.932e-06	1.616e-06	3.175e-07		SF-Lhx1(Nter) Only	SF-Lhx1-cmER Only	Lhx1-SF(Cter) Only
sp|P32037|GTR3_MOUSE	Solute carrier family 2, facilitated glucose transporter member 3 OS=Mus musculus GN=Slc2a3 PE=1 SV=1	493	53516.1		3	4	5.9		1	2			1.431e-07	1.523e-06			SF-Lhx1(Nter) Only	SF-Lhx1-cmER Only
sp|P35564|CALX_MOUSE	Calnexin OS=Mus musculus GN=Canx PE=1 SV=1	591	67325.8		45	10	17.3		12	16	7	8	4.003e-06	7.329e-06	2.792e-06	4.333e-06	0.92384	1.69144	0.644357
sp|P38647|GRP75_MOUSE	Stress-70 protein, mitochondrial OS=Mus musculus GN=Hspa9 PE=1 SV=3	679	73523.7		114	29	52.1	Carbamidomethyl (C),Gln->pyro-Glu (N-term Q),Oxidation (M)	26.98	34.98	30.99	18.99	1.404e-05	1.926e-05	1.56e-05	2.017e-05	0.696083	0.954883	0.773426
sp|P39447|ZO1_MOUSE	Tight junction protein ZO-1 OS=Mus musculus GN=Tjp1 PE=1 SV=2	1745	189025	tr|B9EHJ3|B9EHJ3_MOUSE;	2	2	1.4			2				1.348e-07				SF-Lhx1-cmER Only
sp|P43275|H11_MOUSE	Histone H1.1 OS=Mus musculus GN=Hist1h1a PE=1 SV=2	213	21807.9		9	4	24.4	Acetylation (Protein N-term)	1	4	1	2	4.112e-07	3.266e-06	2.149e-07	6.418e-06	0.0640698	0.508881	0.033484
sp|P47738|ALDH2_MOUSE	Aldehyde dehydrogenase, mitochondrial OS=Mus musculus GN=Aldh2 PE=1 SV=1	519	56591.8		3	4	11.2	Oxidation (M)		2	1			3.72e-07	1.685e-07			SF-Lhx1-cmER Only	Lhx1-SF(Cter) Only
sp|P47758|SRPRB_MOUSE	Signal recognition particle receptor subunit beta OS=Mus musculus GN=Srprb PE=1 SV=1	269	107889	tr|E9Q035|E9Q035_MOUSE;	5	3	17.1		2	2		1	7.346e-07	4.123e-07		3.116e-07	2.35751	1.32317	P19C16 Only
sp|P48962|ADT1_MOUSE	ADP/ATP translocase 1 OS=Mus musculus GN=Slc25a4 PE=1 SV=4	298	35289.4	sp|P51881|ADT2_MOUSE;sp|Q3V132|ADT4_MOUSE;	4	3	9.4		2	2			6.343e-06	2.288e-06			SF-Lhx1(Nter) Only	SF-Lhx1-cmER Only
sp|P49718|MCM5_MOUSE	DNA replication licensing factor MCM5 OS=Mus musculus GN=Mcm5 PE=2 SV=1	733	82480.1	tr|Q52KC3|Q52KC3_MOUSE;	2	2	3.8				2				5.799e-07				Lhx1-SF(Cter) Only
sp|P51660|DHB4_MOUSE	Peroxisomal multifunctional enzyme type 2 OS=Mus musculus GN=Hsd17b4 PE=1 SV=3	735	79558		27	9	14		9	9	5	4	6.947e-06	3.786e-06	1.631e-06	5.096e-06	1.36323	0.742936	0.320055
sp|Q99020|ROAA_MOUSE	Heterogeneous nuclear ribonucleoprotein A/B OS=Mus musculus GN=Hnrnpab PE=1 SV=1	285	30848.3		65	16	48.8	Carbamidomethyl (C),Oxidation (M)	12	21	22	8	1.203e-05	3.156e-05	5.09e-05	4.157e-05	0.289391	0.759201	1.22444
sp|P53395|ODB2_MOUSE	Lipoamide acyltransferase component of branched-chain alpha-keto acid dehydrogenase complex, mitochondrial OS=Mus musculus GN=Dbt PE=1 SV=2	482	53285		53	14	25.1	Gln->pyro-Glu (N-term Q),Oxidation (M)	13	14	14	10	1.009e-05	6.528e-06	1.425e-05	1.04e-05	0.970192	0.627692	1.37019
sp|P54823|DDX6_MOUSE	Probable ATP-dependent RNA helicase DDX6 OS=Mus musculus GN=Ddx6 PE=1 SV=1	483	54229.3		3	4	11.4	Oxidation (M)	2		1		5.175e-07		1.9e-06		SF-Lhx1(Nter) Only		Lhx1-SF(Cter) Only
sp|P56480|ATPB_MOUSE	ATP synthase subunit beta, mitochondrial OS=Mus musculus GN=Atp5b PE=1 SV=2	529	56355.5		32	15	39.7	Oxidation (M)	8	11	10	3	7.838e-06	1.351e-05	1.373e-05	2.732e-06	2.86896	4.9451	5.02562
sp|P62315|SMD1_MOUSE	Small nuclear ribonucleoprotein Sm D1 OS=Mus musculus GN=Snrpd1 PE=1 SV=1	119	13291.4		5	2	27.7			2	3			7.514e-06	2.971e-05			SF-Lhx1-cmER Only	Lhx1-SF(Cter) Only
sp|Q99JF8|PSIP1_MOUSE	PC4 and SFRS1-interacting protein OS=Mus musculus GN=Psip1 PE=1 SV=1	528	59750.5		40	17	32.8	Oxidation (M)	6.99	10.95	9.44	11.48	7.254e-06	6.675e-06	7.054e-06	1.976e-05	0.367105	0.337804	0.356984
sp|Q3UMU9-2|HDGR2_MOUSE	Isoform 2 of Hepatoma-derived growth factor-related protein 2 OS=Mus musculus GN=Hdgfrp2	667	74354.4	sp|Q3UMU9-3|HDGR2_MOUSE;sp|Q3UMU9|HDGR2_MOUSE;	2	2	2.7			0.99	0.99			5.848e-08	6.954e-08			SF-Lhx1-cmER Only	Lhx1-SF(Cter) Only
sp|P62320|SMD3_MOUSE	Small nuclear ribonucleoprotein Sm D3 OS=Mus musculus GN=Snrpd3 PE=1 SV=1	126	13925.3		9	4	47.6	Carbamidomethyl (C),Oxidation (M)	3	2	3	1	5.462e-05	2.136e-05	4.557e-05	3.543e-05	1.54163	0.602879	1.2862
sp|P62806|H4_MOUSE	Histone H4 OS=Mus musculus GN=Hist1h4a PE=1 SV=2	103	11378.4		12	4	38.8		4	3	1	3	2.823e-05	1.45e-05	7.9e-06	5.9e-05	0.478475	0.245763	0.133898
sp|P62897|CYC_MOUSE	Cytochrome c, somatic OS=Mus musculus GN=Cycs PE=1 SV=2	105	11706.1	tr|G3UWG1|G3UWG1_MOUSE;	6	4	39	Oxidation (M)	1	1	2	1	1.315e-06	9.04e-07	4.385e-06	2.222e-06	0.591809	0.406841	1.97345
sp|P68040|GBLP_MOUSE	Guanine nucleotide-binding protein subunit beta-2-like 1 OS=Mus musculus GN=Gnb2l1 PE=1 SV=3	317	35108.6		5	3	12		1	3	1		1.035e-06	3.248e-06	4.115e-07		SF-Lhx1(Nter) Only	SF-Lhx1-cmER Only	Lhx1-SF(Cter) Only
sp|P70168|IMB1_MOUSE	Importin subunit beta-1 OS=Mus musculus GN=Kpnb1 PE=1 SV=2	876	97266.1		15	6	8.4	Acetylation (Protein N-term),Oxidation (M)	3	7	3	2	3.021e-06	2.374e-06	1.498e-06	9.546e-07	3.16468	2.48691	1.56924
sp|P70371|TERF1_MOUSE	Telomeric repeat-binding factor 1 OS=Mus musculus GN=Terf1 PE=1 SV=1	421	48265.2		2	2	5.7				2				6.893e-07				Lhx1-SF(Cter) Only
sp|P70372|ELAV1_MOUSE	ELAV-like protein 1 OS=Mus musculus GN=Elavl1 PE=1 SV=2	326	36200.2		24	8	32.5	Oxidation (M)	6	7	7	4	1.556e-05	7.979e-06	1.49e-05	1.362e-05	1.14244	0.58583	1.09398
sp|Q99JY9|ARP3_MOUSE	Actin-related protein 3 OS=Mus musculus GN=Actr3 PE=1 SV=3	418	47399		3	3	8.1	Carbamidomethyl (C),Oxidation (M)	1		1		1.905e-07		3.952e-07		SF-Lhx1(Nter) Only		Lhx1-SF(Cter) Only
sp|P80313|TCPH_MOUSE	T-complex protein 1 subunit eta OS=Mus musculus GN=Cct7 PE=1 SV=1	544	59704.2		7	6	14.2	Carbamidomethyl (C),Oxidation (M)	4		2		3.595e-06		1.172e-07		SF-Lhx1(Nter) Only		Lhx1-SF(Cter) Only
sp|P80314|TCPB_MOUSE	T-complex protein 1 subunit beta OS=Mus musculus GN=Cct2 PE=1 SV=4	535	57531.2		20	12	30.1	Acetylation (Protein N-term),Carbamidomethyl (C),Oxidation (M)	4	8	6	1	5.612e-06	5.389e-06	3.009e-06	2.04e-06	2.75098	2.64167	1.475
sp|Q99K48|NONO_MOUSE	Non-POU domain-containing octamer-binding protein OS=Mus musculus GN=Nono PE=1 SV=3	473	54578.5		124	32	64.7	Carbamidomethyl (C),Gln->pyro-Glu (N-term Q),Oxidation (M)	30.96	38.97	36.98	15.99	5.658e-05	4.973e-05	7.699e-05	3.829e-05	1.47767	1.29877	2.01071
sp|P97379-2|G3BP2_MOUSE	Isoform B of Ras GTPase-activating protein-binding protein 2 OS=Mus musculus GN=G3bp2	449	54126.8	sp|P97379|G3BP2_MOUSE;	5	3	10.2	Oxidation (M)	2	1	1	1	9.358e-07	4.073e-07	7.266e-07	4.446e-07	2.10481	0.916104	1.63428
sp|P97807-2|FUMH_MOUSE	Isoform Cytoplasmic of Fumarate hydratase, mitochondrial OS=Mus musculus GN=Fh	467	54412.1	sp|P97807|FUMH_MOUSE;	2	2	7.5	Oxidation (M)	2				5.5e-07				SF-Lhx1(Nter) Only
sp|P97855|G3BP1_MOUSE	Ras GTPase-activating protein-binding protein 1 OS=Mus musculus GN=G3bp1 PE=1 SV=1	465	51868.9		21	9	27.7	Oxidation (M)	5	7	5	4	4.347e-06	3.375e-06	2.836e-06	4.833e-06	0.899441	0.698324	0.586799
sp|Q00PI9|HNRL2_MOUSE	Heterogeneous nuclear ribonucleoprotein U-like protein 2 OS=Mus musculus GN=Hnrnpul2 PE=1 SV=2	745	85013.9		8	5	6.7	Carbamidomethyl (C),Oxidation (M)	2	3	2	1	4.335e-07	4.062e-07	8.149e-07	4.335e-07	1	0.937024	1.87982
sp|Q04750|TOP1_MOUSE	DNA topoisomerase 1 OS=Mus musculus GN=Top1 PE=1 SV=2	767	90945		12	6	9.1	Carbamidomethyl (C),Oxidation (M)	3	3	3	2	1.624e-06	2.564e-06	2.588e-06	1.614e-06	1.0062	1.5886	1.60347
sp|Q05920|PYC_MOUSE	Pyruvate carboxylase, mitochondrial OS=Mus musculus GN=Pc PE=1 SV=1	1178	129817	tr|E9QPD7|E9QPD7_MOUSE;tr|G5E8R3|G5E8R3_MOUSE;	5	4	3.8	Carbamidomethyl (C)		4		1		2.426e-07		1.273e-07	P19C16 Only	1.90573	P19C16 Only
sp|Q07417|ACADS_MOUSE	Short-chain specific acyl-CoA dehydrogenase, mitochondrial OS=Mus musculus GN=Acads PE=1 SV=2	412	32648.7	tr|F6RAZ3|F6RAZ3_MOUSE;	4	3	12.3	Oxidation (M)	1	3			7.625e-07	1.231e-06			SF-Lhx1(Nter) Only	SF-Lhx1-cmER Only
sp|Q3U0V1|FUBP2_MOUSE	Far upstream element-binding protein 2 OS=Mus musculus GN=Khsrp PE=1 SV=2	748	76853.8		63	24	45.1	Acetylation (Protein N-term),Carbamidomethyl (C),Gln->pyro-Glu (N-term Q),Oxidation (M)	20	17.5	15	10	7.954e-06	6.438e-06	6.829e-06	1.282e-05	0.620437	0.502184	0.532683
sp|Q99L45|IF2B_MOUSE	Eukaryotic translation initiation factor 2 subunit 2 OS=Mus musculus GN=Eif2s2 PE=1 SV=1	331	38122.2		18	6	16	Oxidation (M)	5	7	6		5.917e-06	4.027e-06	7.085e-06		SF-Lhx1(Nter) Only	SF-Lhx1-cmER Only	Lhx1-SF(Cter) Only
sp|Q99MN9|PCCB_MOUSE	Propionyl-CoA carboxylase beta chain, mitochondrial OS=Mus musculus GN=Pccb PE=1 SV=2	541	58462		37	19	49.7	Carbamidomethyl (C),Oxidation (M)	4.98	18.91	10.96	1.98	3.346e-06	1.774e-05	7.22e-06	8.983e-07	3.72481	19.7484	8.0374
sp|Q3ULD5|MCCB_MOUSE	Methylcrotonoyl-CoA carboxylase beta chain, mitochondrial OS=Mus musculus GN=Mccc2 PE=1 SV=1	563	61430.3		103	29	65.2	Carbamidomethyl (C),Gln->pyro-Glu (N-term Q),Oxidation (M)	14	45	23	20	9.988e-06	4.934e-05	2.199e-05	3.473e-05	0.28759	1.42067	0.63317
sp|Q3UQ28|PXDN_MOUSE	Peroxidasin homolog OS=Mus musculus GN=Pxdn PE=2 SV=2	1475	165250		5	4	3.1	Carbamidomethyl (C)	1	4			1.271e-07	5.636e-07			SF-Lhx1(Nter) Only	SF-Lhx1-cmER Only
sp|Q99MR8|MCCA_MOUSE	Methylcrotonoyl-CoA carboxylase subunit alpha, mitochondrial OS=Mus musculus GN=Mccc1 PE=1 SV=2	717	79419.4		86	31	49.2	Carbamidomethyl (C),Gln->pyro-Glu (N-term Q),Oxidation (M)	12.99	36.99	22.99	11.99	5.797e-06	2.613e-05	1.403e-05	1.567e-05	0.369943	1.66752	0.895341
sp|Q3V3R1|C1TM_MOUSE	Monofunctional C1-tetrahydrofolate synthase, mitochondrial OS=Mus musculus GN=Mthfd1l PE=1 SV=2	977	105825		32	18	21.3	Carbamidomethyl (C)	12	7	9	2	5.765e-06	1.611e-06	3.306e-06	1.223e-06	4.71382	1.31725	2.70319
sp|Q5SUF2-2|LC7L3_MOUSE	Isoform 2 of Luc7-like protein 3 OS=Mus musculus GN=Luc7l3	491	51491.2	sp|Q5SUF2-3|LC7L3_MOUSE;sp|Q5SUF2|LC7L3_MOUSE;	3	2	7.4		2			1	4.838e-07			4.491e-07	1.07727	P19C16 Only	P19C16 Only
sp|Q60596|XRCC1_MOUSE	DNA repair protein XRCC1 OS=Mus musculus GN=Xrcc1 PE=1 SV=2	631	69036.6		10	3	8.9		5			5	1.312e-06			1.935e-06	0.678036	P19C16 Only	P19C16 Only
sp|Q60865|CAPR1_MOUSE	Caprin-1 OS=Mus musculus GN=Caprin1 PE=1 SV=2	707	78246.9		10	3	6.4		2	3	3	2	9.376e-07	4.304e-07	3.75e-07	2.056e-06	0.456031	0.209339	0.182393
sp|Q61545|EWS_MOUSE	RNA-binding protein EWS OS=Mus musculus GN=Ewsr1 PE=1 SV=2	655	65056.1	tr|Q5SUS9|Q5SUS9_MOUSE;tr|Q5SUT0|Q5SUT0_MOUSE;	7	2	4.7		1	2	3	1	2.447e-07	3.352e-07	7.179e-07	1.252e-06	0.195447	0.267732	0.573403
sp|Q62093|SRSF2_MOUSE	Serine/arginine-rich splicing factor 2 OS=Mus musculus GN=Srsf2 PE=1 SV=4	221	25497.2		17	6	22.6	Acetylation (Protein N-term),Oxidation (M)	3	8	4	2	4.991e-06	7.93e-06	4.043e-06	6.274e-06	0.795505	1.26395	0.644405
sp|Q99P72|RTN4_MOUSE	Reticulon-4 OS=Mus musculus GN=Rtn4 PE=1 SV=2	1162	40330.1	tr|Q8BH78|Q8BH78_MOUSE;tr|Q8BHF5|Q8BHF5_MOUSE;	10	3	16.9		3	4	2	1	4.736e-07	1.267e-06	1.627e-07	3.778e-07	1.25357	3.35363	0.430651
sp|Q64433|CH10_MOUSE	10 kDa heat shock protein, mitochondrial OS=Mus musculus GN=Hspe1 PE=1 SV=2	102	10973.9		7	3	33.3		2	3		2	1.274e-05	6.15e-06		2.18e-05	0.584404	0.28211	P19C16 Only
sp|Q6P542|ABCF1_MOUSE	ATP-binding cassette sub-family F member 1 OS=Mus musculus GN=Abcf1 PE=1 SV=1	837	95031		7	3	4.7		3	2	1	1	1.47e-06	1.415e-07	3.303e-07	1.482e-06	0.991903	0.0954791	0.222874
sp|Q6P5D8|SMHD1_MOUSE	Structural maintenance of chromosomes flexible hinge domain-containing protein 1 OS=Mus musculus GN=Smchd1 PE=1 SV=2	2007	225866		17	9	6.3	Acetylation (Protein N-term),Gln->pyro-Glu (N-term Q)	5	6	1	4	3.415e-07	1.609e-07	1.821e-08	1.057e-06	0.323084	0.152223	0.017228
sp|Q99PL5|RRBP1_MOUSE	Ribosome-binding protein 1 OS=Mus musculus GN=Rrbp1 PE=1 SV=2	1605	158553	tr|A2AVJ7|A2AVJ7_MOUSE;	26	12	23.9	Oxidation (M)	8.92	5.91	1	9.89	9.092e-07	1.978e-07	2.796e-08	4.417e-06	0.205841	0.0447815	0.00633009
sp|Q6PAL0|BEND3_MOUSE	BEN domain-containing protein 3 OS=Mus musculus GN=Bend3 PE=2 SV=1	825	94240.2		12	6	10.4	Carbamidomethyl (C)	4	2	3	3	1.098e-06	4.574e-07	7.578e-07	1.732e-06	0.633949	0.264088	0.437529
sp|Q6PB66|LPPRC_MOUSE	Leucine-rich PPR motif-containing protein, mitochondrial OS=Mus musculus GN=Lrpprc PE=1 SV=2	1392	156750		31	16	12.9	Carbamidomethyl (C),Gln->pyro-Glu (N-term Q),Oxidation (M)	10	11	3	7	1.228e-06	1.53e-06	4.489e-07	9.275e-07	1.32399	1.6496	0.483989
sp|Q6PR54-2|RIF1_MOUSE	Isoform 2 of Telomere-associated protein RIF1 OS=Mus musculus GN=Rif1	2393	266495	sp|Q6PR54-3|RIF1_MOUSE;sp|Q6PR54|RIF1_MOUSE;	15	9	5	Oxidation (M)	5	1	2	7	2.391e-07	1.59e-08	1.075e-07	9.602e-07	0.249011	0.0165591	0.111956
sp|Q9CPN8|IF2B3_MOUSE	Insulin-like growth factor 2 mRNA-binding protein 3 OS=Mus musculus GN=Igf2bp3 PE=1 SV=1	579	63625.5		7	5	10.2	Oxidation (M)	2	3	1		9.243e-07	1.449e-06	3.584e-07		SF-Lhx1(Nter) Only	SF-Lhx1-cmER Only	Lhx1-SF(Cter) Only
sp|Q6ZWX6|IF2A_MOUSE	Eukaryotic translation initiation factor 2 subunit 1 OS=Mus musculus GN=Eif2s1 PE=1 SV=3	315	36139.5		26	8	28.6	Carbamidomethyl (C),Oxidation (M)	9	9	5	3	1.49e-05	6.447e-06	1.034e-05	1.027e-05	1.45083	0.627751	1.00682
sp|Q9CZU6|CISY_MOUSE	Citrate synthase, mitochondrial OS=Mus musculus GN=Cs PE=1 SV=1	464	51775.4		29	8	19.8	Carbamidomethyl (C),Oxidation (M)	6	8	9	5	1.086e-05	1.641e-05	1.397e-05	1.671e-05	0.64991	0.982047	0.836026
sp|Q7TPV4|MBB1A_MOUSE	Myb-binding protein 1A OS=Mus musculus GN=Mybbp1a PE=1 SV=2	1344	152176		23	12	11.4	Gln->pyro-Glu (N-term Q),Oxidation (M)	11	4	3	4	2.68e-06	6.15e-07	4.327e-07	1.818e-06	1.47415	0.338284	0.238009
sp|Q80UM7|MOGS_MOUSE	Mannosyl-oligosaccharide glucosidase OS=Mus musculus GN=Mogs PE=2 SV=1	834	91918.5		15	8	11.4	Oxidation (M)	5	3	1	5	2.453e-06	6.102e-07	4.838e-07	5.897e-06	0.415974	0.103476	0.0820417
sp|Q9D032-2|SSBP3_MOUSE	Isoform 2 of Single-stranded DNA-binding protein 3 OS=Mus musculus GN=Ssbp3	361	40448.9	sp|Q9D032|SSBP3_MOUSE;	40	8	25.8	Carbamidomethyl (C),Oxidation (M)	13.86	16.83	8.91		1.232e-05	1.091e-05	5.661e-06		SF-Lhx1(Nter) Only	SF-Lhx1-cmER Only	Lhx1-SF(Cter) Only
tr|Q3U4B1|Q3U4B1_MOUSE	Protein Ssbp4 OS=Mus musculus GN=Ssbp4 PE=2 SV=1	363	37469.8		2	4	12.7		1	1			3.89e-07	1.9e-07			SF-Lhx1(Nter) Only	SF-Lhx1-cmER Only
sp|Q9CYZ8-2|SSBP2_MOUSE	Isoform 2 of Single-stranded DNA-binding protein 2 OS=Mus musculus GN=Ssbp2	331	37874.7	sp|Q9CYZ8|SSBP2_MOUSE;	2	4	12.7		0.99	0.99			1.2e-07	9.328e-08			SF-Lhx1(Nter) Only	SF-Lhx1-cmER Only
sp|Q80VD1|FA98B_MOUSE	Protein FAM98B OS=Mus musculus GN=Fam98b PE=2 SV=1	429	45392.9		2	2	6.5	Carbamidomethyl (C)	2				8.484e-07				SF-Lhx1(Nter) Only
sp|Q80X41-2|VRK1_MOUSE	Isoform 2 of Serine/threonine-protein kinase VRK1 OS=Mus musculus GN=Vrk1	396	49781.3	sp|Q80X41-3|VRK1_MOUSE;sp|Q80X41-5|VRK1_MOUSE;sp|Q80X41|VRK1_MOUSE;	5	5	15.4	Oxidation (M)	1	1	2	1	6.682e-07	2.856e-07	1.133e-06	1.949e-06	0.342842	0.146537	0.581324
sp|Q810A7-2|DDX42_MOUSE	Isoform 2 of ATP-dependent RNA helicase DDX42 OS=Mus musculus GN=Ddx42	810	102064	sp|Q810A7|DDX42_MOUSE;	3	3	4.1	Carbamidomethyl (C)	3				2.442e-06				SF-Lhx1(Nter) Only
sp|Q8BK67|RCC2_MOUSE	Protein RCC2 OS=Mus musculus GN=Rcc2 PE=1 SV=1	520	56038.1		5	4	6.2	Carbamidomethyl (C)	3	1	1		3.159e-06	2.32e-07	5.218e-07		SF-Lhx1(Nter) Only	SF-Lhx1-cmER Only	Lhx1-SF(Cter) Only
sp|Q8BMS1|ECHA_MOUSE	Trifunctional enzyme subunit alpha, mitochondrial OS=Mus musculus GN=Hadha PE=1 SV=1	763	82743.5		13	10	16	Oxidation (M)	7	3		1	4.343e-06	3.471e-07		8.444e-07	5.1433	0.411061	P19C16 Only
sp|Q9D824-4|FIP1_MOUSE	Isoform 4 of Pre-mRNA 3'-end-processing factor FIP1 OS=Mus musculus GN=Fip1l1	508	66690.7	sp|Q9D824|FIP1_MOUSE;tr|D3Z3F1|D3Z3F1_MOUSE;tr|D3Z4V2|D3Z4V2_MOUSE;	6	4	12.4		2	2		2	4.162e-07	3.351e-07		1.021e-06	0.40764	0.328208	P19C16 Only
sp|Q8BTI8-2|SRRM2_MOUSE	Isoform 2 of Serine/arginine repetitive matrix protein 2 OS=Mus musculus GN=Srrm2	2607	295152	sp|Q8BTI8-3|SRRM2_MOUSE;sp|Q8BTI8|SRRM2_MOUSE;	8	6	3.2	Oxidation (M)	7	1			5.578e-07	1.134e-07			SF-Lhx1(Nter) Only	SF-Lhx1-cmER Only
sp|Q8C2Q3-2|RBM14_MOUSE	Isoform 2 of RNA-binding protein 14 OS=Mus musculus GN=Rbm14	618	62743.7	sp|Q8C2Q3|RBM14_MOUSE;tr|E9QL13|E9QL13_MOUSE;	7	5	9.6		1	2	1	3	4.673e-07	4.983e-07	9.874e-08	1.41e-06	0.331418	0.353404	0.0700284
sp|Q9D883|U2AF1_MOUSE	Splicing factor U2AF 35 kDa subunit OS=Mus musculus GN=U2af1 PE=1 SV=4	239	27833.5		17	6	32.2	Acetylation (Protein N-term),Carbamidomethyl (C),Oxidation (M)	4	4.99	5.99	2	5.11e-06	5.604e-06	8.136e-06	3.037e-06	1.68258	1.84524	2.67896
sp|Q8K2B3|DHSA_MOUSE	Succinate dehydrogenase [ubiquinone] flavoprotein subunit, mitochondrial OS=Mus musculus GN=Sdha PE=1 SV=1	664	72647.2		8	5	8.7	Carbamidomethyl (C)	4	2	1		2.958e-06	2.124e-07	3.559e-07		SF-Lhx1(Nter) Only	SF-Lhx1-cmER Only	Lhx1-SF(Cter) Only
sp|Q8K310|MATR3_MOUSE	Matrin-3 OS=Mus musculus GN=Matr3 PE=1 SV=1	846	94715.9		35	19	27.8	Oxidation (M)	8	9	11	6	3.08e-06	3.039e-06	3.804e-06	4.393e-06	0.701115	0.691782	0.865923
sp|Q9DB20|ATPO_MOUSE	ATP synthase subunit O, mitochondrial OS=Mus musculus GN=Atp5o PE=1 SV=1	213	23384.8		4	3	16.9		1	3			2.057e-06	4.676e-06			SF-Lhx1(Nter) Only	SF-Lhx1-cmER Only
sp|Q9EQU5-2|SET_MOUSE	Isoform 2 of Protein SET OS=Mus musculus GN=Set	277	24944.5	sp|Q9EQU5|SET_MOUSE;tr|A2BE93|A2BE93_MOUSE;	6	3	17.2		1	2	3		7.138e-06	3.204e-06	6.07e-06		SF-Lhx1(Nter) Only	SF-Lhx1-cmER Only	Lhx1-SF(Cter) Only
sp|Q8K411-2|PREP_MOUSE	Isoform 2 of Presequence protease, mitochondrial OS=Mus musculus GN=Pitrm1	1035	117477	sp|Q8K411-3|PREP_MOUSE;sp|Q8K411|PREP_MOUSE;	4	6	8.3	Oxidation (M)	2	2			4.101e-07	2.836e-07			SF-Lhx1(Nter) Only	SF-Lhx1-cmER Only
sp|Q9ESU6|BRD4_MOUSE	Bromodomain-containing protein 4 OS=Mus musculus GN=Brd4 PE=1 SV=2	1400	156206	tr|Q3UH70|Q3UH70_MOUSE;	17	10	9.5	Gln->pyro-Glu (N-term Q),Oxidation (M)	8.93	2.98	3.98	1	2.243e-06	6.156e-07	9.231e-07	7.384e-07	3.03765	0.833694	1.25014
sp|Q8K4Z5|SF3A1_MOUSE	Splicing factor 3A subunit 1 OS=Mus musculus GN=Sf3a1 PE=1 SV=1	791	88615.4		10	5	7.8	Carbamidomethyl (C)	4	3	1	2	2.125e-06	4.66e-07	3.987e-07	2.084e-06	1.01967	0.223608	0.191315
sp|Q8QZT1|THIL_MOUSE	Acetyl-CoA acetyltransferase, mitochondrial OS=Mus musculus GN=Acat1 PE=1 SV=1	424	44859.4		8	4	13		3	4		1	2.551e-06	2.814e-06		2.116e-06	1.20558	1.32987	P19C16 Only
sp|Q8R323|RFC3_MOUSE	Replication factor C subunit 3 OS=Mus musculus GN=Rfc3 PE=2 SV=1	356	40553.9		4	2	7.9		1	1		1	3.255e-07	5.098e-08		3.059e-07	1.06407	0.166656	P19C16 Only
sp|Q9ESZ8-2|GTF2I_MOUSE	Isoform 2 of General transcription factor II-I OS=Mus musculus GN=Gtf2i	979	108444	sp|Q9ESZ8-3|GTF2I_MOUSE;sp|Q9ESZ8-4|GTF2I_MOUSE;sp|Q9ESZ8-5|GTF2I_MOUSE;sp|Q9ESZ8-6|GTF2I_MOUSE;sp|Q9ESZ8|GTF2I_MOUSE;tr|G3UYD0|G3UYD0_MOUSE;tr|Q3UHU8|Q3UHU8_MOUSE;	13	9	12.9	Oxidation (M)	7.98	2	1	1	3.543e-06	7.446e-07	2.448e-07	3.126e-07	11.334	2.38196	0.783109
sp|Q8VEK3|HNRPU_MOUSE	Heterogeneous nuclear ribonucleoprotein U OS=Mus musculus GN=Hnrnpu PE=1 SV=1	800	86877.3	tr|G3XA10|G3XA10_MOUSE;	111	33	43.3	Acetylation (Protein N-term),Carbamidomethyl (C),Gln->pyro-Glu (N-term Q),Oxidation (M)	27	24	44	15	1.815e-05	1.58e-05	4.101e-05	1.591e-05	1.14079	0.993086	2.57762
sp|Q9JII5-2|DAZP1_MOUSE	Isoform 2 of DAZ-associated protein 1 OS=Mus musculus GN=Dazap1	405	43202	sp|Q9JII5|DAZP1_MOUSE;tr|Q3UGB5|Q3UGB5_MOUSE;	13	6	21.7	Acetylation (Protein N-term),Carbamidomethyl (C),Oxidation (M)	3	6	2	2	6.33e-07	1.442e-06	1.594e-07	6.393e-07	0.990145	2.25559	0.249335
sp|Q9QWT9-2|KIFC1_MOUSE	Isoform 2 of Kinesin-like protein KIFC1 OS=Mus musculus GN=Kifc1	631	73745	sp|Q9QWT9-3|KIFC1_MOUSE;sp|Q9QWT9|KIFC1_MOUSE;tr|E9PUA5|E9PUA5_MOUSE;	6	4	8.3		4	1	1		9.636e-07	4.105e-08	7.871e-08		SF-Lhx1(Nter) Only	SF-Lhx1-cmER Only	Lhx1-SF(Cter) Only
sp|Q9R1C7-2|PR40A_MOUSE	Isoform 2 of Pre-mRNA-processing factor 40 homolog A OS=Mus musculus GN=Prpf40a	911	108574	sp|Q9R1C7|PR40A_MOUSE;	6	3	3.8	Oxidation (M)	2	2	1	1	4.175e-07	8.765e-07	1.25e-07	2.239e-07	1.86467	3.91469	0.558285
sp|Q8VIJ6|SFPQ_MOUSE	Splicing factor, proline- and glutamine-rich OS=Mus musculus GN=Sfpq PE=1 SV=1	699	75502.3		112	26	41.1	Carbamidomethyl (C),Gln->pyro-Glu (N-term Q),Oxidation (M)	22	35	39	14	4.086e-05	3.509e-05	4.986e-05	6.325e-05	0.646008	0.554783	0.7883
sp|Q9WTM5|RUVB2_MOUSE	RuvB-like 2 OS=Mus musculus GN=Ruvbl2 PE=2 SV=3	463	51152.6		19	8	18.4	Acetylation (Protein N-term),Carbamidomethyl (C),Oxidation (M)	8	4	3	4	7.112e-06	5.397e-07	9.731e-07	2.75e-06	2.58618	0.196255	0.353855
sp|Q91W43|GCSP_MOUSE	Glycine dehydrogenase [decarboxylating], mitochondrial OS=Mus musculus GN=Gldc PE=1 SV=1	1025	113375		9	6	7.9	Carbamidomethyl (C),Oxidation (M)	4	3	2		1.641e-06	6.192e-07	5.396e-07		SF-Lhx1(Nter) Only	SF-Lhx1-cmER Only	Lhx1-SF(Cter) Only
sp|Q9Z0H3-2|SNF5_MOUSE	Isoform B of SWI/SNF-related matrix-associated actin-dependent regulator of chromatin subfamily B member 1 OS=Mus musculus GN=Smarcb1	376	44167.2	sp|Q9Z0H3|SNF5_MOUSE;	7	3	10.1	Acetylation (Protein N-term),Oxidation (M)	3	1	1	2	1.502e-06	6.909e-07	6.348e-07	1.911e-06	0.785976	0.361538	0.332182
sp|Q91WJ8-2|FUBP1_MOUSE	Isoform 2 of Far upstream element-binding protein 1 OS=Mus musculus GN=Fubp1	672	67509.5	sp|Q91WJ8|FUBP1_MOUSE;tr|Q3TUE1|Q3TUE1_MOUSE;	47	17	28.5	Carbamidomethyl (C),Oxidation (M)	9	12	14.5	8	5.974e-06	6.665e-06	6.666e-06	7.733e-06	0.772533	0.861891	0.86202
sp|Q9Z0N2|IF2H_MOUSE	Eukaryotic translation initiation factor 2 subunit 3, Y-linked OS=Mus musculus GN=Eif2s3y PE=2 SV=2	472	51170.3		10	10	31.1	Carbamidomethyl (C),Oxidation (M)	3.5	0.5	1	1	1.34e-06	3.005e-07	3.911e-07	2.152e-06	0.622677	0.139638	0.181738
sp|Q9Z0N1|IF2G_MOUSE	Eukaryotic translation initiation factor 2 subunit 3, X-linked OS=Mus musculus GN=Eif2s3x PE=1 SV=2	472	51105.2		13	12	36.9	Acetylation (Protein N-term),Carbamidomethyl (C),Oxidation (M)	6	3	2	2	2.825e-06	2.966e-07	8.193e-07	1.721e-06	1.64149	0.172342	0.47606
sp|Q91YQ5|RPN1_MOUSE	Dolichyl-diphosphooligosaccharide--protein glycosyltransferase subunit 1 OS=Mus musculus GN=Rpn1 PE=2 SV=1	608	68593.8		16	7	12.8		4	5	2	5	2.899e-06	2.706e-06	1.009e-06	6.556e-06	0.44219	0.412752	0.153905
sp|Q920B9|SP16H_MOUSE	FACT complex subunit SPT16 OS=Mus musculus GN=Supt16h PE=1 SV=2	1047	119943	tr|G3X956|G3X956_MOUSE;	5	2	3.1		2	1	2		5.604e-07	1.497e-07	4.339e-07		SF-Lhx1(Nter) Only	SF-Lhx1-cmER Only	Lhx1-SF(Cter) Only
sp|Q921M3-2|SF3B3_MOUSE	Isoform 2 of Splicing factor 3B subunit 3 OS=Mus musculus GN=Sf3b3	1122	135681	sp|Q921M3|SF3B3_MOUSE;	25	12	13.8	Gln->pyro-Glu (N-term Q),Oxidation (M)	9	4	8	4	2.281e-06	3.984e-07	3.008e-06	1.892e-06	1.2056	0.210571	1.58985
sp|Q9Z0W3|NU160_MOUSE	Nuclear pore complex protein Nup160 OS=Mus musculus GN=Nup160 PE=1 SV=2	1402	158382		4	3	2.8	Oxidation (M)	3		1		5.896e-07		4.829e-08		SF-Lhx1(Nter) Only		Lhx1-SF(Cter) Only
sp|Q922Q8|LRC59_MOUSE	Leucine-rich repeat-containing protein 59 OS=Mus musculus GN=Lrrc59 PE=2 SV=1	307	34909.8		14	5	18.2	Carbamidomethyl (C)	4	4	3	3	9.312e-06	4.117e-06	3.475e-06	1.079e-05	0.863021	0.381557	0.322057
sp|Q9Z110-2|P5CS_MOUSE	Isoform Short of Delta-1-pyrroline-5-carboxylate synthase OS=Mus musculus GN=Aldh18a1	793	87337.9	sp|Q9Z110|P5CS_MOUSE;	17	13	18	Carbamidomethyl (C),Gln->pyro-Glu (N-term Q),Oxidation (M)	2	10	4	1	1.092e-06	3.805e-06	1.857e-06	4.712e-08	23.1749	80.7513	39.41
sp|Q99KI0|ACON_MOUSE	Aconitate hydratase, mitochondrial OS=Mus musculus GN=Aco2 PE=1 SV=1	780	85536.1		15	8	14.7		2	5	6	2	1.017e-06	1.673e-06	1.855e-06	9.999e-07	1.0171	1.67317	1.85519
sp|Q99KP6-2|PRP19_MOUSE	Isoform 2 of Pre-mRNA-processing factor 19 OS=Mus musculus GN=Prpf19	523	57422.5	sp|Q99KP6-3|PRP19_MOUSE;sp|Q99KP6|PRP19_MOUSE;tr|J3QNL8|J3QNL8_MOUSE;	21	10	26.7	Carbamidomethyl (C),Gln->pyro-Glu (N-term Q),Oxidation (M)	7	4	6	3	7.27e-06	2.56e-06	3.646e-06	6.077e-06	1.19631	0.42126	0.599967
sp|Q99KV1|DJB11_MOUSE	DnaJ homolog subfamily B member 11 OS=Mus musculus GN=Dnajb11 PE=1 SV=1	358	40583.7		5	2	7.5		1	2	1	1	2.002e-06	2.437e-06	5.077e-07	2.065e-06	0.969492	1.18015	0.24586
sp|Q99LC5|ETFA_MOUSE	Electron transfer flavoprotein subunit alpha, mitochondrial OS=Mus musculus GN=Etfa PE=1 SV=2	333	35041.5		8	6	27.9	Oxidation (M)	3	2	2	1	2.073e-06	2.377e-06	1.965e-06	6.781e-07	3.05707	3.50538	2.8978
sp|Q9Z1N5|DX39B_MOUSE	Spliceosome RNA helicase Ddx39b OS=Mus musculus GN=Ddx39b PE=1 SV=1	428	49076		16	14	35.3	Carbamidomethyl (C),Gln->pyro-Glu (N-term Q),Oxidation (M)	7	3	3	3	6.596e-06	2.045e-06	6.242e-06	2.412e-06	2.73466	0.847844	2.58789
sp|Q8VDW0|DX39A_MOUSE	ATP-dependent RNA helicase DDX39A OS=Mus musculus GN=Ddx39a PE=2 SV=1	427	49108		5	10	23.4	Carbamidomethyl (C),Oxidation (M)	2	1	2		1.925e-06	7.045e-07	1.239e-06		SF-Lhx1(Nter) Only	SF-Lhx1-cmER Only	Lhx1-SF(Cter) Only
sp|Q99LF4|RTCB_MOUSE	tRNA-splicing ligase RtcB homolog OS=Mus musculus GN=Rtcb PE=2 SV=1	505	55303.9		8	5	10.5	Oxidation (M)	5	2	1		2.755e-06	4.086e-07	1.394e-06		SF-Lhx1(Nter) Only	SF-Lhx1-cmER Only	Lhx1-SF(Cter) Only
sp|Q99LP6|GRPE1_MOUSE	GrpE protein homolog 1, mitochondrial OS=Mus musculus GN=Grpel1 PE=1 SV=1	217	24327.9		8	4	18.9			4	1	3		3.721e-06	3.343e-06	1.036e-05	P19C16 Only	0.35917	0.322683
sp|Q99NB9|SF3B1_MOUSE	Splicing factor 3B subunit 1 OS=Mus musculus GN=Sf3b1 PE=1 SV=1	1304	145972	tr|G5E866|G5E866_MOUSE;	18	10	8.2	Carbamidomethyl (C),Gln->pyro-Glu (N-term Q),Oxidation (M)	6	5	4	3	1.356e-06	7.761e-07	8.463e-07	8.808e-07	1.53951	0.881131	0.960831
sp|Q99P88|NU155_MOUSE	Nuclear pore complex protein Nup155 OS=Mus musculus GN=Nup155 PE=2 SV=1	1391	155253		14	7	6.5	Carbamidomethyl (C)	6	2		4	1.065e-06	2.146e-07		1.131e-06	0.941645	0.189744	P19C16 Only
sp|Q9CQF3|CPSF5_MOUSE	Cleavage and polyadenylation specificity factor subunit 5 OS=Mus musculus GN=Nudt21 PE=2 SV=1	227	26259.8		22	10	40.1	Acetylation (Protein N-term),Oxidation (M)	4	7	8	2	1.144e-05	1.663e-05	2.711e-05	1.297e-05	0.882035	1.28219	2.09021
sp|Q9Z1N7|ARI3B_MOUSE	AT-rich interactive domain-containing protein 3B OS=Mus musculus GN=Arid3b PE=2 SV=1	568	61068		12	10	22	Gln->pyro-Glu (N-term Q),Oxidation (M)	11.94				9.073e-06				SF-Lhx1(Nter) Only
sp|Q9CQN1|TRAP1_MOUSE	Heat shock protein 75 kDa, mitochondrial OS=Mus musculus GN=Trap1 PE=1 SV=1	706	80284.6		3	4	4.7	Glu->pyro-Glu (N-term E),Oxidation (M)	1	2			3.513e-07	2.536e-07			SF-Lhx1(Nter) Only	SF-Lhx1-cmER Only
sp|Q9CU62|SMC1A_MOUSE	Structural maintenance of chromosomes protein 1A OS=Mus musculus GN=Smc1a PE=1 SV=4	1233	143362		3	5	4.3				2	1			5.418e-07	3.162e-07	P19C16 Only	P19C16 Only	1.71347
sp|Q9CW03|SMC3_MOUSE	Structural maintenance of chromosomes protein 3 OS=Mus musculus GN=Smc3 PE=1 SV=2	1217	141684		8	8	7.6	Oxidation (M)	6	1	1		1.387e-06	6.052e-08	1.995e-07		SF-Lhx1(Nter) Only	SF-Lhx1-cmER Only	Lhx1-SF(Cter) Only
sp|Q9CXY6|ILF2_MOUSE	Interleukin enhancer-binding factor 2 OS=Mus musculus GN=Ilf2 PE=1 SV=1	390	43089.2		17	9	32.8	Gln->pyro-Glu (N-term Q)	5	6	5	1	9.091e-06	6.981e-06	1.033e-05	2.033e-06	4.47172	3.43384	5.08116
sp|Q9Z1Q9|SYVC_MOUSE	Valine--tRNA ligase OS=Mus musculus GN=Vars PE=2 SV=1	1263	141533	tr|G3UY93|G3UY93_MOUSE;	5	3	3.6		2.98	0.99		0.99	4.251e-07	4.815e-08		3.771e-07	1.12729	0.127685	P19C16 Only
sp|Q9D1J3|SARNP_MOUSE	SAP domain-containing ribonucleoprotein OS=Mus musculus GN=Sarnp PE=2 SV=3	210	23554.3		11	5	27.1	Acetylation (Protein N-term)	3	3	3	2	9.212e-06	2.783e-06	5.457e-06	4.034e-06	2.28359	0.689886	1.35275
sp|Q9D554|SF3A3_MOUSE	Splicing factor 3A subunit 3 OS=Mus musculus GN=Sf3a3 PE=2 SV=2	501	58895.3		6	4	8.6	Acetylation (Protein N-term),Oxidation (M)	1	3	2		1.252e-07	1.848e-06	1.973e-06		SF-Lhx1(Nter) Only	SF-Lhx1-cmER Only	Lhx1-SF(Cter) Only
sp|Q9Z204-2|HNRPC_MOUSE	Isoform C1 of Heterogeneous nuclear ribonucleoproteins C1/C2 OS=Mus musculus GN=Hnrnpc	300	33072.2		89	19	57	Acetylation (Protein N-term),Carbamidomethyl (C),Gln->pyro-Glu (N-term Q),Oxidation (M)	18.81	28.73	24.78	12.89	3.505e-05	4.701e-05	4.21e-05	6.334e-05	0.553363	0.742185	0.664667
sp|Q9D8N0|EF1G_MOUSE	Elongation factor 1-gamma OS=Mus musculus GN=Eef1g PE=1 SV=3	437	50101.2		27	11	23.8	Acetylation (Protein N-term),Carbamidomethyl (C),Gln->pyro-Glu (N-term Q)	7	8	8	3	7.154e-06	9.216e-06	1.302e-05	4.568e-06	1.56611	2.01751	2.85026
sp|Q9DB77|QCR2_MOUSE	Cytochrome b-c1 complex subunit 2, mitochondrial OS=Mus musculus GN=Uqcrc2 PE=1 SV=1	453	48277.1		7	3	8.8		2	3		2	3.904e-07	2.307e-07		1.125e-06	0.347022	0.205067	P19C16 Only
sp|Q9DBG6|RPN2_MOUSE	Dolichyl-diphosphooligosaccharide--protein glycosyltransferase subunit 2 OS=Mus musculus GN=Rpn2 PE=2 SV=1	631	67568.5	tr|A2ACG7|A2ACG7_MOUSE;	2	2	4.2		1		1		2.279e-07		1.175e-07		SF-Lhx1(Nter) Only		Lhx1-SF(Cter) Only
sp|Q9DBL1|ACDSB_MOUSE	Short/branched chain specific acyl-CoA dehydrogenase, mitochondrial OS=Mus musculus GN=Acadsb PE=1 SV=1	432	51891.6	tr|E9Q5L3|E9Q5L3_MOUSE;	2	2	5.3		2				1.757e-06				SF-Lhx1(Nter) Only
sp|Q9DCW4|ETFB_MOUSE	Electron transfer flavoprotein subunit beta OS=Mus musculus GN=Etfb PE=1 SV=3	255	27642		5	3	13.7		2	1	1	1	3.686e-06	3.673e-07	2.758e-06	1.778e-06	2.07312	0.20658	1.55118
sp|Q9EPU4|CPSF1_MOUSE	Cleavage and polyadenylation specificity factor subunit 1 OS=Mus musculus GN=Cpsf1 PE=1 SV=1	1441	160968		4	2	2			1	2	1		8.33e-08	3.057e-07	4.377e-07	P19C16 Only	0.190313	0.698424
sp|Q9JIK5|DDX21_MOUSE	Nucleolar RNA helicase 2 OS=Mus musculus GN=Ddx21 PE=1 SV=3	851	93637.3		15	11	14.9	Gln->pyro-Glu (N-term Q)	3	6	2	3	1.492e-06	3.143e-06	1.844e-06	4.498e-06	0.331703	0.698755	0.40996
sp|Q9JJI8|RL38_MOUSE	60S ribosomal protein L38 OS=Mus musculus GN=Rpl38 PE=2 SV=3	70	8198.72		10	2	32.9	Gln->pyro-Glu (N-term Q)	3	2	2	1	1.855e-05	5.026e-06	1.186e-05	3.818e-05	0.485856	0.13164	0.310634
sp|Q9R0B9|PLOD2_MOUSE	Procollagen-lysine,2-oxoglutarate 5-dioxygenase 2 OS=Mus musculus GN=Plod2 PE=2 SV=2	737	86971.9	tr|E9Q718|E9Q718_MOUSE;	2	2	3.5			2				1.265e-07				SF-Lhx1-cmER Only
sp|Q9R190|MTA2_MOUSE	Metastasis-associated protein MTA2 OS=Mus musculus GN=Mta2 PE=1 SV=1	668	75090.7		6	5	8.2		1	2		2.5	3.325e-07	7.423e-07		1.343e-06	0.24758	0.552718	P19C16 Only
sp|Q9WUA2|SYFB_MOUSE	Phenylalanine--tRNA ligase beta subunit OS=Mus musculus GN=Farsb PE=2 SV=2	589	65745.4		21	11	20	Carbamidomethyl (C) + Ammonia-loss (N-term C)	5	8	3	5	4.817e-06	5.715e-06	3.888e-06	4.874e-06	0.988305	1.17255	0.797702
sp|Q9WUK4|RFC2_MOUSE	Replication factor C subunit 2 OS=Mus musculus GN=Rfc2 PE=2 SV=1	349	38753.9		3	2	8.6		2			1	1.736e-06			9.234e-07	1.88001	P19C16 Only	P19C16 Only
sp|Q9WVA3|BUB3_MOUSE	Mitotic checkpoint protein BUB3 OS=Mus musculus GN=Bub3 PE=2 SV=2	326	36985.1		20	7	26.4	Carbamidomethyl (C),Gln->pyro-Glu (N-term Q)	5	8	5	1	6.134e-06	3.176e-06	2.112e-06	2.125e-06	2.88659	1.49459	0.993882
sp|Q9Z2X1|HNRPF_MOUSE	Heterogeneous nuclear ribonucleoprotein F OS=Mus musculus GN=Hnrnpf PE=1 SV=3	415	45773		24	10	32	Acetylation (Protein N-term),Carbamidomethyl (C),Gln->pyro-Glu (N-term Q),Oxidation (M)	7.88	5.91	7.91	1.97	4.399e-06	1.728e-06	5.925e-06	1.385e-06	3.17617	1.24765	4.27798
sp|Q9Z0U1|ZO2_MOUSE	Tight junction protein ZO-2 OS=Mus musculus GN=Tjp2 PE=1 SV=2	1167	131398		2	2	2.4			2				9.299e-08				SF-Lhx1-cmER Only
sp|Q9Z1X4-2|ILF3_MOUSE	Isoform 2 of Interleukin enhancer-binding factor 3 OS=Mus musculus GN=Ilf3	716	76426	sp|Q9Z1X4-3|ILF3_MOUSE;sp|Q9Z1X4|ILF3_MOUSE;tr|Q45VK5|Q45VK5_MOUSE;	8	6	10.5	Oxidation (M)	4	1	3		3.419e-06	1.32e-06	2.427e-06		SF-Lhx1(Nter) Only	SF-Lhx1-cmER Only	Lhx1-SF(Cter) Only
sp|Q9Z2I8-2|SUCB2_MOUSE	Isoform 2 of Succinyl-CoA ligase [GDP-forming] subunit beta, mitochondrial OS=Mus musculus GN=Suclg2	384	46882.7	sp|Q9Z2I8|SUCB2_MOUSE;	4	4	13		2	2			7.691e-07	7.84e-07			SF-Lhx1(Nter) Only	SF-Lhx1-cmER Only
tr|E9PVX6|E9PVX6_MOUSE	Protein Mki67 OS=Mus musculus GN=Mki67 PE=2 SV=1	3177	351209		12	11	4.7	Carbamidomethyl (C),Oxidation (M)	4	2		6	1.253e-07	2.715e-08		9.35e-06	0.0134011	0.00290374	P19C16 Only
tr|E9Q5C9|E9Q5C9_MOUSE	Protein Nolc1 OS=Mus musculus GN=Nolc1 PE=2 SV=1	702	73780.4		36	15	22.8	Gln->pyro-Glu (N-term Q)	15	6	5	9	5.4e-06	2.683e-06	3.381e-06	4.654e-06	1.16029	0.576493	0.726472
tr|A2AJ72|A2AJ72_MOUSE	MCG130458 OS=Mus musculus GN=Fubp3 PE=4 SV=1	569	62011.6	tr|Q3TIX6|Q3TIX6_MOUSE;	42	17	32.9	Acetylation (Protein N-term),Oxidation (M)	7.98	9.48	14.48	6.99	5.628e-06	6.062e-06	1.034e-05	3.317e-06	1.69671	1.82756	3.11727
tr|Q3UJB0|Q3UJB0_MOUSE	Protein Sf3b2 OS=Mus musculus GN=Sf3b2 PE=2 SV=1	878	98280.9		5	4	5.1		3		2		7.797e-07		7.026e-07		SF-Lhx1(Nter) Only		Lhx1-SF(Cter) Only
tr|Q91X76|Q91X76_MOUSE	5'-nucleotidase domain containing 2 OS=Mus musculus GN=Nt5dc2 PE=2 SV=1	390	46058.4		6	4	13.6		1	2	2		3.295e-06	2.394e-06	2.249e-06		SF-Lhx1(Nter) Only	SF-Lhx1-cmER Only	Lhx1-SF(Cter) Only
sp|A2BH40-3|ARI1A_MOUSE	Isoform 3 of AT-rich interactive domain-containing protein 1A OS=Mus musculus GN=Arid1a	2066	242917	sp|A2BH40|ARI1A_MOUSE;tr|E9QAQ7|E9QAQ7_MOUSE;	12	8	5.3	Acetylation (Protein N-term),Oxidation (M)	5	2		3	5.64e-07	1.678e-07		8.206e-07	0.687302	0.204485	P19C16 Only
tr|D3YYM6|D3YYM6_MOUSE	40S ribosomal protein S5 (Fragment) OS=Mus musculus GN=Rps5 PE=3 SV=1	182	22898.1	tr|Q91V55|Q91V55_MOUSE;	5	3	22.5	Acetylation (Protein N-term),Carbamidomethyl (C)	2	1			2.044e-06	1.023e-06			SF-Lhx1(Nter) Only	SF-Lhx1-cmER Only
sp|O35326|SRSF5_MOUSE	Serine/arginine-rich splicing factor 5 OS=Mus musculus GN=Srsf5 PE=1 SV=2	269	30996.1	tr|Q9D8S5|Q9D8S5_MOUSE;	4	2	8.9		1	0.51	1	0.51	7.045e-07	3.084e-06	9.67e-07	5.634e-06	0.125044	0.547391	0.171636
tr|Q3TWW8|Q3TWW8_MOUSE	Protein Srsf6 OS=Mus musculus GN=Srsf6 PE=2 SV=1	339	39056.1		2	3	6.8				1.99				4.652e-06				Lhx1-SF(Cter) Only
tr|D3Z4B0|D3Z4B0_MOUSE	Protein Srsf11 (Fragment) OS=Mus musculus GN=Srsf11 PE=2 SV=1	192	53143.1	tr|E9Q6E5|E9Q6E5_MOUSE;tr|Q3UIX4|Q3UIX4_MOUSE;	3	3	20.3		1		2		2.655e-06		3.302e-06		SF-Lhx1(Nter) Only		Lhx1-SF(Cter) Only
sp|O35737|HNRH1_MOUSE	Heterogeneous nuclear ribonucleoprotein H OS=Mus musculus GN=Hnrnph1 PE=1 SV=3	449	51257.2	tr|Q8C2Q7|Q8C2Q7_MOUSE;	31	16	43.7	Acetylation (Protein N-term),Carbamidomethyl (C),Oxidation (M)	5.5	10.5	5.5	4	4.796e-06	7.979e-06	4.803e-06	4.991e-06	0.96093	1.59868	0.962332
sp|P70333|HNRH2_MOUSE	Heterogeneous nuclear ribonucleoprotein H2 OS=Mus musculus GN=Hnrnph2 PE=2 SV=1	449	49320.3		12	11	28.3	Acetylation (Protein N-term),Carbamidomethyl (C),Oxidation (M)	1.5	2.5	2.5	1	8.816e-07	2.665e-06	1.893e-06	2.427e-07	3.63247	10.9806	7.79975
tr|D3YWT1|D3YWT1_MOUSE	MCG11326, isoform CRA_b OS=Mus musculus GN=Hnrnph3 PE=4 SV=1	331	36900.1	tr|D3Z3N4|D3Z3N4_MOUSE;	2	2	6	Carbamidomethyl (C)		1		1		1.094e-06		2.888e-06	P19C16 Only	0.378809	P19C16 Only
tr|E9QNN1|E9QNN1_MOUSE	ATP-dependent RNA helicase A OS=Mus musculus GN=Dhx9 PE=2 SV=1	1384	149830		35	21	17.4	Carbamidomethyl (C),Oxidation (M)	1.98	12.89	14.86	4.95	2.823e-07	3.639e-06	5.405e-06	2.18e-06	0.129495	1.66927	2.47936
sp|O55143-2|AT2A2_MOUSE	Isoform SERCA2A of Sarcoplasmic/endoplasmic reticulum calcium ATPase 2 OS=Mus musculus GN=Atp2a2	998	109878	sp|O55143|AT2A2_MOUSE;tr|J3KMM5|J3KMM5_MOUSE;	10	6	8.2	Carbamidomethyl (C),Oxidation (M)	5	3	1	1	6.121e-07	1.823e-07	1.065e-07	2.657e-07	2.30373	0.686112	0.400828
tr|G5E924|G5E924_MOUSE	Heterogeneous nuclear ribonucleoprotein L (Fragment) OS=Mus musculus GN=Hnrnpl PE=4 SV=1	615	67000.8		143	24	60.8	Carbamidomethyl (C),Gln->pyro-Glu (N-term Q),Oxidation (M)	32.61	36.59	40.62	29.71	3.046e-05	1.962e-05	2.192e-05	4.162e-05	0.73186	0.471408	0.52667
sp|O55203|LDB2_MOUSE	LIM domain-binding protein 2 OS=Mus musculus GN=Ldb2 PE=1 SV=2	373	42717.8		28	12	40.8	Acetylation (Protein N-term),Carbamidomethyl (C),Oxidation (M)	5	13	10		5.051e-06	1.313e-05	7.605e-06		SF-Lhx1(Nter) Only	SF-Lhx1-cmER Only	Lhx1-SF(Cter) Only
tr|Q8BGJ5|Q8BGJ5_MOUSE	MCG13402, isoform CRA_a OS=Mus musculus GN=Ptbp1 PE=2 SV=1	529	59374.6	tr|Q922I7|Q922I7_MOUSE;	70	21	52.4	Acetylation (Protein N-term),Carbamidomethyl (C),Glu->pyro-Glu (N-term E),Oxidation (M)	17.7	20.63	18.7	11.78	2.994e-05	2.343e-05	2.342e-05	2.504e-05	1.19569	0.935703	0.935304
sp|Q91Z31-2|PTBP2_MOUSE	Isoform 2 of Polypyrimidine tract-binding protein 2 OS=Mus musculus GN=Ptbp2	532	57542.9	sp|Q91Z31|PTBP2_MOUSE;	23	12	34.8	Acetylation (Protein N-term),Oxidation (M)	9	9	2	3	6.863e-06	6.831e-06	2.572e-06	7.466e-06	0.919234	0.914948	0.344495
sp|O88569|ROA2_MOUSE	Heterogeneous nuclear ribonucleoproteins A2/B1 OS=Mus musculus GN=Hnrnpa2b1 PE=1 SV=2	353	37433.8		138	28	73.7	Carbamidomethyl (C),Gln->pyro-Glu (N-term Q),Oxidation (M)	27.75	48.54	38.63	20.82	4.243e-05	6.14e-05	8.614e-05	9.449e-05	0.449042	0.649804	0.911631
sp|P49312|ROA1_MOUSE	Heterogeneous nuclear ribonucleoprotein A1 OS=Mus musculus GN=Hnrnpa1 PE=1 SV=2	320	34229.3		90	27	77.2	Acetylation (Protein N-term),Carbamidomethyl (C),Oxidation (M)	14.86	31.69	28.71	12.87	3.234e-05	5.171e-05	8.126e-05	4.349e-05	0.743619	1.18901	1.86848
sp|Q8BG05|ROA3_MOUSE	Heterogeneous nuclear ribonucleoprotein A3 OS=Mus musculus GN=Hnrnpa3 PE=1 SV=1	379	34508.6	tr|A2AL12|A2AL12_MOUSE;	63	25	60.1	Acetylation (Protein N-term),Carbamidomethyl (C),Oxidation (M)	5.08	12.73	13.75	2.53	4.572e-06	1.151e-05	2.215e-05	4.172e-06	1.09588	2.75887	5.3092
sp|Q9CX86|ROA0_MOUSE	Heterogeneous nuclear ribonucleoprotein A0 OS=Mus musculus GN=Hnrnpa0 PE=1 SV=1	305	30565.8		24	10	37.7	Acetylation (Protein N-term),Carbamidomethyl (C),Oxidation (M)	4	7	10	2	2.367e-06	7.367e-06	2.014e-05	1.097e-06	2.1577	6.71559	18.3592
sp|Q8BG05-2|ROA3_MOUSE	Isoform 2 of Heterogeneous nuclear ribonucleoprotein A3 OS=Mus musculus GN=Hnrnpa3	357	37171.3	tr|E9Q7H5|E9Q7H5_MOUSE;tr|J3QNY1|J3QNY1_MOUSE;	4	26	60.7	Acetylation (Protein N-term),Carbamidomethyl (C),Oxidation (M)		0.99	2.97			8.59e-07	5.119e-06			SF-Lhx1-cmER Only	Lhx1-SF(Cter) Only
tr|Q921K2|Q921K2_MOUSE	Poly (ADP-ribose) polymerase family, member 1 OS=Mus musculus GN=Parp1 PE=2 SV=1	1014	112830		44	21	26.9	Carbamidomethyl (C),Gln->pyro-Glu (N-term Q),Oxidation (M)	15.94	9.95	9.93	6.99	9.507e-06	4.025e-06	5.486e-06	4.712e-06	2.01761	0.854202	1.16426
tr|Q99N15|Q99N15_MOUSE	17beta-hydroxysteroid dehydrogenase type 10/short chain L-3-hydroxyacyl-CoA dehydrogenase OS=Mus musculus GN=Hsd17b10 PE=2 SV=1	261	27292.6		15	7	43.3	Oxidation (M)	3.98	4.98	3.97	1.99	7.509e-06	1.065e-05	3.278e-06	8.646e-06	0.868494	1.23178	0.379135
tr|Q9CZN7|Q9CZN7_MOUSE	Serine hydroxymethyltransferase OS=Mus musculus GN=Shmt2 PE=2 SV=1	504	55813.7		73	24	57.3	Carbamidomethyl (C),Gln->pyro-Glu (N-term Q),Oxidation (M)	20	19	19	14	3.637e-05	1.983e-05	2.845e-05	3.18e-05	1.14371	0.623585	0.894654
sp|P14211|CALR_MOUSE	Calreticulin OS=Mus musculus GN=Calr PE=1 SV=1	416	48036.9		6	3	7.2		2	3	1		2.591e-06	2.074e-06	6.407e-07		SF-Lhx1(Nter) Only	SF-Lhx1-cmER Only	Lhx1-SF(Cter) Only
sp|P21995|EMB_MOUSE	Embigin OS=Mus musculus GN=Emb PE=1 SV=2	330	37094.8		3	3	9.4	Carbamidomethyl (C),Oxidation (M)		2	1			4.643e-06	1.661e-06			SF-Lhx1-cmER Only	Lhx1-SF(Cter) Only
sp|P25206|MCM3_MOUSE	DNA replication licensing factor MCM3 OS=Mus musculus GN=Mcm3 PE=1 SV=2	812	91633.2		4	3	5.5	Acetylation (Protein N-term)	2	1	1		3.876e-07	3.107e-07	2.191e-08		SF-Lhx1(Nter) Only	SF-Lhx1-cmER Only	Lhx1-SF(Cter) Only
sp|P27546-2|MAP4_MOUSE	Isoform 2 of Microtubule-associated protein 4 OS=Mus musculus GN=Map4	1124	152942	sp|P27546-3|MAP4_MOUSE;sp|P27546-4|MAP4_MOUSE;sp|P27546|MAP4_MOUSE;tr|E9PWC0|E9PWC0_MOUSE;tr|E9PZ43|E9PZ43_MOUSE;tr|E9QPW8|E9QPW8_MOUSE;tr|F7CK47|F7CK47_MOUSE;	4	2	2.9		2	1			3.107e-07	5.146e-08			SF-Lhx1(Nter) Only	SF-Lhx1-cmER Only
sp|Q6A068|CDC5L_MOUSE	Cell division cycle 5-like protein OS=Mus musculus GN=Cdc5l PE=1 SV=2	802	92276.6		6	3	4.6	Gln->pyro-Glu (N-term Q)	3	1	1	1	1.255e-06	1.141e-06	4.715e-07	2.273e-07	5.52134	5.0198	2.07435
sp|O09106|HDAC1_MOUSE	Histone deacetylase 1 OS=Mus musculus GN=Hdac1 PE=1 SV=1	482	55084.7	tr|D3YYI8|D3YYI8_MOUSE;	2	3	6	Carbamidomethyl (C),Oxidation (M)	1		1		1.013e-06		1.105e-06		SF-Lhx1(Nter) Only		Lhx1-SF(Cter) Only
sp|Q60597-2|ODO1_MOUSE	Isoform 2 of 2-oxoglutarate dehydrogenase, mitochondrial OS=Mus musculus GN=Ogdh	1013	116555	sp|Q60597-3|ODO1_MOUSE;sp|Q60597-4|ODO1_MOUSE;sp|Q60597|ODO1_MOUSE;	2	2	3.4				1	1			6.175e-08	1.725e-07	P19C16 Only	P19C16 Only	0.357971
sp|Q61191|HCFC1_MOUSE	Host cell factor 1 OS=Mus musculus GN=Hcfc1 PE=1 SV=2	2045	215277	tr|B1AUX2|B1AUX2_MOUSE;	5	5	3.3	Acetylation (Protein N-term),Oxidation (M)	4			1	5.978e-07			2.512e-07	2.37978	P19C16 Only	P19C16 Only
sp|Q9CZW4|ACSL3_MOUSE	Long-chain-fatty-acid--CoA ligase 3 OS=Mus musculus GN=Acsl3 PE=1 SV=2	720	63025.4	tr|E9PUC2|E9PUC2_MOUSE;	4	4	7.7	Carbamidomethyl (C)	3	1			1.262e-06	2.655e-08			SF-Lhx1(Nter) Only	SF-Lhx1-cmER Only
tr|E9Q2Z1|E9Q2Z1_MOUSE	Protein Cecr2 OS=Mus musculus GN=Cecr2 PE=2 SV=1	1453	158732	tr|E9QA25|E9QA25_MOUSE;	2	2	1.6	Carbamidomethyl (C)	0.99		1		1.168e-07		3.64e-07		SF-Lhx1(Nter) Only		Lhx1-SF(Cter) Only
sp|P35979|RL12_MOUSE	60S ribosomal protein L12 OS=Mus musculus GN=Rpl12 PE=1 SV=2	165	17811.5		4	2	15.2	Carbamidomethyl (C)	1	2	1		2.132e-07	3.106e-06	2.663e-06		SF-Lhx1(Nter) Only	SF-Lhx1-cmER Only	Lhx1-SF(Cter) Only
sp|Q61425|HCDH_MOUSE	Hydroxyacyl-coenzyme A dehydrogenase, mitochondrial OS=Mus musculus GN=Hadh PE=1 SV=2	314	34495.9		6	2	6.4		2	1	2	1	4.463e-06	1.29e-06	3.049e-06	4.754e-06	0.938788	0.27135	0.641355
sp|Q9R0U0-2|SRS10_MOUSE	Isoform 2 of Serine/arginine-rich splicing factor 10 OS=Mus musculus GN=Srsf10	261	22139.9	sp|Q9R0U0-3|SRS10_MOUSE;sp|Q9R0U0|SRS10_MOUSE;tr|Q3TFP0|Q3TFP0_MOUSE;	2	2	14.8				2				1.986e-06				Lhx1-SF(Cter) Only
tr|B9EJ54|B9EJ54_MOUSE	MCG21756, isoform CRA_b OS=Mus musculus GN=Nup205 PE=2 SV=1	2008	227681		5	3	1.7		4				1.311e-07				SF-Lhx1(Nter) Only
tr|E9PW12|E9PW12_MOUSE	Protein Zfp207 OS=Mus musculus GN=Zfp207 PE=2 SV=1	479	52830.2	tr|Q99LA2|Q99LA2_MOUSE;tr|Q9JMD0|Q9JMD0_MOUSE;	3	2	5.6		0.99	0.99	0.99		1.299e-06	1.729e-07	5.157e-07		SF-Lhx1(Nter) Only	SF-Lhx1-cmER Only	Lhx1-SF(Cter) Only
sp|Q91WQ3|SYYC_MOUSE	Tyrosine--tRNA ligase, cytoplasmic OS=Mus musculus GN=Yars PE=2 SV=3	528	63052.2	tr|A2A7S7|A2A7S7_MOUSE;	2	2	4.7		2				1.024e-06				SF-Lhx1(Nter) Only
sp|Q8BL97-2|SRSF7_MOUSE	Isoform 2 of Serine/arginine-rich splicing factor 7 OS=Mus musculus GN=Srsf7	238	30834.9	sp|Q8BL97-3|SRSF7_MOUSE;sp|Q8BL97-4|SRSF7_MOUSE;sp|Q8BL97|SRSF7_MOUSE;	2	3	19.1				2				1.036e-05				Lhx1-SF(Cter) Only
sp|Q8BH74|NU107_MOUSE	Nuclear pore complex protein Nup107 OS=Mus musculus GN=Nup107 PE=2 SV=1	926	106812		4	2	2.9		2	1	1		4.605e-07	5.389e-08	6.084e-08		SF-Lhx1(Nter) Only	SF-Lhx1-cmER Only	Lhx1-SF(Cter) Only
sp|O54734|OST48_MOUSE	Dolichyl-diphosphooligosaccharide--protein glycosyltransferase 48 kDa subunit OS=Mus musculus GN=Ddost PE=1 SV=2	441	49069		2	2	5			2				1.224e-06				SF-Lhx1-cmER Only
sp|P02535-2|K1C10_MOUSE	Isoform 2 of Keratin, type I cytoskeletal 10 OS=Mus musculus GN=Krt10	561	57096.8	sp|P02535-3|K1C10_MOUSE;sp|P02535|K1C10_MOUSE;tr|A2A513|A2A513_MOUSE;	85	12	27.5	Carbamidomethyl (C),Gln->pyro-Glu (N-term Q),Oxidation (M)	14.97	24.96	18.95	22.97	1.697e-05	4.123e-05	2.449e-05	6.91e-05	0.245586	0.596671	0.354414
sp|Q6IFX2|K1C42_MOUSE	Keratin, type I cytoskeletal 42 OS=Mus musculus GN=Krt42 PE=1 SV=1	452	50173.9		24	11	24.3	Oxidation (M)	3	5.5	5	5.5	1.189e-06	1.752e-06	4.343e-06	6.309e-06	0.188461	0.277699	0.688382
sp|Q61781|K1C14_MOUSE	Keratin, type I cytoskeletal 14 OS=Mus musculus GN=Krt14 PE=1 SV=2	484	52905.9		12	11	26.7	Oxidation (M)	3	4	3	2	8.632e-07	1.386e-06	1.308e-06	1.409e-06	0.612633	0.983676	0.928318
sp|Q9Z2K1|K1C16_MOUSE	Keratin, type I cytoskeletal 16 OS=Mus musculus GN=Krt16 PE=1 SV=3	469	51646.4		5	6	12.6	Oxidation (M)	1	2		2	1.268e-07	2.441e-07		2.86e-06	0.0443357	0.0853497	P19C16 Only
sp|P19001|K1C19_MOUSE	Keratin, type I cytoskeletal 19 OS=Mus musculus GN=Krt19 PE=1 SV=1	403	44586.7		4	7	17.9			1.57	1	0.59		2.427e-05	7.88e-07	5.21e-06	P19C16 Only	4.65835	0.151248
sp|A1L317|K1C24_MOUSE	Keratin, type I cytoskeletal 24 OS=Mus musculus GN=Krt24 PE=2 SV=2	512	54096.7		2	2	4.5			1	1			1.589e-06	2.366e-06			SF-Lhx1-cmER Only	Lhx1-SF(Cter) Only
sp|P05784|K1C18_MOUSE	Keratin, type I cytoskeletal 18 OS=Mus musculus GN=Krt18 PE=1 SV=5	423	47581.3		1	3	6.1		1				2.584e-07				SF-Lhx1(Nter) Only
sp|Q6P4T2|U520_MOUSE	U5 small nuclear ribonucleoprotein 200 kDa helicase OS=Mus musculus GN=Snrnp200 PE=1 SV=1	2136	244770		6	3	1.6		2	2	1	1	3.317e-07	1.044e-07	7.902e-08	1.729e-07	1.91845	0.603817	0.457027
sp|Q8C052|MAP1S_MOUSE	Microtubule-associated protein 1S OS=Mus musculus GN=Map1s PE=1 SV=2	973	103037		2	2	2.6		1		1		1.975e-07		4.299e-07		SF-Lhx1(Nter) Only		Lhx1-SF(Cter) Only
sp|Q9D1N9|RM21_MOUSE	39S ribosomal protein L21, mitochondrial OS=Mus musculus GN=Mrpl21 PE=2 SV=1	209	23387.7		2	2	9.1			2				5.105e-06				SF-Lhx1-cmER Only
sp|Q8BG81|PDIP3_MOUSE	Polymerase delta-interacting protein 3 OS=Mus musculus GN=Poldip3 PE=1 SV=1	420	42963	tr|Q3UDD3|Q3UDD3_MOUSE;	2	2	7.9		1	0.99			2.545e-07	1.833e-07			SF-Lhx1(Nter) Only	SF-Lhx1-cmER Only
sp|Q99LI7|CSTF3_MOUSE	Cleavage stimulation factor subunit 3 OS=Mus musculus GN=Cstf3 PE=1 SV=1	717	82949.8		5	3	5.4	Acetylation (Protein N-term)	2	2			5.525e-07	3.394e-07			SF-Lhx1(Nter) Only	SF-Lhx1-cmER Only
sp|P17095|HMGA1_MOUSE	High mobility group protein HMG-I/HMG-Y OS=Mus musculus GN=Hmga1 PE=1 SV=4	107	11625.2		6	3	38.3			3	1			8.678e-06	1.202e-05			SF-Lhx1-cmER Only	Lhx1-SF(Cter) Only
sp|Q99MR6-2|SRRT_MOUSE	Isoform B of Serrate RNA effector molecule homolog OS=Mus musculus GN=Srrt	871	100534	sp|Q99MR6-3|SRRT_MOUSE;sp|Q99MR6-4|SRRT_MOUSE;sp|Q99MR6|SRRT_MOUSE;	2	2	2.4			1	1			1.255e-06	5.266e-07			SF-Lhx1-cmER Only	Lhx1-SF(Cter) Only
sp|Q61655|DD19A_MOUSE	ATP-dependent RNA helicase DDX19A OS=Mus musculus GN=Ddx19a PE=2 SV=2	478	53931.9	tr|Q8BZY3|Q8BZY3_MOUSE;tr|Q8R3C7|Q8R3C7_MOUSE;	2	2	5		2				1.316e-06				SF-Lhx1(Nter) Only
sp|Q9DCL9|PUR6_MOUSE	Multifunctional protein ADE2 OS=Mus musculus GN=Paics PE=1 SV=4	425	11427.8	tr|D3Z6P1|D3Z6P1_MOUSE;tr|D6RCU8|D6RCU8_MOUSE;	3	2	28.9	Acetylation (Protein N-term)		1	1	1		2.045e-06	9.21e-07	2.757e-06	P19C16 Only	0.741748	0.334059
sp|P20263|PO5F1_MOUSE	POU domain, class 5, transcription factor 1 OS=Mus musculus GN=Pou5f1 PE=1 SV=1	352	38246.2		2	3	11.1	Carbamidomethyl (C)			2				1.96e-06				Lhx1-SF(Cter) Only
sp|O08528|HXK2_MOUSE	Hexokinase-2 OS=Mus musculus GN=Hk2 PE=2 SV=1	917	99294.2	tr|E9Q5B5|E9Q5B5_MOUSE;	2	2	2.5	Carbamidomethyl (C)	2				6.464e-07				SF-Lhx1(Nter) Only
sp|O35218|CPSF2_MOUSE	Cleavage and polyadenylation specificity factor subunit 2 OS=Mus musculus GN=Cpsf2 PE=1 SV=1	782	88452.7		3	2	2.9	Carbamidomethyl (C)	1			1	2.115e-07			1.73e-06	0.122254	P19C16 Only	P19C16 Only
sp|P32233|DRG1_MOUSE	Developmentally-regulated GTP-binding protein 1 OS=Mus musculus GN=Drg1 PE=1 SV=1	367	40540.8		3	2	7.9			2	1			7.31e-07	1.082e-06			SF-Lhx1-cmER Only	Lhx1-SF(Cter) Only
sp|Q8K1R3-2|PNPT1_MOUSE	Isoform 2 of Polyribonucleotide nucleotidyltransferase 1, mitochondrial OS=Mus musculus GN=Pnpt1	540	85754.5	sp|Q8K1R3|PNPT1_MOUSE;	2	3	5.9	Oxidation (M)		2				1.4e-06				SF-Lhx1-cmER Only
sp|Q8BYK6-2|YTHD3_MOUSE	Isoform 2 of YTH domain family protein 3 OS=Mus musculus GN=Ythdf3	589	64011.8	sp|Q8BYK6-3|YTHD3_MOUSE;sp|Q8BYK6|YTHD3_MOUSE;	2	2	5.5		1			1	3.561e-07			3.297e-07	1.08007	P19C16 Only	P19C16 Only
sp|Q8QZY9|SF3B4_MOUSE	Splicing factor 3B subunit 4 OS=Mus musculus GN=Sf3b4 PE=2 SV=1	424	44399.1		1	2	5.2	Acetylation (Protein N-term)	1				7.127e-08				SF-Lhx1(Nter) Only
sp|P05064|ALDOA_MOUSE	Fructose-bisphosphate aldolase A OS=Mus musculus GN=Aldoa PE=1 SV=2	364	45164.1	tr|A6ZI44|A6ZI44_MOUSE;	7	3	9.1	Carbamidomethyl (C)	0.99	3.96		1.98	1.174e-06	2.369e-06		2.306e-06	0.509107	1.02732	P19C16 Only
sp|Q9D0K2|SCOT1_MOUSE	Succinyl-CoA:3-ketoacid coenzyme A transferase 1, mitochondrial OS=Mus musculus GN=Oxct1 PE=1 SV=1	520	52317.2	tr|Q3UJQ9|Q3UJQ9_MOUSE;	2	2	5.1	Oxidation (M)	1	1			2.67e-07	1.069e-07			SF-Lhx1(Nter) Only	SF-Lhx1-cmER Only
sp|Q9Z2N8|ACL6A_MOUSE	Actin-like protein 6A OS=Mus musculus GN=Actl6a PE=1 SV=2	429	23143.5	tr|D3YVN1|D3YVN1_MOUSE;	6	2	11.8	Gln->pyro-Glu (N-term Q),Oxidation (M)	2	2		2	5.967e-07	3.61e-07		1.904e-06	0.313393	0.189601	P19C16 Only
sp|Q01147-2|CREB1_MOUSE	Isoform 2 of Cyclic AMP-responsive element-binding protein 1 OS=Mus musculus GN=Creb1	327	30976.9	sp|Q01147|CREB1_MOUSE;tr|Q62347|Q62347_MOUSE;	2	2	13.2	Oxidation (M)	1			1	7.39e-07			1.047e-06	0.705826	P19C16 Only	P19C16 Only
sp|P05213|TBA1B_MOUSE	Tubulin alpha-1B chain OS=Mus musculus GN=Tuba1b PE=1 SV=2	451	49949.5	sp|P68369|TBA1A_MOUSE;sp|P68373|TBA1C_MOUSE;	11	6	20.7		2.99	5.97	0.99	1	5.113e-06	3.739e-06	8.999e-07	1.194e-06	4.28224	3.13149	0.753685
sp|Q8CGK3|LONM_MOUSE	Lon protease homolog, mitochondrial OS=Mus musculus GN=Lonp1 PE=1 SV=2	949	105938		2	2	2.5	Oxidation (M)		2				6.471e-07				SF-Lhx1-cmER Only
sp|Q9D0E1-2|HNRPM_MOUSE	Isoform 2 of Heterogeneous nuclear ribonucleoprotein M OS=Mus musculus GN=Hnrnpm	690	68224.7	sp|Q9D0E1|HNRPM_MOUSE;tr|B8JK32|B8JK32_MOUSE;tr|B8JK33|B8JK33_MOUSE;	10	4	8.9	Acetylation (Protein N-term),Oxidation (M)	3	2	2	3	2.698e-06	9.072e-07	9.686e-07	1.348e-06	2.00148	0.672997	0.718546
sp|Q8CHY6|P66A_MOUSE	Transcriptional repressor p66 alpha OS=Mus musculus GN=Gatad2a PE=1 SV=2	629	67528.3	tr|E9QMN5|E9QMN5_MOUSE;	5	4	7.8	Oxidation (M)	3	2			9.473e-07	1.422e-07			SF-Lhx1(Nter) Only	SF-Lhx1-cmER Only
sp|A2APB8|TPX2_MOUSE	Targeting protein for Xklp2 OS=Mus musculus GN=Tpx2 PE=1 SV=1	745	85967.2		1	2	3.1		1				7.075e-07				SF-Lhx1(Nter) Only
sp|P25976-2|UBF1_MOUSE	Isoform UBF2 of Nucleolar transcription factor 1 OS=Mus musculus GN=Ubtf	728	88456.8	sp|P25976|UBF1_MOUSE;tr|A2AWT5|A2AWT5_MOUSE;tr|A2AWT6|A2AWT6_MOUSE;tr|A2AWT7|A2AWT7_MOUSE;	2	2	2.6		1		1		9.325e-07		4.835e-07		SF-Lhx1(Nter) Only		Lhx1-SF(Cter) Only
sp|Q56A10-2|ZN608_MOUSE	Isoform 2 of Zinc finger protein 608 OS=Mus musculus GN=Znf608	1455	162515	sp|Q56A10|ZN608_MOUSE;	1	2	1.6		1				7.077e-08				SF-Lhx1(Nter) Only
sp|Q6PFD9|NUP98_MOUSE	Nuclear pore complex protein Nup98-Nup96 OS=Mus musculus GN=Nup98 PE=1 SV=2	1816	197442		1	2	1.5	Carbamidomethyl (C),Oxidation (M)			1				5.972e-08				Lhx1-SF(Cter) Only
sp|Q76KJ5|RPA34_MOUSE	DNA-directed RNA polymerase I subunit RPA34 OS=Mus musculus GN=Cd3eap PE=1 SV=2	399	43109.4		4	3	10.3	Acetylation (Protein N-term),Carbamidomethyl (C),Oxidation (M)	2			2	3.3e-07			6.533e-07	0.505128	P19C16 Only	P19C16 Only
sp|Q8BU11|TOX4_MOUSE	TOX high mobility group box family member 4 OS=Mus musculus GN=Tox4 PE=1 SV=3	619	66441.3	tr|J3QN21|J3QN21_MOUSE;	2	2	5		2				5.99e-07				SF-Lhx1(Nter) Only
sp|P08113|ENPL_MOUSE	Endoplasmin OS=Mus musculus GN=Hsp90b1 PE=1 SV=2	802	92562.3		55	20	26.9	Oxidation (M)	11.5	17	15	8	1.291e-05	8.395e-06	8.889e-06	5.234e-06	2.46656	1.60394	1.69832
sp|P11499|HS90B_MOUSE	Heat shock protein HSP 90-beta OS=Mus musculus GN=Hsp90ab1 PE=1 SV=3	724	83355.2		35	23	31.8	Gln->pyro-Glu (N-term Q),Oxidation (M)	6	15	7	3	7.244e-06	9.905e-06	4.676e-06	2.603e-06	2.78294	3.80522	1.79639
sp|P07901|HS90A_MOUSE	Heat shock protein HSP 90-alpha OS=Mus musculus GN=Hsp90aa1 PE=1 SV=4	733	84860.8		16	14	19.5	Gln->pyro-Glu (N-term Q),Glu->pyro-Glu (N-term E),Oxidation (M)	1.5	3.99	4	1	1.04e-06	3.147e-06	1.43e-06	2.013e-06	0.516642	1.56334	0.710383
sp|A2RSY6-2|TRM1L_MOUSE	Isoform 2 of TRMT1-like protein OS=Mus musculus GN=Trmt1l	671	80935.7	sp|A2RSY6|TRM1L_MOUSE;	1	1	2.2		1				5.798e-08				SF-Lhx1(Nter) Only
sp|O08547|SC22B_MOUSE	Vesicle-trafficking protein SEC22b OS=Mus musculus GN=Sec22b PE=1 SV=3	215	18928.7	tr|E9Q6R3|E9Q6R3_MOUSE;	2	1	8.4			1	1			3.148e-07	2.452e-07			SF-Lhx1-cmER Only	Lhx1-SF(Cter) Only
sp|O35972|RM23_MOUSE	39S ribosomal protein L23, mitochondrial OS=Mus musculus GN=Mrpl23 PE=2 SV=1	146	17128.9		1	1	8.9		1				2.855e-07				SF-Lhx1(Nter) Only
sp|O54941|SMCE1_MOUSE	SWI/SNF-related matrix-associated actin-dependent regulator of chromatin subfamily E member 1 OS=Mus musculus GN=Smarce1 PE=1 SV=1	411	46681.6		5	1	3.2		2	2		1	1.02e-06	5.33e-07		7.524e-07	1.35566	0.7084	P19C16 Only
sp|O88286-2|WIZ_MOUSE	Isoform S of Protein Wiz OS=Mus musculus GN=Wiz	956	103030	sp|O88286-3|WIZ_MOUSE;sp|O88286|WIZ_MOUSE;tr|F6ZBR8|F6ZBR8_MOUSE;tr|G5E8J8|G5E8J8_MOUSE;	3	1	1.5		2	1			1.246e-07	2.792e-08			SF-Lhx1(Nter) Only	SF-Lhx1-cmER Only
sp|O88532|ZFR_MOUSE	Zinc finger RNA-binding protein OS=Mus musculus GN=Zfr PE=1 SV=2	1074	116966		3	1	1.3		1	1		1	3.946e-07	1.469e-07		7.988e-07	0.493991	0.183901	P19C16 Only
sp|O89090|SP1_MOUSE	Transcription factor Sp1 OS=Mus musculus GN=Sp1 PE=1 SV=2	784	80520.6	tr|G3X8Q0|G3X8Q0_MOUSE;	1	1	3.6		1				1.259e-07				SF-Lhx1(Nter) Only
sp|P07356|ANXA2_MOUSE	Annexin A2 OS=Mus musculus GN=Anxa2 PE=1 SV=2	339	19602.1	tr|B0V2N5|B0V2N5_MOUSE;tr|B0V2N7|B0V2N7_MOUSE;tr|B0V2N8|B0V2N8_MOUSE;	3	1	5.7		1	2			4.924e-07	4.973e-07			SF-Lhx1(Nter) Only	SF-Lhx1-cmER Only
sp|P10711-2|TCEA1_MOUSE	Isoform 1 of Transcription elongation factor A protein 1 OS=Mus musculus GN=Tcea1	266	35063.4	sp|P10711|TCEA1_MOUSE;tr|E9PYD5|E9PYD5_MOUSE;	1	1	4.5		1				2.013e-07				SF-Lhx1(Nter) Only
sp|P10852|4F2_MOUSE	4F2 cell-surface antigen heavy chain OS=Mus musculus GN=Slc3a2 PE=1 SV=1	526	62291.2	tr|G3UWA6|G3UWA6_MOUSE;	3	1	3.2		1	1		1	5.017e-07	4.323e-07		1.237e-06	0.405578	0.349475	P19C16 Only
sp|P17742|PPIA_MOUSE	Peptidyl-prolyl cis-trans isomerase A OS=Mus musculus GN=Ppia PE=1 SV=2	164	17977.9		1	1	11				1				2.613e-06				Lhx1-SF(Cter) Only
sp|P25425-10|PO2F1_MOUSE	Isoform 10 of POU domain, class 2, transcription factor 1 OS=Mus musculus GN=Pou2f1	522	72482.7	sp|P25425-11|PO2F1_MOUSE;sp|P25425-12|PO2F1_MOUSE;sp|P25425-2|PO2F1_MOUSE;sp|P25425-3|PO2F1_MOUSE;sp|P25425-4|PO2F1_MOUSE;sp|P25425-5|PO2F1_MOUSE;sp|P25425-6|PO2F1_MOUSE;sp|P25425-7|PO2F1_MOUSE;sp|P25425-8|PO2F1_MOUSE;sp|P25425-9|PO2F1_MOUSE;sp|P25425|PO2F1_MOUSE;tr|E9Q6Z8|E9Q6Z8_MOUSE;tr|F8VQL7|F8VQL7_MOUSE;tr|I1E4X2|I1E4X2_MOUSE;	1	1	3.4		1				1.162e-07				SF-Lhx1(Nter) Only
sp|P26040|EZRI_MOUSE	Ezrin OS=Mus musculus GN=Ezr PE=1 SV=3	586	46392.2	sp|P26041|MOES_MOUSE;sp|P26043|RADI_MOUSE;tr|Q7TSG6|Q7TSG6_MOUSE;	2	1	4.9	Oxidation (M)	1	1			3.698e-07	1.477e-07			SF-Lhx1(Nter) Only	SF-Lhx1-cmER Only
sp|P27782-2|LEF1_MOUSE	Isoform 2 of Lymphoid enhancer-binding factor 1 OS=Mus musculus GN=Lef1	284	37071.5	sp|P27782|LEF1_MOUSE;sp|Q00417-2|TCF7_MOUSE;sp|Q00417|TCF7_MOUSE;sp|Q924A0-2|TF7L2_MOUSE;sp|Q924A0-3|TF7L2_MOUSE;sp|Q924A0-4|TF7L2_MOUSE;sp|Q924A0-8|TF7L2_MOUSE;sp|Q924A0-9|TF7L2_MOUSE;sp|Q924A0|TF7L2_MOUSE;sp|Q9Z1J1|TF7L1_MOUSE;tr|A1A549|A1A549_MOUSE;tr|A1A550|A1A550_MOUSE;tr|D3YWT3|D3YWT3_MOUSE;tr|D3Z1L0|D3Z1L0_MOUSE;tr|D3Z2K5|D3Z2K5_MOUSE;tr|D3Z654|D3Z654_MOUSE;tr|E9Q990|E9Q990_MOUSE;tr|E9QQ89…	1	1	3.9		1				1.185e-06				SF-Lhx1(Nter) Only
sp|P35278|RAB5C_MOUSE	Ras-related protein Rab-5C OS=Mus musculus GN=Rab5c PE=1 SV=2	216	25371.7	tr|Q8C266|Q8C266_MOUSE;	1	1	5.6			1				4.129e-07				SF-Lhx1-cmER Only
sp|P35486|ODPA_MOUSE	Pyruvate dehydrogenase E1 component subunit alpha, somatic form, mitochondrial OS=Mus musculus GN=Pdha1 PE=1 SV=1	390	43257.7		2	1	3.3		1	1			8.88e-07	6.158e-07			SF-Lhx1(Nter) Only	SF-Lhx1-cmER Only
sp|P40630-2|TFAM_MOUSE	Isoform Nuclear of Transcription factor A, mitochondrial OS=Mus musculus GN=Tfam	215	16686	sp|P40630|TFAM_MOUSE;tr|D3Z0F3|D3Z0F3_MOUSE;	2	1	6.3			1	1			3.64e-06	3.314e-06			SF-Lhx1-cmER Only	Lhx1-SF(Cter) Only
sp|P43247|MSH2_MOUSE	DNA mismatch repair protein Msh2 OS=Mus musculus GN=Msh2 PE=2 SV=1	935	104247		1	1	1.6		1				8.621e-08				SF-Lhx1(Nter) Only
sp|P51410|RL9_MOUSE	60S ribosomal protein L9 OS=Mus musculus GN=Rpl9 PE=2 SV=2	192	21857.8	tr|D3YZT0|D3YZT0_MOUSE;tr|D3Z629|D3Z629_MOUSE;tr|G3UW34|G3UW34_MOUSE;	1	1	23.8			1				1.111e-06				SF-Lhx1-cmER Only
sp|P52432|RPAC1_MOUSE	DNA-directed RNA polymerases I and III subunit RPAC1 OS=Mus musculus GN=Polr1c PE=1 SV=3	346	19384.7	tr|D3Z3D6|D3Z3D6_MOUSE;tr|D3Z7Q8|D3Z7Q8_MOUSE;tr|G3UXX5|G3UXX5_MOUSE;	1	1	9.4		1				3.934e-07				SF-Lhx1(Nter) Only
sp|P53994|RAB2A_MOUSE	Ras-related protein Rab-2A OS=Mus musculus GN=Rab2a PE=1 SV=1	212	23568.8		2	1	6.6		1	1			8.117e-07	7.813e-07			SF-Lhx1(Nter) Only	SF-Lhx1-cmER Only
sp|P59235|NUP43_MOUSE	Nucleoporin Nup43 OS=Mus musculus GN=Nup43 PE=2 SV=2	380	42017.3		1	1	3.7				1				3.928e-07				Lhx1-SF(Cter) Only
sp|P61982|1433G_MOUSE	14-3-3 protein gamma OS=Mus musculus GN=Ywhag PE=1 SV=2	247	28320.9		3	1	5.7		1	1	1		6.683e-08	6.819e-08	4.792e-08		SF-Lhx1(Nter) Only	SF-Lhx1-cmER Only	Lhx1-SF(Cter) Only
sp|P08249|MDHM_MOUSE	Malate dehydrogenase, mitochondrial OS=Mus musculus GN=Mdh2 PE=1 SV=3	338	35642.8		70	19	65.7	Carbamidomethyl (C),Oxidation (M)	18	20	18	13	5.242e-05	4.478e-05	4.066e-05	7.321e-05	0.716022	0.611665	0.555389
sp|P62264|RS14_MOUSE	40S ribosomal protein S14 OS=Mus musculus GN=Rps14 PE=2 SV=3	151	16280.5		3	1	8.6		1	2			1.112e-06	4.221e-07			SF-Lhx1(Nter) Only	SF-Lhx1-cmER Only
sp|P62305|RUXE_MOUSE	Small nuclear ribonucleoprotein E OS=Mus musculus GN=Snrpe PE=1 SV=1	92	10865.5	tr|E9Q0W8|E9Q0W8_MOUSE;tr|E9Q4F4|E9Q4F4_MOUSE;	3	1	21.2	Oxidation (M)	1	1		1	1.335e-05	6.698e-06		1.176e-05	1.1352	0.569558	P19C16 Only
sp|P62751|RL23A_MOUSE	60S ribosomal protein L23a OS=Mus musculus GN=Rpl23a PE=1 SV=1	156	17732.1	tr|D3YU45|D3YU45_MOUSE;tr|D3YWP3|D3YWP3_MOUSE;tr|D3Z1D6|D3Z1D6_MOUSE;	1	1	9.1			1				8.175e-07				SF-Lhx1-cmER Only
sp|P62996|TRA2B_MOUSE	Transformer-2 protein homolog beta OS=Mus musculus GN=Tra2b PE=2 SV=1	288	21939.7	tr|F8WJG3|F8WJG3_MOUSE;	4	1	8.5		1	1	1	1	6.958e-07	7.784e-07	9.131e-07	1.114e-06	0.624596	0.698743	0.819659
sp|P63101|1433Z_MOUSE	14-3-3 protein zeta/delta OS=Mus musculus GN=Ywhaz PE=1 SV=1	245	10092	tr|D3YXF4|D3YXF4_MOUSE;tr|D3YXN6|D3YXN6_MOUSE;	1	1	31.1		1				2.745e-07				SF-Lhx1(Nter) Only
sp|P70670|NACAM_MOUSE	Nascent polypeptide-associated complex subunit alpha, muscle-specific form OS=Mus musculus GN=Naca PE=1 SV=2	2187	23405.7	sp|Q60817|NACA_MOUSE;	2	1	7		1	1			1.953e-08	5.661e-09			SF-Lhx1(Nter) Only	SF-Lhx1-cmER Only
sp|P80206|OTX2_MOUSE	Homeobox protein OTX2 OS=Mus musculus GN=Otx2 PE=1 SV=1	289	31624.4	tr|D3YZ94|D3YZ94_MOUSE;tr|D3Z4G2|D3Z4G2_MOUSE;tr|D3Z7L5|D3Z7L5_MOUSE;tr|Q8R0B5|Q8R0B5_MOUSE;tr|Q8VD35|Q8VD35_MOUSE;	1	1	19				1				1.281e-06				Lhx1-SF(Cter) Only
sp|P97329|KI20A_MOUSE	Kinesin-like protein KIF20A OS=Mus musculus GN=Kif20a PE=2 SV=1	887	99958.5		1	1	1.6		1				1.037e-07				SF-Lhx1(Nter) Only
sp|Q05D44|IF2P_MOUSE	Eukaryotic translation initiation factor 5B OS=Mus musculus GN=Eif5b PE=1 SV=2	1216	137748		1	2	2.4				1				3.159e-07				Lhx1-SF(Cter) Only
sp|P09103|PDIA1_MOUSE	Protein disulfide-isomerase OS=Mus musculus GN=P4hb PE=1 SV=2	509	57112.8		10	7	14.7		2	5	2	1	5.964e-07	2.862e-06	8.503e-07	1.765e-07	3.37904	16.2153	4.81756
sp|Q32MW3|ACO10_MOUSE	Acyl-coenzyme A thioesterase 10, mitochondrial OS=Mus musculus GN=Acot10 PE=2 SV=1	439	50600.1	sp|Q9R0X4|ACOT9_MOUSE;	1	1	3	Oxidation (M)	1				3.011e-07				SF-Lhx1(Nter) Only
sp|Q4QY64-2|ATAD5_MOUSE	Isoform 2 of ATPase family AAA domain-containing protein 5 OS=Mus musculus GN=Atad5	814	204107	sp|Q4QY64|ATAD5_MOUSE;	1	1	1.6		1				7.532e-08				SF-Lhx1(Nter) Only
sp|P09602|HMGN2_MOUSE	Non-histone chromosomal protein HMG-17 OS=Mus musculus GN=Hmgn2 PE=1 SV=2	90	11400	tr|A3KGL9|A3KGL9_MOUSE;tr|B7ZCQ3|B7ZCQ3_MOUSE;tr|F6W687|F6W687_MOUSE;	5	2	35.6		0.99	1.98	0.99	0.99	5.829e-07	1.401e-05	1.265e-05	1.906e-06	0.305824	7.35047	6.63694
sp|P0CG49|UBB_MOUSE	Polyubiquitin-B OS=Mus musculus GN=Ubb PE=2 SV=1	305	26639.4	sp|P0CG50|UBC_MOUSE;sp|P62983|RS27A_MOUSE;sp|P62984|RL40_MOUSE;tr|E9Q4P0|E9Q4P0_MOUSE;tr|E9Q5F6|E9Q5F6_MOUSE;tr|E9Q9J0|E9Q9J0_MOUSE;tr|E9QNP0|E9QNP0_MOUSE;tr|Q5SX22|Q5SX22_MOUSE;	8	3	44.6		1.98	3.96	0.99	0.99	5.061e-06	3.439e-06	9.89e-07	2.445e-06	2.06994	1.40654	0.404499
sp|Q52KI8-2|SRRM1_MOUSE	Isoform 2 of Serine/arginine repetitive matrix protein 1 OS=Mus musculus GN=Srrm1	897	16249.3	sp|Q52KI8|SRRM1_MOUSE;tr|A2A8V8|A2A8V8_MOUSE;tr|A2A8V9|A2A8V9_MOUSE;tr|A2A983|A2A983_MOUSE;tr|E9PUK6|E9PUK6_MOUSE;tr|E9QKA4|E9QKA4_MOUSE;tr|F6T4M4|F6T4M4_MOUSE;	1	1	4.5		1				4.974e-08				SF-Lhx1(Nter) Only
sp|Q5F2E7-2|NUFP2_MOUSE	Isoform 2 of Nuclear fragile X mental retardation-interacting protein 2 OS=Mus musculus GN=Nufip2	710	75718.7	sp|Q5F2E7|NUFP2_MOUSE;	2	1	1.9		1	1			4.024e-07	6.377e-08			SF-Lhx1(Nter) Only	SF-Lhx1-cmER Only
sp|Q5PSV9|MDC1_MOUSE	Mediator of DNA damage checkpoint protein 1 OS=Mus musculus GN=Mdc1 PE=1 SV=1	1707	184993	tr|E9QK89|E9QK89_MOUSE;	1	1	1		1				1.138e-07				SF-Lhx1(Nter) Only
sp|Q60862|ORC2_MOUSE	Origin recognition complex subunit 2 OS=Mus musculus GN=Orc2 PE=1 SV=1	576	65943.1		1	1	1.6		1				2.176e-07				SF-Lhx1(Nter) Only
sp|Q61733|RT31_MOUSE	28S ribosomal protein S31, mitochondrial OS=Mus musculus GN=Mrps31 PE=2 SV=1	384	43907.6		1	1	7				1				5.228e-07				Lhx1-SF(Cter) Only
sp|Q61881|MCM7_MOUSE	DNA replication licensing factor MCM7 OS=Mus musculus GN=Mcm7 PE=1 SV=1	719	44635.7	tr|D3Z6N3|D3Z6N3_MOUSE;	1	1	3.6				1				2.175e-07				Lhx1-SF(Cter) Only
sp|Q62203|SF3A2_MOUSE	Splicing factor 3A subunit 2 OS=Mus musculus GN=Sf3a2 PE=2 SV=2	475	51318.4	tr|D3YW09|D3YW09_MOUSE;tr|D3Z5A6|D3Z5A6_MOUSE;tr|G3UVU2|G3UVU2_MOUSE;	2	1	20.9		2				2.068e-07				SF-Lhx1(Nter) Only
sp|Q62261-2|SPTB2_MOUSE	Isoform 2 of Spectrin beta chain, non-erythrocytic 1 OS=Mus musculus GN=Sptbn1	2154	274467	sp|Q62261|SPTB2_MOUSE;	1	1	0.8		1				7.601e-08				SF-Lhx1(Nter) Only
sp|Q6A026|PDS5A_MOUSE	Sister chromatid cohesion protein PDS5 homolog A OS=Mus musculus GN=Pds5a PE=3 SV=3	1332	150361	tr|E9QPI5|E9QPI5_MOUSE;	1	1	1.7		1				3.415e-08				SF-Lhx1(Nter) Only
sp|Q6DFW4|NOP58_MOUSE	Nucleolar protein 58 OS=Mus musculus GN=Nop58 PE=1 SV=1	536	60394.8		2	1	2.8	Carbamidomethyl (C)	1			1	1.274e-07			1.798e-07	0.708565	P19C16 Only	P19C16 Only
sp|Q6DID3|SCAF8_MOUSE	Protein SCAF8 OS=Mus musculus GN=Scaf8 PE=1 SV=1	1268	129172	tr|Q6PFF0|Q6PFF0_MOUSE;tr|Q7TSH6|Q7TSH6_MOUSE;	2	1	1			1	1			2.218e-07	2.332e-07			SF-Lhx1-cmER Only	Lhx1-SF(Cter) Only
sp|Q6NV83-2|SR140_MOUSE	Isoform 2 of U2 snRNP-associated SURP motif-containing protein OS=Mus musculus GN=U2surp	1028	118368	sp|Q6NV83-3|SR140_MOUSE;sp|Q6NV83|SR140_MOUSE;	1	1	1.2		1				4.174e-07				SF-Lhx1(Nter) Only
sp|P10126|EF1A1_MOUSE	Elongation factor 1-alpha 1 OS=Mus musculus GN=Eef1a1 PE=1 SV=3	462	50154.1		86	23	60	Carbamidomethyl (C),Gln->pyro-Glu (N-term Q),Oxidation (M)	18.87	28.79	30.79	5.96	5.349e-05	6.065e-05	6.029e-05	1.84e-05	2.90707	3.2962	3.27663
sp|Q6PAM1|TXLNA_MOUSE	Alpha-taxilin OS=Mus musculus GN=Txlna PE=2 SV=1	554	62420.5		1	1	2.9			1				7.728e-08				SF-Lhx1-cmER Only
sp|Q6ZQI3|MLEC_MOUSE	Malectin OS=Mus musculus GN=Mlec PE=2 SV=2	291	32414.9	tr|D3Z1M3|D3Z1M3_MOUSE;	2	1	4.5		1	1			6.322e-07	2.252e-07			SF-Lhx1(Nter) Only	SF-Lhx1-cmER Only
sp|Q7JJ13-2|BRD2_MOUSE	Isoform 2 of Bromodomain-containing protein 2 OS=Mus musculus GN=Brd2	752	45263.8	sp|Q7JJ13|BRD2_MOUSE;tr|G3UZR9|G3UZR9_MOUSE;tr|U3KLT0|U3KLT0_MOUSE;	2	1	6.6		1		1		9.824e-07		3.207e-07		SF-Lhx1(Nter) Only		Lhx1-SF(Cter) Only
sp|Q7TNC4-2|LC7L2_MOUSE	Isoform 2 of Putative RNA-binding protein Luc7-like 2 OS=Mus musculus GN=Luc7l2	325	40647.9	sp|Q7TNC4-3|LC7L2_MOUSE;sp|Q7TNC4-4|LC7L2_MOUSE;sp|Q7TNC4|LC7L2_MOUSE;tr|E9PX54|E9PX54_MOUSE;tr|E9Q715|E9Q715_MOUSE;tr|Q05CX5|Q05CX5_MOUSE;	3	1	5.3		2	1			2.355e-07	3.952e-08			SF-Lhx1(Nter) Only	SF-Lhx1-cmER Only
sp|Q80TJ7-2|PHF8_MOUSE	Isoform 2 of Histone lysine demethylase PHF8 OS=Mus musculus GN=Phf8	795	120919	sp|Q80TJ7|PHF8_MOUSE;sp|Q9WTU0|PHF2_MOUSE;	1	1	1.8		1				3.099e-07				SF-Lhx1(Nter) Only
sp|Q80U93|NU214_MOUSE	Nuclear pore complex protein Nup214 OS=Mus musculus GN=Nup214 PE=1 SV=2	2085	213208		1	1	1		1				2.872e-08				SF-Lhx1(Nter) Only
sp|Q80UU9|PGRC2_MOUSE	Membrane-associated progesterone receptor component 2 OS=Mus musculus GN=Pgrmc2 PE=1 SV=2	217	23355.6		2	1	11.5		1	1			1.233e-07	8.21e-08			SF-Lhx1(Nter) Only	SF-Lhx1-cmER Only
sp|Q80UW8|RPAB1_MOUSE	DNA-directed RNA polymerases I, II, and III subunit RPABC1 OS=Mus musculus GN=Polr2e PE=2 SV=1	210	24590.7		1	1	6.7	Oxidation (M)	1				1.102e-06				SF-Lhx1(Nter) Only
sp|Q80WJ7|LYRIC_MOUSE	Protein LYRIC OS=Mus musculus GN=Mtdh PE=1 SV=1	579	18221.9	tr|E9PUX0|E9PUX0_MOUSE;	1	1	9.8		1				1.886e-07				SF-Lhx1(Nter) Only
sp|Q8BHN3-2|GANAB_MOUSE	Isoform 2 of Neutral alpha-glucosidase AB OS=Mus musculus GN=Ganab	966	107006	sp|Q8BHN3-3|GANAB_MOUSE;sp|Q8BHN3|GANAB_MOUSE;	1	1	2.3			1				1.39e-07				SF-Lhx1-cmER Only
sp|Q8BM55|TM214_MOUSE	Transmembrane protein 214 OS=Mus musculus GN=Tmem214 PE=2 SV=1	687	71365.5	tr|D3Z6S1|D3Z6S1_MOUSE;	1	1	2.5		1				1.648e-07				SF-Lhx1(Nter) Only
sp|Q8BU88|RM22_MOUSE	39S ribosomal protein L22, mitochondrial OS=Mus musculus GN=Mrpl22 PE=2 SV=1	206	23825.7		1	1	6.3		1				1.913e-07				SF-Lhx1(Nter) Only
sp|Q8BWY3|ERF1_MOUSE	Eukaryotic peptide chain release factor subunit 1 OS=Mus musculus GN=Etf1 PE=1 SV=4	437	49072.2		1	1	2.5		1				2.725e-07				SF-Lhx1(Nter) Only
sp|Q8CCI5|RYBP_MOUSE	RING1 and YY1-binding protein OS=Mus musculus GN=Rybp PE=1 SV=1	228	24797.4		1	1	9.6				1				7.737e-07				Lhx1-SF(Cter) Only
sp|Q8CJF7|ELYS_MOUSE	Protein ELYS OS=Mus musculus GN=Ahctf1 PE=1 SV=1	2243	247889		1	1	0.7					1				3.444e-08	P19C16 Only	P19C16 Only	P19C16 Only
sp|Q8K0C4|CP51A_MOUSE	Lanosterol 14-alpha demethylase OS=Mus musculus GN=Cyp51a1 PE=2 SV=1	503	56829.4		1	1	2.4		1				2.452e-07				SF-Lhx1(Nter) Only
sp|Q8K4P0|WDR33_MOUSE	pre-mRNA 3' end processing protein WDR33 OS=Mus musculus GN=Wdr33 PE=2 SV=1	1330	31451.4	tr|D3YX80|D3YX80_MOUSE;	1	1	4.1	Carbamidomethyl (C)	1				1.054e-07				SF-Lhx1(Nter) Only
sp|Q8R4R6|NUP53_MOUSE	Nucleoporin NUP53 OS=Mus musculus GN=Nup35 PE=1 SV=2	325	34817.6		2	1	4		1			1	5.516e-07			4.201e-07	1.31302	P19C16 Only	P19C16 Only
sp|Q8VCH8|UBXN4_MOUSE	UBX domain-containing protein 4 OS=Mus musculus GN=Ubxn4 PE=1 SV=1	506	56527.4		1	1	2.8		1				4.341e-08				SF-Lhx1(Nter) Only
sp|Q8VDF2-2|UHRF1_MOUSE	Isoform 2 of E3 ubiquitin-protein ligase UHRF1 OS=Mus musculus GN=Uhrf1	774	88374	sp|Q8VDF2|UHRF1_MOUSE;	2	1	1.6			1		1		5.496e-08		2.362e-07	P19C16 Only	0.232684	P19C16 Only
sp|Q8VDL4-2|ADPGK_MOUSE	Isoform 2 of ADP-dependent glucokinase OS=Mus musculus GN=Adpgk	159	53940.6	sp|Q8VDL4-3|ADPGK_MOUSE;sp|Q8VDL4|ADPGK_MOUSE;	1	1	10.1		1				1.15e-06				SF-Lhx1(Nter) Only
sp|Q8VE37|RCC1_MOUSE	Regulator of chromosome condensation OS=Mus musculus GN=Rcc1 PE=1 SV=1	421	46417.5	tr|Q6PFB2|Q6PFB2_MOUSE;	3	1	3.6	Oxidation (M)	1		1	1	6.871e-07		3.599e-07	1.133e-06	0.606443	P19C16 Only	0.317652
sp|P10853|H2B1F_MOUSE	Histone H2B type 1-F/J/L OS=Mus musculus GN=Hist1h2bf PE=1 SV=2	126	14897	sp|P10854|H2B1M_MOUSE;sp|Q64475|H2B1B_MOUSE;sp|Q64478|H2B1H_MOUSE;sp|Q64525|H2B2B_MOUSE;sp|Q6ZWY9|H2B1C_MOUSE;sp|Q8CGP1|H2B1K_MOUSE;sp|Q8CGP2-2|H2B1P_MOUSE;sp|Q8CGP2|H2B1P_MOUSE;tr|Q8CBB6|Q8CBB6_MOUSE;	20	7	52.4	Gln->pyro-Glu (N-term Q),Oxidation (M)	3.96	4.96	4.96	4.96	1.421e-05	2.093e-05	2.654e-05	5.529e-05	0.257009	0.378549	0.480014
sp|Q8VEM8|MPCP_MOUSE	Phosphate carrier protein, mitochondrial OS=Mus musculus GN=Slc25a3 PE=1 SV=1	357	39764.6	tr|G5E902|G5E902_MOUSE;	2	1	3.4			1				1.437e-07				SF-Lhx1-cmER Only
sp|Q91W36|UBP3_MOUSE	Ubiquitin carboxyl-terminal hydrolase 3 OS=Mus musculus GN=Usp3 PE=2 SV=1	520	53711.5	tr|E9Q8W9|E9Q8W9_MOUSE;tr|G3UZF0|G3UZF0_MOUSE;	1	1	3.2		1				3.975e-08				SF-Lhx1(Nter) Only
sp|Q921S7|RM37_MOUSE	39S ribosomal protein L37, mitochondrial OS=Mus musculus GN=Mrpl37 PE=2 SV=1	423	48382.5		1	1	3.8			1				2.257e-07				SF-Lhx1-cmER Only
sp|Q922V4|PLRG1_MOUSE	Pleiotropic regulator 1 OS=Mus musculus GN=Plrg1 PE=2 SV=1	513	42465.9	tr|D3Z4V1|D3Z4V1_MOUSE;tr|F8WI31|F8WI31_MOUSE;	2	1	5	Oxidation (M)	2				5.761e-07				SF-Lhx1(Nter) Only
sp|Q99LC2|CSTF1_MOUSE	Cleavage stimulation factor subunit 1 OS=Mus musculus GN=Cstf1 PE=2 SV=1	431	17063.5	tr|A2APA3|A2APA3_MOUSE;	3	1	9.7		2	1			4.239e-07	7.033e-08			SF-Lhx1(Nter) Only	SF-Lhx1-cmER Only
sp|Q99MZ7|PECR_MOUSE	Peroxisomal trans-2-enoyl-CoA reductase OS=Mus musculus GN=Pecr PE=1 SV=1	303	28113.1	tr|D6RHN4|D6RHN4_MOUSE;tr|D6RIP0|D6RIP0_MOUSE;tr|Q3UXD9|Q3UXD9_MOUSE;	2	1	34.1		1	1			9.073e-07	1.154e-07			SF-Lhx1(Nter) Only	SF-Lhx1-cmER Only
sp|Q9CQ62|DECR_MOUSE	2,4-dienoyl-CoA reductase, mitochondrial OS=Mus musculus GN=Decr1 PE=1 SV=1	335	36244.7		2	1	3.9		1			1	2.282e-06			4.232e-06	0.539225	P19C16 Only	P19C16 Only
sp|Q9CQA3|DHSB_MOUSE	Succinate dehydrogenase [ubiquinone] iron-sulfur subunit, mitochondrial OS=Mus musculus GN=Sdhb PE=1 SV=1	282	31828.9		1	1	5				1				1.164e-06				Lhx1-SF(Cter) Only
sp|Q9CQF0|RM11_MOUSE	39S ribosomal protein L11, mitochondrial OS=Mus musculus GN=Mrpl11 PE=2 SV=1	192	20685.3		1	1	8.9			1				1.056e-06				SF-Lhx1-cmER Only
sp|Q9CSU0-2|RPR1B_MOUSE	Isoform 2 of Regulation of nuclear pre-mRNA domain-containing protein 1B OS=Mus musculus GN=Rprd1b	294	15900.2	sp|Q9CSU0-3|RPR1B_MOUSE;sp|Q9CSU0|RPR1B_MOUSE;tr|F6YB25|F6YB25_MOUSE;tr|F7DAY5|F7DAY5_MOUSE;	1	1	11.2			1				4.635e-07				SF-Lhx1-cmER Only
sp|Q9CXG3|PPIL4_MOUSE	Peptidyl-prolyl cis-trans isomerase-like 4 OS=Mus musculus GN=Ppil4 PE=1 SV=2	492	7679.91	tr|D6RJ77|D6RJ77_MOUSE;	1	1	20.6		1				4.058e-07				SF-Lhx1(Nter) Only
sp|P11983|TCPA_MOUSE	T-complex protein 1 subunit alpha OS=Mus musculus GN=Tcp1 PE=1 SV=3	556	60500.7		16	8	18.2	Acetylation (Protein N-term),Oxidation (M)	3	8	4.99		2.078e-06	6.367e-06	4.335e-06		SF-Lhx1(Nter) Only	SF-Lhx1-cmER Only	Lhx1-SF(Cter) Only
sp|Q9CXW4|RL11_MOUSE	60S ribosomal protein L11 OS=Mus musculus GN=Rpl11 PE=1 SV=4	178	19881.5	tr|A2BH06|A2BH06_MOUSE;tr|D3Z3K1|D3Z3K1_MOUSE;tr|E9PYL9|E9PYL9_MOUSE;tr|E9PZB3|E9PZB3_MOUSE;	3	1	8.1		1	1		1	1.877e-06	8.67e-07		3.176e-06	0.590995	0.272985	P19C16 Only
sp|Q9CYI4-2|LUC7L_MOUSE	Isoform 2 of Putative RNA-binding protein Luc7-like 1 OS=Mus musculus GN=Luc7l	318	20119.4	sp|Q9CYI4|LUC7L_MOUSE;tr|D3YZ82|D3YZ82_MOUSE;tr|D3Z765|D3Z765_MOUSE;	1	1	21.7		1				7.793e-08				SF-Lhx1(Nter) Only
sp|Q9D0F3|LMAN1_MOUSE	Protein ERGIC-53 OS=Mus musculus GN=Lman1 PE=2 SV=1	517	57842.9		2	1	2.1		1	1			7.18e-07	6.179e-07			SF-Lhx1(Nter) Only	SF-Lhx1-cmER Only
sp|Q9D0R4|DDX56_MOUSE	Probable ATP-dependent RNA helicase DDX56 OS=Mus musculus GN=Ddx56 PE=2 SV=1	546	26427.9	tr|Q5SVX2|Q5SVX2_MOUSE;	1	1	5.9		1				1.164e-07				SF-Lhx1(Nter) Only
sp|Q9D753|EXOS8_MOUSE	Exosome complex component RRP43 OS=Mus musculus GN=Exosc8 PE=2 SV=1	276	12312.2	tr|D3YYN3|D3YYN3_MOUSE;tr|F6SGT4|F6SGT4_MOUSE;	1	1	16.7		1				5.713e-07				SF-Lhx1(Nter) Only
sp|P15864|H12_MOUSE	Histone H1.2 OS=Mus musculus GN=Hist1h1c PE=1 SV=2	212	21289.7		8	5	23.6	Acetylation (Protein N-term)	1.99	1.99	1	2.98	1.176e-06	6.268e-07	1.249e-06	3.542e-06	0.332016	0.176962	0.352626
sp|Q9D880|TIM50_MOUSE	Mitochondrial import inner membrane translocase subunit TIM50 OS=Mus musculus GN=Timm50 PE=1 SV=1	353	39805.7		2	1	3.1		1	1			1.186e-06	4.65e-07			SF-Lhx1(Nter) Only	SF-Lhx1-cmER Only
sp|Q9DCE5|PK1IP_MOUSE	p21-activated protein kinase-interacting protein 1 OS=Mus musculus GN=Pak1ip1 PE=2 SV=2	382	42143.4		1	1	2.4		1				1.253e-06				SF-Lhx1(Nter) Only
sp|Q9JHP7-2|KDEL1_MOUSE	Isoform 2 of KDEL motif-containing protein 1 OS=Mus musculus GN=Kdelc1	432	15426.1	sp|Q9JHP7-3|KDEL1_MOUSE;sp|Q9JHP7|KDEL1_MOUSE;tr|D6RE32|D6RE32_MOUSE;	2	1	11.7		1	1			1.712e-07	7.509e-08			SF-Lhx1(Nter) Only	SF-Lhx1-cmER Only
sp|Q9JHS4|CLPX_MOUSE	ATP-dependent Clp protease ATP-binding subunit clpX-like, mitochondrial OS=Mus musculus GN=Clpx PE=1 SV=2	634	67401.7	tr|F7BB92|F7BB92_MOUSE;tr|Q6P8N8|Q6P8N8_MOUSE;	2	1	6.8		1	1			8.332e-07	4.529e-07			SF-Lhx1(Nter) Only	SF-Lhx1-cmER Only
sp|Q9JI44|DMAP1_MOUSE	DNA methyltransferase 1-associated protein 1 OS=Mus musculus GN=Dmap1 PE=1 SV=1	468	53168.9		1	1	2.6		1				4.97e-07				SF-Lhx1(Nter) Only
sp|Q9JIX8-2|ACINU_MOUSE	Isoform 2 of Apoptotic chromatin condensation inducer in the nucleus OS=Mus musculus GN=Acin1	581	64103.8	sp|Q9JIX8-3|ACINU_MOUSE;sp|Q9JIX8-4|ACINU_MOUSE;sp|Q9JIX8|ACINU_MOUSE;tr|B8JJ91|B8JJ91_MOUSE;tr|B8JJ92|B8JJ92_MOUSE;tr|F6RJ39|F6RJ39_MOUSE;tr|Q52KR6|Q52KR6_MOUSE;	1	1	2.1				1				4.11e-07				Lhx1-SF(Cter) Only
sp|P16858|G3P_MOUSE	Glyceraldehyde-3-phosphate dehydrogenase OS=Mus musculus GN=Gapdh PE=1 SV=2	333	35841.2		35	12	51.7	Carbamidomethyl (C),Oxidation (M)	3.95	9.89	14.83	4.93	4.582e-06	9.131e-06	2.446e-05	1.548e-05	0.295995	0.589858	1.5801
sp|Q9JKF7|RM39_MOUSE	39S ribosomal protein L39, mitochondrial OS=Mus musculus GN=Mrpl39 PE=2 SV=4	336	38578.7		1	1	4.5			1				5.268e-07				SF-Lhx1-cmER Only
sp|Q9JLV6-2|PNKP_MOUSE	Isoform 2 of Bifunctional polynucleotide phosphatase/kinase OS=Mus musculus GN=Pnkp	495	57268.6	sp|Q9JLV6|PNKP_MOUSE;tr|E9Q9A5|E9Q9A5_MOUSE;tr|G5E8N7|G5E8N7_MOUSE;	2	1	2.5		1		1		5.234e-07		8.081e-08		SF-Lhx1(Nter) Only		Lhx1-SF(Cter) Only
sp|Q9JLZ6-2|HIC2_MOUSE	Isoform 2 of Hypermethylated in cancer 2 protein OS=Mus musculus GN=Hic2	566	66832.5	sp|Q9JLZ6|HIC2_MOUSE;	1	1	1.8		1				8.028e-07				SF-Lhx1(Nter) Only
sp|Q9QY76|VAPB_MOUSE	Vesicle-associated membrane protein-associated protein B OS=Mus musculus GN=Vapb PE=2 SV=3	243	26937	sp|Q9WV55|VAPA_MOUSE;tr|Q8BH80|Q8BH80_MOUSE;	1	1	4.9			1				9.589e-07				SF-Lhx1-cmER Only
sp|Q9R0E1|PLOD3_MOUSE	Procollagen-lysine,2-oxoglutarate 5-dioxygenase 3 OS=Mus musculus GN=Plod3 PE=1 SV=1	741	84994.7		1	1	1.9			1				4.44e-07				SF-Lhx1-cmER Only
sp|Q9WUM5|SUCA_MOUSE	Succinyl-CoA ligase [ADP/GDP-forming] subunit alpha, mitochondrial OS=Mus musculus GN=Suclg1 PE=1 SV=4	346	36186		1	1	4.9				1				5.501e-07				Lhx1-SF(Cter) Only
sp|Q9Z103|ADNP_MOUSE	Activity-dependent neuroprotector homeobox protein OS=Mus musculus GN=Adnp PE=1 SV=1	828	124427	tr|A2BDX0|A2BDX0_MOUSE;	1	1	2.3		1				2.102e-07				SF-Lhx1(Nter) Only
sp|Q9Z1Z2|STRAP_MOUSE	Serine-threonine kinase receptor-associated protein OS=Mus musculus GN=Strap PE=1 SV=2	350	38472		1	1	5.1		1				4.538e-07				SF-Lhx1(Nter) Only
tr|F7BJB9|F7BJB9_MOUSE	Protein Morc3 OS=Mus musculus GN=Morc3 PE=2 SV=1	942	106617		1	1	2		1				1.004e-07				SF-Lhx1(Nter) Only
tr|G3UYU0|G3UYU0_MOUSE	Protein Mex3a OS=Mus musculus GN=Mex3a PE=4 SV=1	520	54280.2		1	1	3.1		1				2.06e-07				SF-Lhx1(Nter) Only
tr|G3X972|G3X972_MOUSE	Protein Sec24c OS=Mus musculus GN=Sec24c PE=4 SV=1	1096	118685		1	1	1.2		1				5.031e-08				SF-Lhx1(Nter) Only
tr|Q9Z1R9|Q9Z1R9_MOUSE	MCG124046 OS=Mus musculus GN=Prss1 PE=2 SV=1	246	26153.8		4	1	8.1			2	1	1		2.353e-05	1.698e-06	4.619e-06	P19C16 Only	5.09418	0.367612
sp|A2AJK6-3|CHD7_MOUSE	Isoform 3 of Chromodomain-helicase-DNA-binding protein 7 OS=Mus musculus GN=Chd7	2960	264208	sp|A2AJK6|CHD7_MOUSE;sp|Q09XV5|CHD8_MOUSE;tr|F7AL76|F7AL76_MOUSE;	1	2	0.8	Oxidation (M)	1				1.533e-07				SF-Lhx1(Nter) Only
sp|O08583-2|THOC4_MOUSE	Isoform 2 of THO complex subunit 4 OS=Mus musculus GN=Alyref	163	23623.9	sp|O08583|THOC4_MOUSE;sp|Q9JJW6-2|ALRF2_MOUSE;	1	1	11			0.99				3.162e-07				SF-Lhx1-cmER Only
sp|Q9CQS8|SC61B_MOUSE	Protein transport protein Sec61 subunit beta OS=Mus musculus GN=Sec61b PE=1 SV=3	96	9952.1		3	1	15.6		1.98			0.99	9.926e-07			1.143e-06	0.868416	P19C16 Only	P19C16 Only
sp|Q60715-2|P4HA1_MOUSE	Isoform 2 of Prolyl 4-hydroxylase subunit alpha-1 OS=Mus musculus GN=P4ha1	534	51793.2	sp|Q60715|P4HA1_MOUSE;tr|E9Q7B0|E9Q7B0_MOUSE;	1	1	3.1			1				3.466e-08				SF-Lhx1-cmER Only
sp|Q60930|VDAC2_MOUSE	Voltage-dependent anion-selective channel protein 2 OS=Mus musculus GN=Vdac2 PE=1 SV=2	295	30463.1	tr|G3UX26|G3UX26_MOUSE;	2	1	4.2		1	1			1.018e-06	2.928e-07			SF-Lhx1(Nter) Only	SF-Lhx1-cmER Only
sp|P19785|ESR1_MOUSE	Estrogen receptor OS=Mus musculus GN=Esr1 PE=1 SV=1	599	67001.3		10	9	20.5	Carbamidomethyl (C),Oxidation (M)		10				1.278e-05				SF-Lhx1-cmER Only
sp|Q9CR57|RL14_MOUSE	60S ribosomal protein L14 OS=Mus musculus GN=Rpl14 PE=2 SV=3	217	23585.2		2	1	6.9					2				2.682e-05	P19C16 Only	P19C16 Only	P19C16 Only
sp|Q8BHC4|DCAKD_MOUSE	Dephospho-CoA kinase domain-containing protein OS=Mus musculus GN=Dcakd PE=2 SV=1	231	26495.3		1	1	4.3			1				3.363e-06				SF-Lhx1-cmER Only
sp|Q9D267|LCN9_MOUSE	Epididymal-specific lipocalin-9 OS=Mus musculus GN=Lcn9 PE=2 SV=1	178	20507.5		1	1	13.5			1				5.868e-06				SF-Lhx1-cmER Only
sp|Q9JKR6|HYOU1_MOUSE	Hypoxia up-regulated protein 1 OS=Mus musculus GN=Hyou1 PE=1 SV=1	999	111274		1	1	1.2			1				2.525e-07				SF-Lhx1-cmER Only
DECOY1_sp|Q80U30-3|CL16A_MOUSE	reversed: Isoform 3 of Protein CLEC16A OS=Mus musculus GN=Clec16a	912	76679	DECOY1_sp|Q80U30-5|CL16A_MOUSE;DECOY1_sp|Q80U30|CL16A_MOUSE;DECOY2_sp|Q80U30-2|CL16A_MOUSE;DECOY2_sp|Q80U30-4|CL16A_MOUSE;DECOY2_tr|H7BXB6|H7BXB6_MOUSE;	1	1	2.7				1				4.033e-07				Lhx1-SF(Cter) Only
DECOY1_sp|Q91ZU6-3|DYST_MOUSE	reversed: Isoform 3 of Dystonin OS=Mus musculus GN=Dst	7396	615788	DECOY1_sp|Q91ZU6|DYST_MOUSE;DECOY1_tr|S4R1P5|S4R1P5_MOUSE;DECOY2_sp|Q91ZU6-2|DYST_MOUSE;DECOY2_sp|Q91ZU6-4|DYST_MOUSE;DECOY2_tr|E9PXE5|E9PXE5_MOUSE;DECOY2_tr|E9Q9X1|E9Q9X1_MOUSE;DECOY2_tr|E9QL23|E9QL23_MOUSE;	1	1	0.4	Oxidation (M)				1				5.694e-08	P19C16 Only	P19C16 Only	P19C16 Only
DECOY1_sp|Q9QXS1-11|PLEC_MOUSE	reversed: Isoform PLEC-1E,2A of Plectin OS=Mus musculus GN=Plec	4526	534010	DECOY1_sp|Q9QXS1-13|PLEC_MOUSE;DECOY1_sp|Q9QXS1-15|PLEC_MOUSE;DECOY1_sp|Q9QXS1-2|PLEC_MOUSE;DECOY1_sp|Q9QXS1-4|PLEC_MOUSE;DECOY1_sp|Q9QXS1-6|PLEC_MOUSE;DECOY1_sp|Q9QXS1-8|PLEC_MOUSE;DECOY1_sp|Q9QXS1|PLEC_MOUSE;DECOY1_tr|E9PY96|E9PY96_MOUSE;DECOY1_tr|E9Q153|E9Q153_MOUSE;DECOY1_tr|E9Q3W4|E9Q3W4_MOUSE;DECOY1_tr|E9QK43|E9QK43_MOUSE;DECOY1_tr|E9QMZ5|E9QMZ5_MOUSE;DECOY1_tr|E9QQ00|E9QQ00_MOUSE;DECOY2_sp…	1	1	0.5					1				2.878e-07	P19C16 Only	P19C16 Only	P19C16 Only
sp|P09922|MX1_MOUSE	Interferon-induced GTP-binding protein Mx1 OS=Mus musculus GN=Mx1 PE=1 SV=1	631	34009.9	sp|Q9WVP9|MX2_MOUSE;tr|D3YV39|D3YV39_MOUSE;tr|E9Q0J3|E9Q0J3_MOUSE;tr|F6RLK6|F6RLK6_MOUSE;tr|F6YRI0|F6YRI0_MOUSE;tr|Q3UD61|Q3UD61_MOUSE;tr|S4R279|S4R279_MOUSE;	2	1	21.5			1		1		4.003e-07		1.915e-06	P19C16 Only	0.209034	P19C16 Only
sp|Q62170|SELPL_MOUSE	P-selectin glycoprotein ligand 1 OS=Mus musculus GN=Selplg PE=1 SV=2	397	43896.7	tr|Q3TA56|Q3TA56_MOUSE;	3	1	7.6	Carbamidomethyl (C)	1			1	5.909e-07			8.031e-07	0.735774	P19C16 Only	P19C16 Only
DECOY1_sp|Q6J9G1|STYK1_MOUSE	reversed: Tyrosine-protein kinase STYK1 OS=Mus musculus GN=Styk1 PE=2 SV=2	429	38614.4	DECOY2_sp|Q6J9G1-2|STYK1_MOUSE;	1	1	8.2			1				1.409e-07				SF-Lhx1-cmER Only
DECOY2_sp|Q9D4H1|EXOC2_MOUSE	reversed: Exocyst complex component 2 OS=Mus musculus GN=Exoc2 PE=1 SV=1	924	104056		1	1	2.5				1				3.193e-07				Lhx1-SF(Cter) Only
DECOY2_tr|A2AMI4|A2AMI4_MOUSE	reversed: Eukaryotic translation initiation factor 4 gamma 3 (Fragment) OS=Mus musculus GN=Eif4g3 PE=2 SV=1	183	19968		1	1	15.3	Oxidation (M)			1				2.072e-06				Lhx1-SF(Cter) Only
sp|P20029|GRP78_MOUSE	78 kDa glucose-regulated protein OS=Mus musculus GN=Hspa5 PE=1 SV=3	655	72485.5		124	36	61.2	Oxidation (M)	27	54	27	13	1.807e-05	3.638e-05	2.032e-05	1.49e-05	1.21275	2.44161	1.36376
sp|P63017|HSP7C_MOUSE	Heat shock cognate 71 kDa protein OS=Mus musculus GN=Hspa8 PE=1 SV=1	646	70935.3		119	32	49.5	Carbamidomethyl (C),Gln->pyro-Glu (N-term Q),Oxidation (M)	27.8	38.81	35.77	12.89	2.755e-05	3.389e-05	4.228e-05	1.338e-05	2.05904	2.53288	3.15994
sp|P28656|NP1L1_MOUSE	Nucleosome assembly protein 1-like 1 OS=Mus musculus GN=Nap1l1 PE=1 SV=2	391	41109.2	tr|E9PW66|E9PW66_MOUSE;tr|J3QP68|J3QP68_MOUSE;	1	1	4.8				1				6.861e-07				Lhx1-SF(Cter) Only
sp|Q6X1Y6-2|ASIC3_MOUSE	Isoform 2 of Acid-sensing ion channel 3 OS=Mus musculus GN=Asic3	440	48674.6		1	1	6.6	Carbamidomethyl (C)	1				6.508e-07				SF-Lhx1(Nter) Only
sp|Q8BXN9-2|TM87A_MOUSE	Isoform 2 of Transmembrane protein 87A OS=Mus musculus GN=Tmem87a	556	57046.9	sp|Q8BXN9-3|TM87A_MOUSE;sp|Q8BXN9|TM87A_MOUSE;tr|A2AQJ5|A2AQJ5_MOUSE;tr|A2AQJ6|A2AQJ6_MOUSE;tr|A2AQJ7|A2AQJ7_MOUSE;	1	1	5.6				1				1.575e-06				Lhx1-SF(Cter) Only
sp|Q9DB76|EMC9_MOUSE	ER membrane protein complex subunit 9 OS=Mus musculus GN=Emc9 PE=2 SV=1	206	22808.6		1	1	7.8	Oxidation (M)			1				3.645e-06				Lhx1-SF(Cter) Only
tr|A2A472|A2A472_MOUSE	Protein Tox2 OS=Mus musculus GN=Tox2 PE=2 SV=1	547	57850.2		1	1	2.7				1				6.798e-08				Lhx1-SF(Cter) Only
sp|Q8C7E9|CSTFT_MOUSE	Cleavage stimulation factor subunit 2 tau variant OS=Mus musculus GN=Cstf2t PE=1 SV=2	632	65927.6		4	2	4		1.6				7.955e-07				SF-Lhx1(Nter) Only
sp|Q99N89|RM43_MOUSE	39S ribosomal protein L43, mitochondrial OS=Mus musculus GN=Mrpl43 PE=2 SV=1	183	17884.3	tr|Q5RL20|Q5RL20_MOUSE;	1	1	6.9			1				1.474e-06				SF-Lhx1-cmER Only
sp|Q99L47|F10A1_MOUSE	Hsc70-interacting protein OS=Mus musculus GN=St13 PE=2 SV=1	371	40567	tr|F8WJK8|F8WJK8_MOUSE;	1	1	3.6			1				1.051e-07				SF-Lhx1-cmER Only
sp|Q80U70|SUZ12_MOUSE	Polycomb protein Suz12 OS=Mus musculus GN=Suz12 PE=1 SV=2	741	80368.3	tr|E9PW15|E9PW15_MOUSE;	3	2	3.1		2	1			6.864e-07	7.388e-08			SF-Lhx1(Nter) Only	SF-Lhx1-cmER Only
sp|P59017|B2L13_MOUSE	Bcl-2-like protein 13 OS=Mus musculus GN=Bcl2l13 PE=1 SV=2	434	46762.6		2	1	2.5		1		1		3.482e-07		1.477e-07		SF-Lhx1(Nter) Only		Lhx1-SF(Cter) Only
sp|O55125|NIPS1_MOUSE	Protein NipSnap homolog 1 OS=Mus musculus GN=Nipsnap1 PE=1 SV=1	284	33378		4	1	3.2		1	1	1	1	2.589e-06	2.23e-06	2.51e-06	7.818e-06	0.331159	0.285239	0.321054
sp|Q9DBG3-2|AP2B1_MOUSE	Isoform 2 of AP-2 complex subunit beta OS=Mus musculus GN=Ap2b1	951	101460	sp|Q9DBG3|AP2B1_MOUSE;tr|H3BIY9|H3BIY9_MOUSE;tr|H3BKM0|H3BKM0_MOUSE;	2	2	2.4	Oxidation (M)	0.99	1			2.274e-07	1.077e-07			SF-Lhx1(Nter) Only	SF-Lhx1-cmER Only
sp|Q6J1H4-2|UTF1_MOUSE	Isoform 2 of Undifferentiated embryonic cell transcription factor 1 OS=Mus musculus GN=Utf1	297	36439.9	sp|Q6J1H4|UTF1_MOUSE;	3	3	11.8		1			1	2.952e-07			2.939e-07	1.00442	P19C16 Only	P19C16 Only
sp|Q9JIH2|NUP50_MOUSE	Nuclear pore complex protein Nup50 OS=Mus musculus GN=Nup50 PE=1 SV=3	466	49526.6		2	2	6.7	Oxidation (M)	1			1	2.738e-07			5.018e-07	0.545636	P19C16 Only	P19C16 Only
sp|Q9CZU3|SK2L2_MOUSE	Superkiller viralicidic activity 2-like 2 OS=Mus musculus GN=Skiv2l2 PE=2 SV=1	1040	117741		2	3	3.1		1	1			3.764e-07	2.104e-07			SF-Lhx1(Nter) Only	SF-Lhx1-cmER Only
sp|Q9D0T1|NH2L1_MOUSE	NHP2-like protein 1 OS=Mus musculus GN=Nhp2l1 PE=2 SV=4	128	14182.6		4	2	15.6	Acetylation (Protein N-term),Gln->pyro-Glu (N-term Q)	0.99			2.99	6.646e-07			4.241e-06	0.156708	P19C16 Only	P19C16 Only
sp|P80560|PTPR2_MOUSE	Receptor-type tyrosine-protein phosphatase N2 OS=Mus musculus GN=Ptprn2 PE=1 SV=2	1001	111607		1	1	1.8				1				4.145e-07				Lhx1-SF(Cter) Only
tr|F7BAB2|F7BAB2_MOUSE	Protein Tmem132b OS=Mus musculus GN=Tmem132b PE=4 SV=1	1078	119432		1	1	1.4		1				1.322e-07				SF-Lhx1(Nter) Only
sp|Q8BGD9|IF4B_MOUSE	Eukaryotic translation initiation factor 4B OS=Mus musculus GN=Eif4b PE=1 SV=1	611	68907.2		1	1	2.8			1				8.063e-08				SF-Lhx1-cmER Only
sp|Q99KK2|NEUA_MOUSE	N-acylneuraminate cytidylyltransferase OS=Mus musculus GN=Cmas PE=1 SV=2	432	48099.8		2	1	2.8		1			1	7.255e-07			1.439e-06	0.50417	P19C16 Only	P19C16 Only
sp|Q8CH25-2|SLTM_MOUSE	Isoform 2 of SAFB-like transcription modulator OS=Mus musculus GN=Sltm	1013	117030	sp|Q8CH25|SLTM_MOUSE;	13	3	2.8	Acetylation (Protein N-term)	4	3	2	4	1.699e-06	3.643e-07	1.167e-07	2.156e-06	0.788033	0.16897	0.054128
sp|O54879|HMGB3_MOUSE	High mobility group protein B3 OS=Mus musculus GN=Hmgb3 PE=2 SV=3	200	23041.5	tr|A2AP78|A2AP78_MOUSE;tr|G5E920|G5E920_MOUSE;	3	2	13.2		1	1		1	2.166e-06	5.683e-07		3.191e-06	0.678784	0.178095	P19C16 Only
sp|P97311|MCM6_MOUSE	DNA replication licensing factor MCM6 OS=Mus musculus GN=Mcm6 PE=1 SV=1	821	92953.1		2	2	2.8				2				1.198e-07				Lhx1-SF(Cter) Only
sp|Q8JZM7|CDC73_MOUSE	Parafibromin OS=Mus musculus GN=Cdc73 PE=2 SV=1	531	60629.1		2	3	5.8		1		1		3.821e-07		7.891e-07		SF-Lhx1(Nter) Only		Lhx1-SF(Cter) Only
sp|Q8K297|GT251_MOUSE	Procollagen galactosyltransferase 1 OS=Mus musculus GN=Colgalt1 PE=1 SV=2	617	71123.1		1	2	3.1			1				8.697e-07				SF-Lhx1-cmER Only
sp|Q922U1|PRPF3_MOUSE	U4/U6 small nuclear ribonucleoprotein Prp3 OS=Mus musculus GN=Prpf3 PE=2 SV=1	683	77515		1	1	1.5		1				5.967e-07				SF-Lhx1(Nter) Only
sp|Q6ZWU9|RS27_MOUSE	40S ribosomal protein S27 OS=Mus musculus GN=Rps27 PE=1 SV=3	84	9470.87	sp|Q6ZWY3|RS27L_MOUSE;	1	1	9.5	Carbamidomethyl (C)	1				3.777e-06				SF-Lhx1(Nter) Only
sp|Q80XE1-1|RIC8B_MOUSE	Isoform 1 of Synembryn-B OS=Mus musculus GN=Ric8b	560	58735.4	sp|Q80XE1|RIC8B_MOUSE;	1	1	3.8	Carbamidomethyl (C)		1				5.24e-07				SF-Lhx1-cmER Only
DECOY1_sp|Q80U23-3|SNPH_MOUSE	reversed: Isoform 3 of Syntaphilin OS=Mus musculus GN=Snph	459	57127.4	DECOY1_sp|Q80U23|SNPH_MOUSE;DECOY2_sp|Q80U23-2|SNPH_MOUSE;	8	1	3.1		2	2	2	1	1.279e-05	1.127e-05	5.89e-06	1.317e-05	0.971147	0.855733	0.447229
sp|P14733|LMNB1_MOUSE	Lamin-B1 OS=Mus musculus GN=Lmnb1 PE=1 SV=3	588	66834.8		8	2	3.7	Acetylation (Protein N-term)	1	2	1	2	2.071e-07	2.109e-07	9.701e-08	1.582e-06	0.13091	0.133312	0.0613211
sp|P22752|H2A1_MOUSE	Histone H2A type 1 OS=Mus musculus GN=Hist1h2ab PE=1 SV=3	130	14055	sp|Q8BFU2|H2A3_MOUSE;sp|Q8CGP5|H2A1F_MOUSE;sp|Q8CGP6|H2A1H_MOUSE;sp|Q8CGP7|H2A1K_MOUSE;sp|Q8R1M2|H2AJ_MOUSE;	13	5	58.6		0.98	2.96	5.91	1.97	3.094e-05	8.464e-06	2.781e-05	1.35e-05	2.29185	0.626963	2.06
sp|P26369|U2AF2_MOUSE	Splicing factor U2AF 65 kDa subunit OS=Mus musculus GN=U2af2 PE=1 SV=3	475	53555.3		21	13	36.6	Acetylation (Protein N-term),Carbamidomethyl (C),Gln->pyro-Glu (N-term Q),Oxidation (M)	8	5	7		9.452e-06	3.176e-06	8.905e-06		SF-Lhx1(Nter) Only	SF-Lhx1-cmER Only	Lhx1-SF(Cter) Only
sp|P26443|DHE3_MOUSE	Glutamate dehydrogenase 1, mitochondrial OS=Mus musculus GN=Glud1 PE=1 SV=1	558	61388.2		34	16	34.1	Carbamidomethyl (C),Oxidation (M)	7	10	13	4	4.592e-06	3.987e-06	8.065e-06	5.044e-06	0.910389	0.790444	1.59893
sp|P27048|RSMB_MOUSE	Small nuclear ribonucleoprotein-associated protein B OS=Mus musculus GN=Snrpb PE=1 SV=1	231	24634.1	sp|P63163|RSMN_MOUSE;	14	6	19.5	Oxidation (M)	5	4	3	2	7.335e-06	2.415e-06	1.141e-05	5.112e-06	1.43486	0.472418	2.232
sp|P27773|PDIA3_MOUSE	Protein disulfide-isomerase A3 OS=Mus musculus GN=Pdia3 PE=1 SV=2	505	56732.7		89	30	59.2	Carbamidomethyl (C),Oxidation (M)	18	34	26	11	1.628e-05	3.071e-05	2.924e-05	1.377e-05	1.18228	2.23021	2.12346
sp|P28352|APEX1_MOUSE	DNA-(apurinic or apyrimidinic site) lyase OS=Mus musculus GN=Apex1 PE=1 SV=2	317	35522.1		11	5	23.3		3.97	2	2.99	1	3.194e-06	1.498e-06	2.553e-06	1.33e-06	2.4015	1.12632	1.91955
sp|P28659-2|CELF1_MOUSE	Isoform 2 of CUGBP Elav-like family member 1 OS=Mus musculus GN=Celf1	482	52145.9	sp|P28659-3|CELF1_MOUSE;sp|P28659-4|CELF1_MOUSE;sp|P28659|CELF1_MOUSE;	11	5	11.4	Carbamidomethyl (C),Oxidation (M)	3	3	3	2	1.655e-06	9.002e-07	1.638e-06	1.687e-06	0.981031	0.53361	0.970954
sp|P28740-1|KIF2A_MOUSE	Isoform 1 of Kinesin-like protein KIF2A OS=Mus musculus GN=Kif2a	716	76029.6	sp|P28740-2|KIF2A_MOUSE;sp|P28740|KIF2A_MOUSE;tr|E0CZ72|E0CZ72_MOUSE;tr|F8VQ42|F8VQ42_MOUSE;	7	6	9.9	Carbamidomethyl (C)	4.96		1	0.99	1.896e-06		4.396e-07	2.346e-07	8.08184	P19C16 Only	1.87383
sp|P29341|PABP1_MOUSE	Polyadenylate-binding protein 1 OS=Mus musculus GN=Pabpc1 PE=1 SV=2	636	70733.9		15	9	14.8	Oxidation (M)	2.99	7.96	3.98		1.963e-06	7.054e-06	3.008e-06		SF-Lhx1(Nter) Only	SF-Lhx1-cmER Only	Lhx1-SF(Cter) Only
sp|P32067|LA_MOUSE	Lupus La protein homolog OS=Mus musculus GN=Ssb PE=2 SV=1	415	47799		4	3	9.6			1	3			7.822e-07	1.234e-06			SF-Lhx1-cmER Only	Lhx1-SF(Cter) Only
sp|P35700|PRDX1_MOUSE	Peroxiredoxin-1 OS=Mus musculus GN=Prdx1 PE=1 SV=1	199	19489	tr|B1AXW5|B1AXW5_MOUSE;tr|B1AXW6|B1AXW6_MOUSE;	9	4	21.8	Gln->pyro-Glu (N-term Q)	1.98	3.97	1.98		6.958e-06	7.409e-06	3.849e-06		SF-Lhx1(Nter) Only	SF-Lhx1-cmER Only	Lhx1-SF(Cter) Only
sp|P42932|TCPQ_MOUSE	T-complex protein 1 subunit theta OS=Mus musculus GN=Cct8 PE=1 SV=3	548	59607.6		13	8	17.3	Oxidation (M)	3.97	7.95	0.99		3.407e-06	4.614e-06	1.038e-06		SF-Lhx1(Nter) Only	SF-Lhx1-cmER Only	Lhx1-SF(Cter) Only
sp|P45952|ACADM_MOUSE	Medium-chain specific acyl-CoA dehydrogenase, mitochondrial OS=Mus musculus GN=Acadm PE=1 SV=1	421	46523.7		15	7	20.7	Oxidation (M)	5	6	2	1	9.694e-06	5.869e-06	2.519e-06	1.038e-06	9.33911	5.65414	2.42678
sp|P46638|RB11B_MOUSE	Ras-related protein Rab-11B OS=Mus musculus GN=Rab11b PE=1 SV=3	218	16931.8	sp|P62492|RB11A_MOUSE;tr|E9Q3P9|E9Q3P9_MOUSE;tr|F8WGS1|F8WGS1_MOUSE;tr|G3UY29|G3UY29_MOUSE;	4	2	14.8		1	2		1	2.104e-06	2.28e-06		3.084e-06	0.682231	0.7393	P19C16 Only
sp|P50580|PA2G4_MOUSE	Proliferation-associated protein 2G4 OS=Mus musculus GN=Pa2g4 PE=1 SV=3	394	43725.2		17	8	24.1	Acetylation (Protein N-term)	11	2	2	2	7.973e-06	1.453e-06	1.274e-06	1.742e-06	4.57692	0.834099	0.731343
sp|P52293|IMA1_MOUSE	Importin subunit alpha-1 OS=Mus musculus GN=Kpna2 PE=1 SV=2	529	57982.2		30	10	29.1	Acetylation (Protein N-term),Oxidation (M)	6.97	7.96	7.96	5.96	2.6e-06	2.818e-06	5.063e-06	3.162e-06	0.822264	0.891208	1.6012
sp|P52480-2|KPYM_MOUSE	Isoform M1 of Pyruvate kinase PKM OS=Mus musculus GN=Pkm	531	57898.1	sp|P52480|KPYM_MOUSE;	11	7	16.6	Carbamidomethyl (C)	4	5	1	1	7.159e-06	3.214e-06	1.134e-06	1.875e-06	3.81813	1.71413	0.6048
sp|P54071|IDHP_MOUSE	Isocitrate dehydrogenase [NADP], mitochondrial OS=Mus musculus GN=Idh2 PE=1 SV=3	452	50946		21	11	28.8	Carbamidomethyl (C),Oxidation (M)	4	7	5	3	3.221e-06	3.589e-06	5.229e-06	5.575e-06	0.577758	0.643767	0.937937
sp|P56959|FUS_MOUSE	RNA-binding protein FUS OS=Mus musculus GN=Fus PE=2 SV=1	518	52660.5	tr|G3UXT7|G3UXT7_MOUSE;tr|Q8CFQ9|Q8CFQ9_MOUSE;	23	8	43.8	Carbamidomethyl (C),Oxidation (M)	6	9	6	1	5.073e-06	5.706e-06	4.682e-06	1.212e-06	4.18564	4.70792	3.86304
sp|P57776-3|EF1D_MOUSE	Isoform 3 of Elongation factor 1-delta OS=Mus musculus GN=Eef1d	660	31308.9	sp|P57776|EF1D_MOUSE;tr|D3YUQ9|D3YUQ9_MOUSE;tr|E9QN08|E9QN08_MOUSE;tr|Q80T06|Q80T06_MOUSE;	3	4	29.9		1		2		1.399e-06		1.767e-06		SF-Lhx1(Nter) Only		Lhx1-SF(Cter) Only
sp|P57780|ACTN4_MOUSE	Alpha-actinin-4 OS=Mus musculus GN=Actn4 PE=1 SV=1	912	105074		74	30	38	Carbamidomethyl (C),Carbamidomethyl (C) + Ammonia-loss (N-term C),Oxidation (M)	13.9	13.92	36.83	6.95	6.582e-06	2.693e-06	1.385e-05	4.898e-06	1.34381	0.549816	2.82768
sp|P57784|RU2A_MOUSE	U2 small nuclear ribonucleoprotein A' OS=Mus musculus GN=Snrpa1 PE=1 SV=2	255	28376.2		8	5	25.5		2	5	1		2.843e-06	4.584e-06	1.235e-06		SF-Lhx1(Nter) Only	SF-Lhx1-cmER Only	Lhx1-SF(Cter) Only
sp|P58252|EF2_MOUSE	Elongation factor 2 OS=Mus musculus GN=Eef2 PE=1 SV=2	858	95397		26	15	22.8	Carbamidomethyl (C),Oxidation (M)	7	5	12	2	7.637e-06	2.104e-06	5.511e-06	1.264e-06	6.04193	1.66456	4.35997
sp|O08810|U5S1_MOUSE	116 kDa U5 small nuclear ribonucleoprotein component OS=Mus musculus GN=Eftud2 PE=2 SV=1	971	108433	tr|A2AH85|A2AH85_MOUSE;tr|G3UZ34|G3UZ34_MOUSE;	10	5	6.4		3	3	3	1	1.15e-06	1.055e-06	6.801e-07	7.445e-07	1.54466	1.41706	0.913499
sp|P60122|RUVB1_MOUSE	RuvB-like 1 OS=Mus musculus GN=Ruvbl1 PE=1 SV=1	456	50254.3		9	6	15.6	Gln->pyro-Glu (N-term Q)	4	1	2	2	2.441e-06	9.921e-07	5.267e-07	8.456e-07	2.88671	1.17325	0.622871
sp|P60335|PCBP1_MOUSE	Poly(rC)-binding protein 1 OS=Mus musculus GN=Pcbp1 PE=1 SV=1	356	37528		19	9	33.4	Acetylation (Protein N-term),Carbamidomethyl (C),Gln->pyro-Glu (N-term Q),Oxidation (M)	6	5	4	3	5.312e-06	4.673e-06	3.031e-06	4.668e-06	1.13796	1.00107	0.649314
sp|Q61990-2|PCBP2_MOUSE	Isoform 2 of Poly(rC)-binding protein 2 OS=Mus musculus GN=Pcbp2	331	38251.4	sp|Q61990-3|PCBP2_MOUSE;sp|Q61990|PCBP2_MOUSE;	10	7	28.4	Acetylation (Protein N-term),Carbamidomethyl (C),Oxidation (M)	3	4	2	1	1.035e-05	3.197e-06	1.471e-06	3.151e-06	3.28467	1.0146	0.466836
sp|P60710|ACTB_MOUSE	Actin, cytoplasmic 1 OS=Mus musculus GN=Actb PE=1 SV=1	375	41763.8		67	20	54.4	Acetylation (Protein N-term),Carbamidomethyl (C),Gln->pyro-Glu (N-term Q),Oxidation (M)	10.47	10.48	9.99	5.5	1.494e-05	9.915e-06	1.168e-05	1.333e-05	1.12078	0.743811	0.876219
sp|P63260|ACTG_MOUSE	Actin, cytoplasmic 2 OS=Mus musculus GN=Actg1 PE=1 SV=1	375	41819.8		7	20	54.4	Acetylation (Protein N-term),Carbamidomethyl (C),Gln->pyro-Glu (N-term Q),Oxidation (M)	1.98	0.99	0.99	0.99	2.566e-06	5.332e-07	1.22e-06	2.434e-06	1.05423	0.219063	0.501233
sp|P61979-2|HNRPK_MOUSE	Isoform 2 of Heterogeneous nuclear ribonucleoprotein K OS=Mus musculus GN=Hnrnpk	464	48604.2	sp|P61979-3|HNRPK_MOUSE;sp|P61979|HNRPK_MOUSE;tr|B2M1R6|B2M1R6_MOUSE;	86	22	52.4	Acetylation (Protein N-term),Carbamidomethyl (C),Oxidation (M)	19.51	22.43	28.3	13.66	2.929e-05	4.088e-05	3.012e-05	3.281e-05	0.892716	1.24596	0.918013
sp|P62317|SMD2_MOUSE	Small nuclear ribonucleoprotein Sm D2 OS=Mus musculus GN=Snrpd2 PE=1 SV=1	118	13536.2		16	6	52.5	Acetylation (Protein N-term),Carbamidomethyl (C),Oxidation (M)	4	4	5	2	1.194e-05	1.163e-05	9.643e-06	1.278e-05	0.934272	0.910016	0.754538
sp|P62827|RAN_MOUSE	GTP-binding nuclear protein Ran OS=Mus musculus GN=Ran PE=1 SV=3	216	24377.6	tr|Q14AA6|Q14AA6_MOUSE;	6	4	16.7		1	0.99	2.98		5.786e-06	8.119e-07	4.426e-06		SF-Lhx1(Nter) Only	SF-Lhx1-cmER Only	Lhx1-SF(Cter) Only
sp|P62830|RL23_MOUSE	60S ribosomal protein L23 OS=Mus musculus GN=Rpl23 PE=1 SV=1	140	14874.1		3	2	20	Carbamidomethyl (C)	1	1		1	2.241e-06	1.273e-06		6.387e-06	0.350869	0.199311	P19C16 Only
sp|P62908|RS3_MOUSE	40S ribosomal protein S3 OS=Mus musculus GN=Rps3 PE=1 SV=1	243	26693.4		15	5	28	Carbamidomethyl (C),Oxidation (M)	4	6	2	3	3.365e-06	2.979e-06	4.485e-07	4.073e-06	0.826172	0.731402	0.110115
sp|P62960|YBOX1_MOUSE	Nuclease-sensitive element-binding protein 1 OS=Mus musculus GN=Ybx1 PE=1 SV=3	322	35762.6		8	4	17.4		2	1	3		4.067e-07	1.024e-07	1.246e-06		SF-Lhx1(Nter) Only	SF-Lhx1-cmER Only	Lhx1-SF(Cter) Only
sp|P63006|LHX1_MOUSE	LIM/homeobox protein Lhx1 OS=Mus musculus GN=Lhx1 PE=1 SV=1	406	44823.7		44	13	26.8	Carbamidomethyl (C),Carbamidomethyl (C) + Ammonia-loss (N-term C),Gln->pyro-Glu (N-term Q),Oxidation (M)	11.98	14.96	15.96		3.906e-05	4.307e-05	1.859e-05		SF-Lhx1(Nter) Only	SF-Lhx1-cmER Only	Lhx1-SF(Cter) Only
sp|P63038|CH60_MOUSE	60 kDa heat shock protein, mitochondrial OS=Mus musculus GN=Hspd1 PE=1 SV=1	573	61007.4		114	37	67.5	Carbamidomethyl (C),Carbamidomethyl (C) + Ammonia-loss (N-term C),Oxidation (M)	21.92	40.88	38.91	11.95	2.293e-05	3.783e-05	3.619e-05	3.688e-05	0.621746	1.02576	0.981291
sp|P63087-2|PP1G_MOUSE	Isoform Gamma-2 of Serine/threonine-protein phosphatase PP1-gamma catalytic subunit OS=Mus musculus GN=Ppp1cc	337	37013.8	sp|P63087|PP1G_MOUSE;	5	3	11.5	Carbamidomethyl (C)	2	2		1	8.953e-07	2.11e-07		2.561e-06	0.34959	0.0823897	P19C16 Only
sp|P62137|PP1A_MOUSE	Serine/threonine-protein phosphatase PP1-alpha catalytic subunit OS=Mus musculus GN=Ppp1ca PE=1 SV=1	330	37569.8		2	3	11.5	Carbamidomethyl (C)		1	1			2.009e-06	1.86e-06			SF-Lhx1-cmER Only	Lhx1-SF(Cter) Only
sp|P63158|HMGB1_MOUSE	High mobility group protein B1 OS=Mus musculus GN=Hmgb1 PE=1 SV=2	215	24914.2		8	5	25.6		1	4	2		1.399e-05	1.333e-05	5.645e-06		SF-Lhx1(Nter) Only	SF-Lhx1-cmER Only	Lhx1-SF(Cter) Only
sp|P63325|RS10_MOUSE	40S ribosomal protein S10 OS=Mus musculus GN=Rps10 PE=1 SV=1	165	18921.8		3	3	14.5			2	1			2.413e-06	1.093e-06			SF-Lhx1-cmER Only	Lhx1-SF(Cter) Only
sp|P70318|TIAR_MOUSE	Nucleolysin TIAR OS=Mus musculus GN=Tial1 PE=1 SV=1	392	41558.1	tr|Q921W2|Q921W2_MOUSE;	9	4	10.9	Gln->pyro-Glu (N-term Q),Oxidation (M)	1.5	3	2	1	1.398e-06	1.061e-06	3.326e-07	2.233e-06	0.626064	0.475146	0.148948
sp|P52912|TIA1_MOUSE	Nucleolysin TIA-1 OS=Mus musculus GN=Tia1 PE=1 SV=1	386	42709.6	tr|D3Z4H6|D3Z4H6_MOUSE;	5	3	8.8	Gln->pyro-Glu (N-term Q),Oxidation (M)	1.98	0.99	0.99	0.99	5.072e-07	9.701e-08	1.551e-07	2.693e-07	1.8834	0.36023	0.575938
sp|P70662|LDB1_MOUSE	LIM domain-binding protein 1 OS=Mus musculus GN=Ldb1 PE=1 SV=2	411	46544.4		46	13	35.5	Acetylation (Protein N-term),Carbamidomethyl (C),Carbamidomethyl (C) + Ammonia-loss (N-term C),Oxidation (M)	13.88	18.83	12.89		2.37e-05	3.011e-05	1.586e-05		SF-Lhx1(Nter) Only	SF-Lhx1-cmER Only	Lhx1-SF(Cter) Only
sp|P80315|TCPD_MOUSE	T-complex protein 1 subunit delta OS=Mus musculus GN=Cct4 PE=1 SV=3	539	54917.1	tr|G5E839|G5E839_MOUSE;	13	6	13.6	Oxidation (M)	4	7	1		1.897e-06	3.789e-06	1.95e-06		SF-Lhx1(Nter) Only	SF-Lhx1-cmER Only	Lhx1-SF(Cter) Only
sp|P80316|TCPE_MOUSE	T-complex protein 1 subunit epsilon OS=Mus musculus GN=Cct5 PE=1 SV=1	541	59676		11	7	17.4	Carbamidomethyl (C)	3	4	3	1	2.265e-06	1.374e-06	1.327e-06	7.27e-07	3.11554	1.88996	1.82531
sp|P80317|TCPZ_MOUSE	T-complex protein 1 subunit zeta OS=Mus musculus GN=Cct6a PE=1 SV=3	531	58057.7		14	9	22.8	Oxidation (M)	3	4	5.99	1	2.67e-06	2.83e-06	3.702e-06	4.991e-07	5.34963	5.67021	7.41735
sp|P80318|TCPG_MOUSE	T-complex protein 1 subunit gamma OS=Mus musculus GN=Cct3 PE=1 SV=1	545	56581.3	tr|E9Q133|E9Q133_MOUSE;	11	6	13	Carbamidomethyl (C),Oxidation (M)	2.98	5.97	1.99		3.959e-06	5.03e-06	3.382e-06		SF-Lhx1(Nter) Only	SF-Lhx1-cmER Only	Lhx1-SF(Cter) Only
sp|P84104-2|SRSF3_MOUSE	Isoform Short of Serine/arginine-rich splicing factor 3 OS=Mus musculus GN=Srsf3	124	19335.9	sp|P84104|SRSF3_MOUSE;	10	5	38.7	Carbamidomethyl (C)	0.99	3.98	2.97	0.99	5.604e-06	1.098e-05	3.818e-05	8.7e-06	0.644138	1.26207	4.38851
sp|P97386|DNLI3_MOUSE	DNA ligase 3 OS=Mus musculus GN=Lig3 PE=1 SV=2	1015	112889	tr|K4DI59|K4DI59_MOUSE;tr|Q3UC82|Q3UC82_MOUSE;tr|Q80ZH7|Q80ZH7_MOUSE;	5	4	4.2		1.98	1.99		0.99	3.186e-07	2.981e-07		2.918e-07	1.09184	1.02159	P19C16 Only
sp|P97496-2|SMRC1_MOUSE	Isoform 2 of SWI/SNF complex subunit SMARCC1 OS=Mus musculus GN=Smarcc1	1075	122883	sp|P97496|SMRC1_MOUSE;tr|D3Z1X8|D3Z1X8_MOUSE;tr|Q3UNN4|Q3UNN4_MOUSE;	29	13	18.1	Acetylation (Protein N-term),Carbamidomethyl (C),Oxidation (M)	8	10	5	5	3.034e-06	1.824e-06	1.599e-06	1.776e-06	1.70833	1.02703	0.900338
sp|P99024|TBB5_MOUSE	Tubulin beta-5 chain OS=Mus musculus GN=Tubb5 PE=1 SV=1	444	49711		19	9	23.9	Carbamidomethyl (C),Oxidation (M)	4.98	7.92	2.98	1.99	3.598e-06	7.773e-06	3.447e-06	1.498e-06	2.40187	5.18892	2.30107
sp|Q01320|TOP2A_MOUSE	DNA topoisomerase 2-alpha OS=Mus musculus GN=Top2a PE=1 SV=2	1528	172952		178	60	42.1	Acetylation (Protein N-term),Carbamidomethyl (C),Gln->pyro-Glu (N-term Q),Oxidation (M)	43.5	40	39	38.5	2.156e-05	1.06e-05	1.032e-05	2.029e-05	1.06259	0.522425	0.508625
sp|Q64511|TOP2B_MOUSE	DNA topoisomerase 2-beta OS=Mus musculus GN=Top2b PE=1 SV=2	1612	182083		44	20	13.3	Carbamidomethyl (C),Gln->pyro-Glu (N-term Q),Oxidation (M)	7.5	8.5	7.5	5.5	3.969e-06	4.528e-06	2.859e-06	3.146e-06	1.2616	1.43929	0.908773
sp|Q01853|TERA_MOUSE	Transitional endoplasmic reticulum ATPase OS=Mus musculus GN=Vcp PE=1 SV=4	806	89409.8		33	17	26.2	Acetylation (Protein N-term),Carbamidomethyl (C),Oxidation (M)	7	13.99	9	2	3.2e-06	5.198e-06	4.585e-06	1.077e-06	2.97122	4.82637	4.2572
sp|Q03265|ATPA_MOUSE	ATP synthase subunit alpha, mitochondrial OS=Mus musculus GN=Atp5a1 PE=1 SV=1	553	59805.6		46	20	42.9	Oxidation (M)	11.99	14.99	12	5.99	1.876e-05	1.433e-05	1.095e-05	1.267e-05	1.48066	1.13102	0.864246
sp|Q1HFZ0|NSUN2_MOUSE	tRNA (cytosine(34)-C(5))-methyltransferase OS=Mus musculus GN=Nsun2 PE=1 SV=2	757	81448.2	tr|H3BKN0|H3BKN0_MOUSE;	21	13	22	Carbamidomethyl (C),Oxidation (M)	9	2	9	1	5.108e-06	1.132e-06	4.451e-06	5.957e-07	8.57479	1.90029	7.47188
sp|Q3TKT4-2|SMCA4_MOUSE	Isoform 2 of Transcription activator BRG1 OS=Mus musculus GN=Smarca4	1614	143747	sp|Q3TKT4|SMCA4_MOUSE;tr|G3UX35|G3UX35_MOUSE;	16	11	9.5	Carbamidomethyl (C)	6	5	2	3	2.475e-06	9.201e-07	5.124e-07	1.192e-06	2.07634	0.771896	0.429866
sp|Q3UEB3-2|PUF60_MOUSE	Isoform 2 of Poly(U)-binding-splicing factor PUF60 OS=Mus musculus GN=Puf60	547	54066.7	sp|Q3UEB3-3|PUF60_MOUSE;	21	11	32.9	Gln->pyro-Glu (N-term Q),Oxidation (M)	10	5	5	1	1.435e-05	3.391e-06	8.39e-06	9.066e-07	15.8284	3.74035	9.25436
sp|Q3UKJ7|SMU1_MOUSE	WD40 repeat-containing protein SMU1 OS=Mus musculus GN=Smu1 PE=2 SV=2	513	57597.3		15	7	18.9	Acetylation (Protein N-term),Carbamidomethyl (C),Oxidation (M)	6	4	2	2	2.792e-06	1.058e-06	7.24e-07	2.173e-06	1.28486	0.486884	0.33318
sp|Q60668-3|HNRPD_MOUSE	Isoform 3 of Heterogeneous nuclear ribonucleoprotein D0 OS=Mus musculus GN=Hnrnpd	306	38384.3	sp|Q60668|HNRPD_MOUSE;	27	14	40.2	Carbamidomethyl (C),Oxidation (M)	0.98	11.82	9.89	2.94	1.627e-05	1.919e-05	2.342e-05	2.626e-05	0.619573	0.730769	0.891851
sp|Q60737|CSK21_MOUSE	Casein kinase II subunit alpha OS=Mus musculus GN=Csnk2a1 PE=1 SV=2	391	45158.9		4	4	13.6			1.55	2			5.545e-07	2.273e-06			SF-Lhx1-cmER Only	Lhx1-SF(Cter) Only
sp|O54833|CSK22_MOUSE	Casein kinase II subunit alpha' OS=Mus musculus GN=Csnk2a2 PE=2 SV=1	350	41243.2		1	2	4.6		1				8.705e-07				SF-Lhx1(Nter) Only
sp|Q60749|KHDR1_MOUSE	KH domain-containing, RNA-binding, signal transduction-associated protein 1 OS=Mus musculus GN=Khdrbs1 PE=1 SV=2	443	48412.4		28	10	21.9	Carbamidomethyl (C)	8	7	7	5	1.761e-05	7.555e-06	1.373e-05	1.422e-05	1.2384	0.531294	0.965541
sp|Q60932-2|VDAC1_MOUSE	Isoform Mt-VDAC1 of Voltage-dependent anion-selective channel protein 1 OS=Mus musculus GN=Vdac1	283	30772.6		12	5	23.7	Acetylation (Protein N-term),Carbamidomethyl (C)	2.99	4.97	2	2	1.226e-06	2.495e-06	3.151e-07	2.077e-06	0.590274	1.20125	0.151709
sp|Q60972|RBBP4_MOUSE	Histone-binding protein RBBP4 OS=Mus musculus GN=Rbbp4 PE=1 SV=5	425	47698.1		8	6	19.5	Acetylation (Protein N-term),Carbamidomethyl (C),Oxidation (M)	0.99	3.99	2.99		1.199e-06	1.987e-06	3.843e-06		SF-Lhx1(Nter) Only	SF-Lhx1-cmER Only	Lhx1-SF(Cter) Only
sp|Q61033|LAP2A_MOUSE	Lamina-associated polypeptide 2, isoforms alpha/zeta OS=Mus musculus GN=Tmpo PE=1 SV=4	693	75230.4		15	13	24.2	Carbamidomethyl (C)	8	3	2	2	3.034e-06	1.029e-06	7.287e-07	4.622e-06	0.656426	0.222631	0.157659
sp|Q61029-3|LAP2B_MOUSE	Isoform Epsilon of Lamina-associated polypeptide 2, isoforms beta/delta/epsilon/gamma OS=Mus musculus GN=Tmpo	412	50414.2	sp|Q61029|LAP2B_MOUSE;	10	11	34.7	Carbamidomethyl (C),Oxidation (M)	2	3	3	2	2.119e-06	1.419e-06	2.61e-06	3.057e-06	0.693163	0.464181	0.853778
sp|Q61103|REQU_MOUSE	Zinc finger protein ubi-d4 OS=Mus musculus GN=Dpf2 PE=1 SV=1	391	45897.1	tr|D3Z5N6|D3Z5N6_MOUSE;	7	4	13.8	Acetylation (Protein N-term),Carbamidomethyl (C)	3	2		2	2.38e-06	8.584e-07		1.703e-06	1.39753	0.504052	P19C16 Only
sp|Q61466-2|SMRD1_MOUSE	Isoform 1 of SWI/SNF-related matrix-associated actin-dependent regulator of chromatin subfamily D member 1 OS=Mus musculus GN=Smarcd1	514	58297.9	sp|Q61466|SMRD1_MOUSE;	14	7	13.2	Carbamidomethyl (C)	4	5	2	3	3.613e-06	1.143e-06	5.764e-07	6.562e-06	0.550594	0.174185	0.0878391
sp|Q61656|DDX5_MOUSE	Probable ATP-dependent RNA helicase DDX5 OS=Mus musculus GN=Ddx5 PE=1 SV=2	614	69330.8	tr|Q8BTS0|Q8BTS0_MOUSE;	59	27	49	Carbamidomethyl (C),Gln->pyro-Glu (N-term Q),Glu->pyro-Glu (N-term E),Oxidation (M)	9.97	10.48	19.43	6	9.29e-06	8.974e-06	2.491e-05	9.126e-06	1.01797	0.983344	2.72956
sp|Q501J6|DDX17_MOUSE	Probable ATP-dependent RNA helicase DDX17 OS=Mus musculus GN=Ddx17 PE=2 SV=1	650	72647.2	tr|Q3U741|Q3U741_MOUSE;	44	17	26.9	Carbamidomethyl (C),Gln->pyro-Glu (N-term Q),Glu->pyro-Glu (N-term E),Oxidation (M)	7	8.5	11.5	6	4.163e-06	2.279e-06	6.212e-06	5.546e-06	0.750631	0.410927	1.12009
sp|Q61937|NPM_MOUSE	Nucleophosmin OS=Mus musculus GN=Npm1 PE=1 SV=1	292	32575.8		49	15	55.1	Acetylation (Protein N-term),Carbamidomethyl (C),Oxidation (M)	12.87	7.92	17.82	6.93	6.141e-05	2.799e-05	5.613e-05	2.837e-05	2.16461	0.986606	1.9785
sp|Q62167|DDX3X_MOUSE	ATP-dependent RNA helicase DDX3X OS=Mus musculus GN=Ddx3x PE=1 SV=3	662	73164.1		18	29	51.1	Acetylation (Protein N-term),Carbamidomethyl (C),Gln->pyro-Glu (N-term Q),Oxidation (M)	2	5	6.5	4	8.759e-07	2.784e-06	4.461e-06	2.676e-06	0.327317	1.04036	1.66704
sp|Q62095|DDX3Y_MOUSE	ATP-dependent RNA helicase DDX3Y OS=Mus musculus GN=Ddx3y PE=1 SV=2	658	73490.3		2	23	35.9	Carbamidomethyl (C),Gln->pyro-Glu (N-term Q),Oxidation (M)			2				3.324e-07				Lhx1-SF(Cter) Only
sp|Q62189|SNRPA_MOUSE	U1 small nuclear ribonucleoprotein A OS=Mus musculus GN=Snrpa PE=2 SV=3	287	31850.5		50	13	46	Acetylation (Protein N-term),Oxidation (M)	14.91	11.93	10.94	11.92	3.665e-05	1.117e-05	1.101e-05	3.543e-05	1.03443	0.31527	0.310754
sp|Q62318|TIF1B_MOUSE	Transcription intermediary factor 1-beta OS=Mus musculus GN=Trim28 PE=1 SV=3	834	88934.6		24	10	18.3	Acetylation (Protein N-term)	9	5	6	4	4.57e-06	1.357e-06	2.054e-06	3.036e-06	1.50527	0.44697	0.676548
sp|Q62376|RU17_MOUSE	U1 small nuclear ribonucleoprotein 70 kDa OS=Mus musculus GN=Snrnp70 PE=1 SV=2	448	52033		32	10	22.5	Acetylation (Protein N-term)	7	8	12	5	8.123e-06	9.064e-06	1.015e-05	3.635e-06	2.23466	2.49354	2.7923
sp|Q64012-2|RALY_MOUSE	Isoform 1 of RNA-binding protein Raly OS=Mus musculus GN=Raly	296	31707.2	sp|Q64012|RALY_MOUSE;tr|A2AU62|A2AU62_MOUSE;	24	10	38.2	Oxidation (M)	4.99	5.97	8.96	2.99	8.316e-06	6.909e-06	1.222e-05	5.318e-06	1.56375	1.29917	2.29786
sp|Q64213-2|SF01_MOUSE	Isoform CW17E of Splicing factor 1 OS=Mus musculus GN=Sf1	548	59751	sp|Q64213-3|SF01_MOUSE;sp|Q64213|SF01_MOUSE;tr|D3YZC9|D3YZC9_MOUSE;tr|D3YZD0|D3YZD0_MOUSE;tr|E9Q4Q2|E9Q4Q2_MOUSE;	12	5	10.6	Acetylation (Protein N-term),Gln->pyro-Glu (N-term Q),Oxidation (M)	3.95	3.95	1.98	0.99	2.547e-06	8.472e-07	1.035e-06	7.867e-07	3.23757	1.0769	1.31562
sp|Q6NVF9|CPSF6_MOUSE	Cleavage and polyadenylation specificity factor subunit 6 OS=Mus musculus GN=Cpsf6 PE=2 SV=1	551	63464.8	tr|H3BJ30|H3BJ30_MOUSE;tr|H3BJW3|H3BJW3_MOUSE;	30	12	27.9	Carbamidomethyl (C),Oxidation (M)	10	8	7	5	9.409e-06	4.919e-06	3.848e-06	7.043e-06	1.33594	0.698424	0.546358
sp|Q6PDM2|SRSF1_MOUSE	Serine/arginine-rich splicing factor 1 OS=Mus musculus GN=Srsf1 PE=1 SV=3	248	28348	tr|H7BX95|H7BX95_MOUSE;	14	7	34.3	Carbamidomethyl (C)	2.98	1	4.98	4.96	5e-06	2.83e-06	8.223e-06	1.254e-05	0.398724	0.225678	0.655742
sp|Q6PDQ2|CHD4_MOUSE	Chromodomain-helicase-DNA-binding protein 4 OS=Mus musculus GN=Chd4 PE=1 SV=1	1915	218839	tr|E9QAS4|E9QAS4_MOUSE;tr|E9QAS5|E9QAS5_MOUSE;	16	9	5	Oxidation (M)	5.98	5.98	1.99	1	7.063e-07	1.007e-06	2.429e-07	4.378e-08	16.1329	23.0014	5.5482
sp|Q6ZQ88|KDM1A_MOUSE	Lysine-specific histone demethylase 1A OS=Mus musculus GN=Kdm1a PE=1 SV=2	853	75596.8	tr|A3KG93|A3KG93_MOUSE;tr|G8JL40|G8JL40_MOUSE;	3	3	6.7	Oxidation (M)	0.99	0.99	0.99		3.216e-07	1.348e-07	3.687e-07		SF-Lhx1(Nter) Only	SF-Lhx1-cmER Only	Lhx1-SF(Cter) Only
sp|Q78PY7|SND1_MOUSE	Staphylococcal nuclease domain-containing protein 1 OS=Mus musculus GN=Snd1 PE=1 SV=1	910	102187		25	15	19	Acetylation (Protein N-term),Oxidation (M)	6.99	8.98	4	4.99	1.918e-06	1.906e-06	1.109e-06	2.98e-06	0.643624	0.639597	0.372148
sp|Q7TMK9-2|HNRPQ_MOUSE	Isoform 2 of Heterogeneous nuclear ribonucleoprotein Q OS=Mus musculus GN=Syncrip	562	65761.7	sp|Q7TMK9|HNRPQ_MOUSE;tr|G3UZI2|G3UZI2_MOUSE;tr|G3V018|G3V018_MOUSE;	21	17	34.3	Carbamidomethyl (C),Oxidation (M)	5.91	4.93	8.87	0.99	4.396e-06	4.194e-06	8.079e-06	1.834e-06	2.39695	2.2868	4.40513
tr|Q8VHM5|Q8VHM5_MOUSE	Heterogeneous nuclear ribonucleoprotein R OS=Mus musculus GN=Hnrnpr PE=2 SV=1	632	70952.2		7	9	14.9	Carbamidomethyl (C),Oxidation (M)	0.99	3.97	1	0.99	2.285e-06	2.285e-06	7.936e-07	6.261e-07	3.64958	3.64958	1.26753
sp|Q7TNV0|DEK_MOUSE	Protein DEK OS=Mus musculus GN=Dek PE=1 SV=1	380	43186.1		21	9	23.7	Carbamidomethyl (C),Oxidation (M)	4	6	9	1	4.35e-06	5.417e-06	9.87e-06	1.964e-06	2.21487	2.75815	5.02546
sp|Q7TQH0-2|ATX2L_MOUSE	Isoform 2 of Ataxin-2-like protein OS=Mus musculus GN=Atxn2l	1074	113154		19	13	15.3	Acetylation (Protein N-term),Oxidation (M)	10.87	2.96	3.97	0.99	2.011e-06	5.525e-07	7.474e-07	8.582e-08	23.4328	6.43789	8.70893
sp|Q80X82|SYMPK_MOUSE	Symplekin OS=Mus musculus GN=Sympk PE=1 SV=1	1284	142746	tr|F8WJD4|F8WJD4_MOUSE;	5	6	6	Acetylation (Protein N-term),Oxidation (M)	4			1	5.535e-07			3.347e-07	1.65372	P19C16 Only	P19C16 Only
sp|Q8BFR5|EFTU_MOUSE	Elongation factor Tu, mitochondrial OS=Mus musculus GN=Tufm PE=1 SV=1	452	49579	tr|D3YVN7|D3YVN7_MOUSE;	18	7	17.9		6	9	1	2	7.728e-06	8.612e-06	1.192e-06	5.295e-06	1.45949	1.62644	0.225118
sp|Q8BH95|ECHM_MOUSE	Enoyl-CoA hydratase, mitochondrial OS=Mus musculus GN=Echs1 PE=1 SV=1	290	31490.2		25	7	30	Carbamidomethyl (C),Oxidation (M)	6	11	5	3	1.2e-05	9.546e-06	7.391e-06	4.854e-06	2.47219	1.96663	1.52266
sp|Q8BJ71|NUP93_MOUSE	Nuclear pore complex protein Nup93 OS=Mus musculus GN=Nup93 PE=2 SV=1	819	93366.5		5	5	7.8	Carbamidomethyl (C)	4				1.488e-06				SF-Lhx1(Nter) Only
sp|Q8BJW6|EIF2A_MOUSE	Eukaryotic translation initiation factor 2A OS=Mus musculus GN=Eif2a PE=2 SV=2	581	64452.8		14	7	16.2		4.98	3.99	2.99	1.99	1.284e-06	3.519e-07	7.984e-07	5.909e-07	2.17296	0.595532	1.35116
sp|Q8BTM8|FLNA_MOUSE	Filamin-A OS=Mus musculus GN=Flna PE=1 SV=5	2647	274907	tr|B7FAU9|B7FAU9_MOUSE;tr|B7FAV1|B7FAV1_MOUSE;	25	13	7.3	Carbamidomethyl (C)	10	4	4.99	6	4.569e-07	5.018e-08	2.446e-07	3.348e-07	1.3647	0.149881	0.730585
sp|Q8BTV2-2|CPSF7_MOUSE	Isoform 2 of Cleavage and polyadenylation specificity factor subunit 7 OS=Mus musculus GN=Cpsf7	462	52051.3	sp|Q8BTV2|CPSF7_MOUSE;	23	8	19.5	Gln->pyro-Glu (N-term Q)	9	6	4	4	4.126e-06	2.383e-06	2.133e-06	2.879e-06	1.43314	0.827718	0.740882
sp|Q8BUI3|LRWD1_MOUSE	Leucine-rich repeat and WD repeat-containing protein 1 OS=Mus musculus GN=LRWD1 PE=2 SV=1	648	71656.8		4	3	6.5	Oxidation (M)	3	1			2.133e-06	1.053e-06			SF-Lhx1(Nter) Only	SF-Lhx1-cmER Only
sp|Q8BX22|SALL4_MOUSE	Sal-like protein 4 OS=Mus musculus GN=Sall4 PE=1 SV=2	1067	113219		46	16	20.6	Carbamidomethyl (C),Oxidation (M)	13.94	13.93	12.93	4.98	1.07e-05	5.738e-06	7.165e-06	5.171e-06	2.06923	1.10965	1.38561
sp|Q62255-2|SALL3_MOUSE	Isoform 2 of Sal-like protein 3 OS=Mus musculus GN=Sall3	1248	138906	sp|Q62255|SALL3_MOUSE;	1	2	1.7		1				9.174e-08				SF-Lhx1(Nter) Only
sp|Q8C0C7|SYFA_MOUSE	Phenylalanine--tRNA ligase alpha subunit OS=Mus musculus GN=Farsa PE=2 SV=1	508	57524.7	tr|E9PWY9|E9PWY9_MOUSE;	18	9	21.5	Acetylation (Protein N-term),Carbamidomethyl (C),Oxidation (M)	6	7	4	1	7.425e-06	3.647e-06	3.703e-06	1.456e-06	5.09959	2.50481	2.54327
sp|Q8C0I1|ADAS_MOUSE	Alkyldihydroxyacetonephosphate synthase, peroxisomal OS=Mus musculus GN=Agps PE=1 SV=1	645	74403.8	tr|A2AL50|A2AL50_MOUSE;	12	8	15.8	Carbamidomethyl (C),Oxidation (M)	5.94	1.98	0.98	0.99	2.122e-06	5.258e-07	5.957e-07	7.949e-08	26.6952	6.61467	7.49402
sp|Q8CCS6-2|PABP2_MOUSE	Isoform 2 of Polyadenylate-binding protein 2 OS=Mus musculus GN=Pabpn1	292	34036.8	sp|Q8CCS6|PABP2_MOUSE;tr|G3UY42|G3UY42_MOUSE;	14	3	14	Acetylation (Protein N-term)	3.96	3.96	3.96	1.98	2.788e-05	2.642e-05	1.562e-05	6.598e-05	0.422552	0.400424	0.236738
sp|Q8CGF7-2|TCRG1_MOUSE	Isoform 2 of Transcription elongation regulator 1 OS=Mus musculus GN=Tcerg1	1079	123890	sp|Q8CGF7|TCRG1_MOUSE;	5	5	4.7	Carbamidomethyl (C)	3	1	1		1.767e-06	5.157e-07	5.904e-07		SF-Lhx1(Nter) Only	SF-Lhx1-cmER Only	Lhx1-SF(Cter) Only
sp|Q8CH18-3|CCAR1_MOUSE	Isoform 3 of Cell division cycle and apoptosis regulator protein 1 OS=Mus musculus GN=Ccar1	1084	132177	sp|Q8CH18|CCAR1_MOUSE;	16	9	8.8	Carbamidomethyl (C),Oxidation (M)	10	4		1	1.661e-06	1.129e-06		1.236e-07	13.4385	9.1343	P19C16 Only
sp|Q8K2F0|BRD3_MOUSE	Bromodomain-containing protein 3 OS=Mus musculus GN=Brd3 PE=1 SV=2	726	79838.2		12	10	20.7	Acetylation (Protein N-term),Oxidation (M)	3.96	3.96	1.98	1.99	1.253e-06	7.186e-07	3.349e-07	5.368e-07	2.3342	1.33867	0.623882
sp|Q8K3Y3|LN28A_MOUSE	Protein lin-28 homolog A OS=Mus musculus GN=Lin28a PE=1 SV=1	209	22741.2		12	4	28.7	Acetylation (Protein N-term),Carbamidomethyl (C)	1.99	3.99	2.99	1.99	1.67e-06	4.041e-06	4.182e-06	4.207e-06	0.396957	0.960542	0.994058
sp|Q8K4B0|MTA1_MOUSE	Metastasis-associated protein MTA1 OS=Mus musculus GN=Mta1 PE=1 SV=1	715	79247.7	tr|E9PX23|E9PX23_MOUSE;tr|F8WHY8|F8WHY8_MOUSE;	15	6	11.3	Carbamidomethyl (C)	3.99	2.99	2	2.5	1.625e-06	9.688e-07	7.047e-07	3.311e-06	0.490788	0.2926	0.212836
sp|Q8R326|PSPC1_MOUSE	Paraspeckle component 1 OS=Mus musculus GN=Pspc1 PE=1 SV=1	523	58811.3		17	11	27	Oxidation (M)	4	6.99	3.98	2	4.14e-06	4.75e-06	4.163e-06	2.322e-06	1.78295	2.04565	1.79285
sp|Q8VCM4|LIPT_MOUSE	Lipoyltransferase 1, mitochondrial OS=Mus musculus GN=Lipt1 PE=2 SV=1	373	42172.6		12	4	12.1		0.99	1.98	0.99	3.97	1.019e-06	3.739e-07	9.116e-08	7.07e-06	0.14413	0.0528854	0.0128939
sp|Q8VDN2|AT1A1_MOUSE	Sodium/potassium-transporting ATPase subunit alpha-1 OS=Mus musculus GN=Atp1a1 PE=1 SV=1	1023	113090		18	8	10.6	Oxidation (M)	5.99	3.99	5.99	1.99	1.229e-06	6.236e-07	9.367e-07	5.773e-07	2.12888	1.0802	1.62255
sp|Q8VH51-2|RBM39_MOUSE	Isoform 2 of RNA-binding protein 39 OS=Mus musculus GN=Rbm39	524	47093.6	sp|Q8VH51-3|RBM39_MOUSE;sp|Q8VH51|RBM39_MOUSE;tr|E9Q8F0|E9Q8F0_MOUSE;	9	4	15.5	Oxidation (M)	3.98	1.98	2.96		1.872e-06	9.169e-07	2.074e-06		SF-Lhx1(Nter) Only	SF-Lhx1-cmER Only	Lhx1-SF(Cter) Only
sp|Q8VHR5|P66B_MOUSE	Transcriptional repressor p66-beta OS=Mus musculus GN=Gatad2b PE=1 SV=1	594	65460		9	3	7.4		4	3		2	5.23e-07	1.924e-07		7.904e-07	0.66169	0.243421	P19C16 Only
sp|Q91VC3|IF4A3_MOUSE	Eukaryotic initiation factor 4A-III OS=Mus musculus GN=Eif4a3 PE=2 SV=3	411	46882.2		16	9	22.4	Acetylation (Protein N-term),Oxidation (M)	3.99	2.98	3.99	3.99	3.389e-06	6.835e-07	2.368e-06	4.806e-06	0.70516	0.142218	0.492717
sp|P60843|IF4A1_MOUSE	Eukaryotic initiation factor 4A-I OS=Mus musculus GN=Eif4a1 PE=1 SV=1	406	46196.6		10	7	23.6	Oxidation (M)	2.99	1.99	3.98	1	1.955e-06	4.68e-07	1.766e-06	1.154e-06	1.69411	0.405546	1.53033
sp|Q91VM5|RMXL1_MOUSE	RNA binding motif protein, X-linked-like-1 OS=Mus musculus GN=Rbmxl1 PE=1 SV=1	388	42329.4	sp|Q9WV02|RBMX_MOUSE;	11	9	23.2	Acetylation (Protein N-term)	0.99	2.97	3.96	2.97	5.887e-07	5.789e-07	3.547e-06	4.878e-06	0.120685	0.118676	0.727142
sp|Q91VR2|ATPG_MOUSE	ATP synthase subunit gamma, mitochondrial OS=Mus musculus GN=Atp5c1 PE=1 SV=1	298	30272.8	tr|Q8C2Q8|Q8C2Q8_MOUSE;	3	3	12.8		2			1	1.127e-06			7.695e-07	1.46459	P19C16 Only	P19C16 Only
sp|Q91ZA3|PCCA_MOUSE	Propionyl-CoA carboxylase alpha chain, mitochondrial OS=Mus musculus GN=Pcca PE=1 SV=2	724	79997.2		54	31	51.4	Carbamidomethyl (C),Oxidation (M)	5	28.97	14.98	5	1.771e-06	1.602e-05	4.912e-06	2.91e-06	0.608591	5.50515	1.68797
sp|Q91ZW3|SMCA5_MOUSE	SWI/SNF-related matrix-associated actin-dependent regulator of chromatin subfamily A member 5 OS=Mus musculus GN=Smarca5 PE=1 SV=1	1051	121730		16	9	11.9	Acetylation (Protein N-term),Carbamidomethyl (C)	6	2	5	2	1.509e-06	2.24e-07	1.16e-06	8.421e-07	1.79195	0.266002	1.37751
sp|Q921F2|TADBP_MOUSE	TAR DNA-binding protein 43 OS=Mus musculus GN=Tardbp PE=1 SV=1	414	44591.3		27	8	31.2	Carbamidomethyl (C),Oxidation (M)	5	9	8	4	7.489e-06	9.046e-06	1.109e-05	1.133e-05	0.660989	0.798411	0.978817
