# Supplementary material for: Lhx1 functions together with Otx2, Foxa2, and Ldb1 to govern anterior mesendoderm, node, and midline development
Source: Genes Dev. 2015 Oct 15;29(20):2108–22. doi: 10.1101/gad.268979.115 (PMC4617976; doi:10.1101/gad.268979.115)
Supplement: Supplemental Material [file supp_29.20.2108_SuppFile_3.xlsx]

## Sheet: Overlapping_Lhx1peaks
S3a dataset: High confidence overlapping Lhx1 peaks identified by ChIP-seq
		Nearest gene TSS (< 100kb)
High confidence overlapping Lhx1 peak I.D.	Genomic co-ordinate	Ensembl gene I.D.	Gene symbol	Ensembl transcript I.D.	Distance from TSS
HC-Lhx1_peak_1	chr1:18180844-18182138	ENSMUSG00000070977	Defb44-ps	ENSMUST00000126871	32154
HC-Lhx1_peak_2	chr1:23941539-23942997	ENSMUSG00000026155	Smap1	ENSMUST00000027339	-13112
HC-Lhx1_peak_3	chr1:35998097-35999653	#N/A	#N/A	#N/A	#N/A
HC-Lhx1_peak_4	chr1:41187326-41188913	#N/A	#N/A	#N/A	#N/A
HC-Lhx1_peak_5	chr1:58397957-58399017	ENSMUSG00000089822	Gm15759	ENSMUST00000161126	-25987
HC-Lhx1_peak_6	chr1:58748651-58749751	ENSMUSG00000047528	Als2cr12	ENSMUST00000055313	3632
HC-Lhx1_peak_7	chr1:59432760-59434651	ENSMUSG00000026023	Cdk15	ENSMUST00000162906	-77925.5
HC-Lhx1_peak_8	chr1:61357018-61358840	ENSMUSG00000085248	Gm11587	ENSMUST00000128274	5551
HC-Lhx1_peak_9	chr1:62227956-62228781	ENSMUSG00000085019	Gm12747	ENSMUST00000127498	-45685.5
HC-Lhx1_peak_10	chr1:70498466-70499642	#N/A	#N/A	#N/A	#N/A
HC-Lhx1_peak_11	chr1:72229136-72230525	ENSMUSG00000039395	Mreg	ENSMUST00000048860	29050.5
HC-Lhx1_peak_12	chr1:72514201-72516053	ENSMUSG00000085812	Gm15843	ENSMUST00000146593	-9054
HC-Lhx1_peak_13	chr1:72623720-72625379	ENSMUSG00000039354	Smarcal1	ENSMUST00000047615	5275.5
HC-Lhx1_peak_14	chr1:73688861-73690382	#N/A	#N/A	#N/A	#N/A
HC-Lhx1_peak_15	chr1:78136730-78137939	ENSMUSG00000004872	Pax3	ENSMUST00000004994	56078.5
HC-Lhx1_peak_16	chr1:78384673-78386050	ENSMUSG00000032908	Sgpp2	ENSMUST00000036172	-78440.5
HC-Lhx1_peak_17	chr1:78564542-78565235	ENSMUSG00000012187	Mogat1	ENSMUST00000125458	-30685.5
HC-Lhx1_peak_18	chr1:80231900-80234033	ENSMUSG00000043230	Fam124b	ENSMUST00000161427	-17918.5
HC-Lhx1_peak_19	chr1:81589449-81590883	#N/A	#N/A	#N/A	#N/A
HC-Lhx1_peak_20	chr1:122947272-122948736	ENSMUSG00000086664	B230209K01Rik	ENSMUST00000130015	35978
HC-Lhx1_peak_21	chr1:129212563-129214013	ENSMUSG00000036155	Mgat5	ENSMUST00000171405	-9949
HC-Lhx1_peak_22	chr1:134695937-134697942	ENSMUSG00000088911	SNORA17	ENSMUST00000158286	13985.5
HC-Lhx1_peak_23	chr1:134814241-134815450	ENSMUSG00000026443	Lrrn2	ENSMUST00000159088	-37913.5
HC-Lhx1_peak_24	chr1:135293708-135295178	ENSMUSG00000070643	Sox13	ENSMUST00000094551	-4596
HC-Lhx1_peak_25	chr1:140935949-140936726	ENSMUSG00000085361	Gm16305	ENSMUST00000140747	-47739.5
HC-Lhx1_peak_26	chr1:140998138-140998832	ENSMUSG00000056268	Dennd1b	ENSMUST00000138872	8476
HC-Lhx1_peak_27	chr1:148130010-148131404	#N/A	#N/A	#N/A	#N/A
HC-Lhx1_peak_28	chr1:151448798-151449382	#N/A	#N/A	#N/A	#N/A
HC-Lhx1_peak_29	chr1:153791287-153792753	ENSMUSG00000032666	1700025G04Rik	ENSMUST00000128433	-23663
HC-Lhx1_peak_30	chr1:156932676-156934603	ENSMUSG00000086217	Gm9530	ENSMUST00000128143	-3243.5
HC-Lhx1_peak_31	chr1:164762005-164763419	ENSMUSG00000040181	Fmo1	ENSMUST00000143902	2091
HC-Lhx1_peak_32	chr1:166651937-166652790	ENSMUSG00000026574	Dpt	ENSMUST00000027861	74499.5
HC-Lhx1_peak_33	chr1:168069490-168070985	ENSMUSG00000000544	Gpa33	ENSMUST00000166860	-9639.5
HC-Lhx1_peak_34	chr1:171164961-171166008	#N/A	#N/A	#N/A	#N/A
HC-Lhx1_peak_35	chr1:172506658-172507744	ENSMUSG00000038473	Nos1ap	ENSMUST00000161485	12227
HC-Lhx1_peak_36	chr1:172772722-172774839	ENSMUSG00000064448	U6	ENSMUST00000082514	-10778.5
HC-Lhx1_peak_37	chr1:187551420-187552696	#N/A	#N/A	#N/A	#N/A
HC-Lhx1_peak_38	chr1:189854891-189855932	ENSMUSG00000026610	Esrrg	ENSMUST00000110938	-33664.5
HC-Lhx1_peak_39	chr1:193465076-193466361	ENSMUSG00000037461	Ints7	ENSMUST00000045450	-66076.5
HC-Lhx1_peak_40	chr1:194621920-194623687	ENSMUSG00000037375	Hhat	ENSMUST00000085565	-25390.5
HC-Lhx1_peak_41	chr2:11688407-11689460	ENSMUSG00000058594	Fbxo18	ENSMUST00000123723	-8833.5
HC-Lhx1_peak_42	chr2:12103753-12104685	ENSMUSG00000026768	Itga8	ENSMUST00000129370	10720
HC-Lhx1_peak_43	chr2:17413450-17414264	ENSMUSG00000053702	Nebl	ENSMUST00000132418	-29441
HC-Lhx1_peak_44	chr2:21884956-21886373	#N/A	#N/A	#N/A	#N/A
HC-Lhx1_peak_45	chr2:30942437-30943910	ENSMUSG00000075415	Fnbp1	ENSMUST00000138581	8844.5
HC-Lhx1_peak_46	chr2:31563479-31564884	ENSMUSG00000026842	Abl1	ENSMUST00000113455	-17962.5
HC-Lhx1_peak_47	chr2:33435286-33438448	ENSMUSG00000038765	Lmx1b	ENSMUST00000137559	50920
HC-Lhx1_peak_48	chr2:33882462-33884085	ENSMUSG00000086904	Gm13404	ENSMUST00000156633	-49507.5
HC-Lhx1_peak_49	chr2:34425131-34426995	ENSMUSG00000081992	Gm13408	ENSMUST00000119822	-5544
HC-Lhx1_peak_50	chr2:35534825-35536443	ENSMUSG00000026883	Dab2ip	ENSMUST00000065001	11880
HC-Lhx1_peak_51	chr2:44381592-44382421	ENSMUSG00000036890	Gtdc1	ENSMUST00000134813	44860.5
HC-Lhx1_peak_52	chr2:46978261-46978738	ENSMUSG00000088328	U7	ENSMUST00000157703	48533.5
HC-Lhx1_peak_53	chr2:49666733-49668309	ENSMUSG00000085357	Gm13480	ENSMUST00000125095	947
HC-Lhx1_peak_54	chr2:52817789-52818826	ENSMUSG00000090548	Gm17489	ENSMUST00000171464	-95757.5
HC-Lhx1_peak_55	chr2:69997166-69998781	ENSMUSG00000042064	Myo3b	ENSMUST00000112241	-63618.5
HC-Lhx1_peak_56	chr2:70311807-70314090	ENSMUSG00000075304	Sp5	ENSMUST00000100043	31.5
HC-Lhx1_peak_57	chr2:70335742-70337088	ENSMUSG00000087264	1500002O10Rik	ENSMUST00000154284	-6890
HC-Lhx1_peak_58	chr2:71493557-71494943	ENSMUSG00000064263	Gm1631	ENSMUST00000079720	63224
HC-Lhx1_peak_59	chr2:74236399-74237920	ENSMUSG00000085405	4930441J16Rik	ENSMUST00000153743	-91385.5
HC-Lhx1_peak_60	chr2:80629464-80630109	ENSMUSG00000064193	Gm13699	ENSMUST00000081067	47497.5
HC-Lhx1_peak_61	chr2:85077527-85079077	ENSMUSG00000085025	Gm13715	ENSMUST00000136578	-4470
HC-Lhx1_peak_62	chr2:92943433-92943466	ENSMUSG00000087559	Gm13802	ENSMUST00000150159	-5048.5
HC-Lhx1_peak_63	chr2:93071727-93073546	ENSMUSG00000027217	Tspan18	ENSMUST00000028646	-4721.5
HC-Lhx1_peak_64	chr2:101190489-101191139	#N/A	#N/A	#N/A	#N/A
HC-Lhx1_peak_65	chr2:102006412-102007461	ENSMUSG00000082328	Gm13921	ENSMUST00000119411	7510.5
HC-Lhx1_peak_66	chr2:106489990-106491073	ENSMUSG00000085218	BB218582	ENSMUST00000123623	-10.5
HC-Lhx1_peak_67	chr2:107887395-107888655	ENSMUSG00000077411	SNORA17	ENSMUST00000104223	32174
HC-Lhx1_peak_68	chr2:113092615-113093661	ENSMUSG00000041255	Tmco5b	ENSMUST00000040856	32751
HC-Lhx1_peak_69	chr2:113435457-113436530	ENSMUSG00000044042	Fmn1	ENSMUST00000150510	89253.5
HC-Lhx1_peak_70	chr2:113514699-113515858	ENSMUSG00000044042	Fmn1	ENSMUST00000150510	9968.5
HC-Lhx1_peak_71	chr2:114063114-114064304	ENSMUSG00000084620	7SK	ENSMUST00000122671	32138
HC-Lhx1_peak_72	chr2:119427173-119427877	ENSMUSG00000085438	1700020I14Rik	ENSMUST00000153581	-7486
HC-Lhx1_peak_73	chr2:124464448-124465807	ENSMUSG00000027200	Sema6d	ENSMUST00000103238	14243.5
HC-Lhx1_peak_74	chr2:125743546-125744553	ENSMUSG00000027207	Galk2	ENSMUST00000168273	-30391.5
HC-Lhx1_peak_75	chr2:128036888-128038625	ENSMUSG00000085750	Gm14009	ENSMUST00000152439	-22033.5
HC-Lhx1_peak_76	chr2:131672891-131674243	ENSMUSG00000086822	5330413P13Rik	ENSMUST00000150466	-171
HC-Lhx1_peak_77	chr2:135934080-135935239	ENSMUSG00000085383	Gm14218	ENSMUST00000137802	28082.5
HC-Lhx1_peak_78	chr2:145924031-145925622	ENSMUSG00000037143	4930529M08Rik	ENSMUST00000144066	-51839.5
HC-Lhx1_peak_79	chr2:152629972-152631285	ENSMUSG00000007659	Bcl2l1	ENSMUST00000173755	23642.5
HC-Lhx1_peak_80	chr2:153468046-153469310	ENSMUSG00000027478	Dnmt3b	ENSMUST00000109773	6508
HC-Lhx1_peak_81	chr2:158420612-158421806	ENSMUSG00000086496	Gm14204	ENSMUST00000155319	15117
HC-Lhx1_peak_82	chr2:160660742-160661428	ENSMUSG00000081854	Gm11447	ENSMUST00000118983	10264
HC-Lhx1_peak_83	chr2:161164229-161166064	ENSMUSG00000087031	Gm14241	ENSMUST00000151260	-8096.5
HC-Lhx1_peak_84	chr2:161166662-161168124	ENSMUSG00000087031	Gm14241	ENSMUST00000151260	-10343
HC-Lhx1_peak_85	chr2:166112497-166113925	ENSMUSG00000084840	Gm11468	ENSMUST00000152987	-13803
HC-Lhx1_peak_86	chr2:170482708-170484359	ENSMUSG00000085158	Gm14264	ENSMUST00000147141	4431.5
HC-Lhx1_peak_87	chr2:179269434-179270871	ENSMUSG00000083410	Gm14300	ENSMUST00000120800	78119.5
HC-Lhx1_peak_88	chr2:180247788-180249677	ENSMUSG00000027568	Ntsr1	ENSMUST00000170448	-13800.5
HC-Lhx1_peak_89	chr3:8684680-8685766	ENSMUSG00000088094	SNORA17	ENSMUST00000157469	-5746
HC-Lhx1_peak_90	chr3:9519761-9521216	ENSMUSG00000040209	Zfp704	ENSMUST00000041124	89596.5
HC-Lhx1_peak_91	chr3:14639125-14639945	ENSMUSG00000027555	Car13	ENSMUST00000029071	2192
HC-Lhx1_peak_92	chr3:15000223-15001579	#N/A	#N/A	#N/A	#N/A
HC-Lhx1_peak_93	chr3:15255314-15256441	ENSMUSG00000078783	Gm9733	ENSMUST00000108361	76424.5
HC-Lhx1_peak_94	chr3:21833649-21835705	#N/A	#N/A	#N/A	#N/A
HC-Lhx1_peak_95	chr3:28635582-28637129	ENSMUSG00000080638	AC122490.1	ENSMUST00000116988	8167.5
HC-Lhx1_peak_96	chr3:38331790-38333114	ENSMUSG00000044864	Ankrd50	ENSMUST00000094300	22027
HC-Lhx1_peak_97	chr3:49632616-49633212	ENSMUSG00000037892	Pcdh18	ENSMUST00000035931	-71676
HC-Lhx1_peak_98	chr3:52014479-52015636	ENSMUSG00000044167	Foxo1	ENSMUST00000053764	57201.5
HC-Lhx1_peak_99	chr3:53453794-53454817	ENSMUSG00000037016	Frem2	ENSMUST00000091137	6971.5
HC-Lhx1_peak_100	chr3:64981871-64982402	ENSMUSG00000027827	Kcnab1	ENSMUST00000161404	9888.5
HC-Lhx1_peak_101	chr3:65675167-65676539	ENSMUSG00000027829	Ccnl1	ENSMUST00000149729	76067
HC-Lhx1_peak_102	chr3:67733416-67734386	ENSMUSG00000051777	Iqcj	ENSMUST00000063263	-37759
HC-Lhx1_peak_103	chr3:69429970-69431357	ENSMUSG00000043300	B3galnt1	ENSMUST00000061826	-27880.5
HC-Lhx1_peak_104	chr3:78398288-78399430	#N/A	#N/A	#N/A	#N/A
HC-Lhx1_peak_105	chr3:79189058-79190218	ENSMUSG00000091685	Gm17359	ENSMUST00000164216	-40340
HC-Lhx1_peak_106	chr3:82112336-82113202	ENSMUSG00000033900	Mtap9	ENSMUST00000107727	49225
HC-Lhx1_peak_107	chr3:85404670-85406615	ENSMUSG00000028085	Pet112l	ENSMUST00000029726	-27525.5
HC-Lhx1_peak_108	chr3:86504766-86505790	ENSMUSG00000091955	Gm3788	ENSMUST00000170837	-29112
HC-Lhx1_peak_109	chr3:91983390-91984509	ENSMUSG00000078664	Sprr2a1	ENSMUST00000074449	35807.5
HC-Lhx1_peak_110	chr3:96267126-96268501	ENSMUSG00000065773	U1	ENSMUST00000083839	-3701.5
HC-Lhx1_peak_111	chr3:97828017-97829560	ENSMUSG00000027878	Notch2	ENSMUST00000079812	-11327.5
HC-Lhx1_peak_112	chr3:104345114-104346713	ENSMUSG00000032913	Lrig2	ENSMUST00000061583	-30073.5
HC-Lhx1_peak_113	chr3:110594114-110595450	#N/A	#N/A	#N/A	#N/A
HC-Lhx1_peak_114	chr3:111493654-111495004	#N/A	#N/A	#N/A	#N/A
HC-Lhx1_peak_115	chr3:127166721-127167575	ENSMUSG00000078164	Gm4392	ENSMUST00000104965	34771
HC-Lhx1_peak_116	chr3:128772587-128774198	#N/A	#N/A	#N/A	#N/A
HC-Lhx1_peak_117	chr3:145996300-145998267	ENSMUSG00000088218	U6	ENSMUST00000157593	53524.5
HC-Lhx1_peak_118	chr3:152127836-152129074	ENSMUSG00000039068	Zzz3	ENSMUST00000135044	-8074
HC-Lhx1_peak_119	chr3:153835935-153837750	ENSMUSG00000090114	Gm3076	ENSMUST00000161613	-41538.5
HC-Lhx1_peak_120	chr3:159444782-159446123	ENSMUSG00000028173	Wls	ENSMUST00000068952	57248.5
HC-Lhx1_peak_121	chr4:3008861-3013739	ENSMUSG00000081279	Vmn1r-ps2	ENSMUST00000118464	20439
HC-Lhx1_peak_122	chr4:4075135-4076849	ENSMUSG00000045573	Penk	ENSMUST00000133567	-10026
HC-Lhx1_peak_123	chr4:4639699-4640866	ENSMUSG00000077444	SNORA17	ENSMUST00000104256	16437.5
HC-Lhx1_peak_124	chr4:19368556-19369459	ENSMUSG00000089090	7SK	ENSMUST00000158465	72918.5
HC-Lhx1_peak_125	chr4:45502081-45504123	ENSMUSG00000044813	Shb	ENSMUST00000146236	-436
HC-Lhx1_peak_126	chr4:45666502-45668086	ENSMUSG00000085980	Gm12408	ENSMUST00000151883	-14486
HC-Lhx1_peak_127	chr4:45725847-45728019	ENSMUSG00000085305	Gm12410	ENSMUST00000124989	1108
HC-Lhx1_peak_128	chr4:45778089-45779882	ENSMUSG00000085876	Gm12409	ENSMUST00000147231	-1890.5
HC-Lhx1_peak_129	chr4:47105679-47107180	ENSMUSG00000039774	Galnt12	ENSMUST00000107744	-1634.5
HC-Lhx1_peak_130	chr4:47736837-47738727	#N/A	#N/A	#N/A	#N/A
HC-Lhx1_peak_131	chr4:52529838-52531304	ENSMUSG00000061619	Vma21-ps	ENSMUST00000114578	-20393
HC-Lhx1_peak_132	chr4:57703224-57704324	ENSMUSG00000038729	Akap2	ENSMUST00000098065	26755
HC-Lhx1_peak_133	chr4:58683312-58684811	ENSMUSG00000086470	Gm12580	ENSMUST00000127456	-12597.5
HC-Lhx1_peak_134	chr4:64898941-64900268	#N/A	#N/A	#N/A	#N/A
HC-Lhx1_peak_135	chr4:64913000-64913821	#N/A	#N/A	#N/A	#N/A
HC-Lhx1_peak_136	chr4:65490999-65492108	#N/A	#N/A	#N/A	#N/A
HC-Lhx1_peak_137	chr4:69634619-69635838	ENSMUSG00000084342	Gm11224	ENSMUST00000120465	-18918.5
HC-Lhx1_peak_138	chr4:70025875-70027061	ENSMUSG00000039298	Cdk5rap2	ENSMUST00000126416	38107
HC-Lhx1_peak_139	chr4:78215440-78216197	ENSMUSG00000085840	Gm11261	ENSMUST00000126647	90467.5
HC-Lhx1_peak_140	chr4:83932316-83933587	ENSMUSG00000028487	Bnc2	ENSMUST00000176971	4709.5
HC-Lhx1_peak_141	chr4:90637641-90638436	ENSMUSG00000077589	SNORA17	ENSMUST00000104401	26645.5
HC-Lhx1_peak_142	chr4:95719830-95720872	ENSMUSG00000028571	Cyp2j13	ENSMUST00000132513	8369
HC-Lhx1_peak_143	chr4:99256154-99257314	ENSMUSG00000087332	Gm12690	ENSMUST00000132108	-20543
HC-Lhx1_peak_144	chr4:99768057-99770853	ENSMUSG00000035305	Ror1	ENSMUST00000039630	-1059
HC-Lhx1_peak_145	chr4:100499467-100500849	ENSMUSG00000028532	Cachd1	ENSMUST00000097955	-50878
HC-Lhx1_peak_146	chr4:103082554-103083955	ENSMUSG00000086136	Gm12718	ENSMUST00000150345	-28128.5
HC-Lhx1_peak_147	chr4:115577868-115579125	ENSMUSG00000034185	6430628N08Rik	ENSMUST00000165938	-15225.5
HC-Lhx1_peak_148	chr4:117045521-117047289	ENSMUSG00000028677	Rnf220	ENSMUST00000094853	1657
HC-Lhx1_peak_149	chr4:117064262-117065340	ENSMUSG00000028677	Rnf220	ENSMUST00000094853	-16739
HC-Lhx1_peak_150	chr4:117669366-117671372	ENSMUSG00000086554	9530034E10Rik	ENSMUST00000146982	-22728
HC-Lhx1_peak_151	chr4:118743325-118745115	ENSMUSG00000066060	Gm12866	ENSMUST00000128998	-2504
HC-Lhx1_peak_152	chr4:124119862-124120027	ENSMUSG00000084757	1700057H15Rik	ENSMUST00000156566	8583.5
HC-Lhx1_peak_153	chr4:125335125-125336751	ENSMUSG00000001985	Grik3	ENSMUST00000170732	946
HC-Lhx1_peak_154	chr4:128575946-128577771	ENSMUSG00000041000	Trim62	ENSMUST00000035667	-16026.5
HC-Lhx1_peak_155	chr4:128688615-128689960	ENSMUSG00000028792	Ak2	ENSMUST00000152762	-18690.5
HC-Lhx1_peak_156	chr4:131710660-131711883	ENSMUSG00000081394	Gm13215	ENSMUST00000117559	-6472.5
HC-Lhx1_peak_157	chr4:135087573-135089640	ENSMUSG00000080474	AL670720.1	ENSMUST00000116824	-20212.5
HC-Lhx1_peak_158	chr4:135715257-135716946	ENSMUSG00000018983	E2f2	ENSMUST00000061721	12207.5
HC-Lhx1_peak_159	chr4:136259819-136260935	ENSMUSG00000028664	Ephb2	ENSMUST00000156558	-10422
HC-Lhx1_peak_160	chr4:136293684-136295022	ENSMUSG00000028664	Ephb2	ENSMUST00000156558	-44398
HC-Lhx1_peak_161	chr4:139658310-139660647	ENSMUSG00000085968	Gm13027	ENSMUST00000135858	28313.5
HC-Lhx1_peak_162	chr4:140741673-140742642	ENSMUSG00000073733	6330545A04Rik	ENSMUST00000097813	27713.5
HC-Lhx1_peak_163	chr4:145174500-145176064	ENSMUSG00000078502	Gm13212	ENSMUST00000119718	-176
HC-Lhx1_peak_164	chr4:152598430-152599608	ENSMUSG00000087454	Gm13174	ENSMUST00000126141	-6734
HC-Lhx1_peak_165	chr5:4811775-4812974	ENSMUSG00000093159	AC026231.1	ENSMUST00000175418	42048.5
HC-Lhx1_peak_166	chr5:16244540-16245130	ENSMUSG00000059179	Gm8991	ENSMUST00000073014	-7943
HC-Lhx1_peak_167	chr5:18962796-18963320	ENSMUSG00000088668	U6	ENSMUST00000158043	58267
HC-Lhx1_peak_168	chr5:26839328-26840421	ENSMUSG00000029044	4930584F24Rik	ENSMUST00000030910	-20056.5
HC-Lhx1_peak_169	chr5:28312986-28314592	ENSMUSG00000090689	Gm17695	ENSMUST00000164597	-13653
HC-Lhx1_peak_170	chr5:33877225-33879295	ENSMUSG00000037339	Fam53a	ENSMUST00000101361	72582
HC-Lhx1_peak_171	chr5:37301990-37303525	ENSMUSG00000029120	Ppp2r2c	ENSMUST00000138124	27911.5
HC-Lhx1_peak_172	chr5:38286480-38287986	ENSMUSG00000048450	Msx1	ENSMUST00000063116	-71411
HC-Lhx1_peak_173	chr5:43485131-43486366	#N/A	#N/A	#N/A	#N/A
HC-Lhx1_peak_174	chr5:50410224-50410910	ENSMUSG00000029090	Gpr125	ENSMUST00000087390	39640
HC-Lhx1_peak_175	chr5:64258285-64259718	ENSMUSG00000060512	0610040J01Rik	ENSMUST00000081747	-55267.5
HC-Lhx1_peak_176	chr5:68087829-68089682	ENSMUSG00000037685	Atp8a1	ENSMUST00000149501	-37482.5
HC-Lhx1_peak_177	chr5:68808093-68809269	#N/A	#N/A	#N/A	#N/A
HC-Lhx1_peak_178	chr5:72464793-72466099	ENSMUSG00000082705	Gm15616	ENSMUST00000118662	-27002
HC-Lhx1_peak_179	chr5:73622588-73624544	ENSMUSG00000090561	Gm17207	ENSMUST00000168686	-19693
HC-Lhx1_peak_180	chr5:77566217-77567767	ENSMUSG00000085858	Gm15831	ENSMUST00000156195	-15619
HC-Lhx1_peak_181	chr5:89632681-89635316	#N/A	#N/A	#N/A	#N/A
HC-Lhx1_peak_182	chr5:92540989-92542465	ENSMUSG00000093609	AC122438.1	ENSMUST00000176870	-1353
HC-Lhx1_peak_183	chr5:104207185-104210376	ENSMUSG00000029313	Aff1	ENSMUST00000152145	4597.5
HC-Lhx1_peak_184	chr5:106994744-106996481	ENSMUSG00000049606	Zfp644	ENSMUST00000131029	8121.5
HC-Lhx1_peak_185	chr5:110845075-110846778	ENSMUSG00000043323	Fbrsl1	ENSMUST00000056124	-29780.5
HC-Lhx1_peak_186	chr5:111551923-111553125	#N/A	#N/A	#N/A	#N/A
HC-Lhx1_peak_187	chr5:117697950-117699387	ENSMUSG00000061288	Taok3	ENSMUST00000111975	-7992.5
HC-Lhx1_peak_188	chr5:118206931-118208783	ENSMUSG00000029361	Nos1	ENSMUST00000138579	23184
HC-Lhx1_peak_189	chr5:118893822-118895637	ENSMUSG00000093041	AC132338.1	ENSMUST00000175300	-25902.5
HC-Lhx1_peak_190	chr5:120621549-120623424	ENSMUSG00000072671	Gm10390	ENSMUST00000171220	-33214.5
HC-Lhx1_peak_191	chr5:132059289-132061849	ENSMUSG00000029673	Auts2	ENSMUST00000161804	31906
HC-Lhx1_peak_192	chr5:132975966-132977728	ENSMUSG00000029673	Auts2	ENSMUST00000061007	40846
HC-Lhx1_peak_193	chr5:134481624-134483277	ENSMUSG00000087344	Gm15627	ENSMUST00000140421	92627.5
HC-Lhx1_peak_194	chr5:140649457-140651155	ENSMUSG00000029554	Mad1l1	ENSMUST00000129747	307
HC-Lhx1_peak_195	chr5:143603244-143604886	ENSMUSG00000082308	Gm15770	ENSMUST00000117498	10813
HC-Lhx1_peak_196	chr5:145405733-145407490	ENSMUSG00000082524	Gm6272	ENSMUST00000121256	78054.5
HC-Lhx1_peak_197	chr6:5277564-5278228	ENSMUSG00000032667	Pon2	ENSMUST00000057792	-29441
HC-Lhx1_peak_198	chr6:5392049-5393685	ENSMUSG00000042607	Asb4	ENSMUST00000119225	-52440
HC-Lhx1_peak_199	chr6:6486303-6487711	ENSMUSG00000042541	Shfm1	ENSMUST00000041111	41645
HC-Lhx1_peak_200	chr6:16266210-16268210	#N/A	#N/A	#N/A	#N/A
HC-Lhx1_peak_201	chr6:22601068-22602030	#N/A	#N/A	#N/A	#N/A
HC-Lhx1_peak_202	chr6:28475416-28476236	ENSMUSG00000001424	Snd1	ENSMUST00000171532	35991
HC-Lhx1_peak_203	chr6:28804559-28806323	ENSMUSG00000001424	Snd1	ENSMUST00000166136	-6534
HC-Lhx1_peak_204	chr6:30781924-30782685	ENSMUSG00000025607	Copg2	ENSMUST00000133916	64121.5
HC-Lhx1_peak_205	chr6:34137325-34138966	ENSMUSG00000087613	Gm13855	ENSMUST00000145644	-8913.5
HC-Lhx1_peak_206	chr6:34850651-34851674	ENSMUSG00000058486	Wdr91	ENSMUST00000152488	9400.5
HC-Lhx1_peak_207	chr6:35304331-35305713	ENSMUSG00000047420	Fam180a	ENSMUST00000051176	-28881
HC-Lhx1_peak_208	chr6:39894657-39895856	#N/A	#N/A	#N/A	#N/A
HC-Lhx1_peak_209	chr6:47209395-47210507	ENSMUSG00000039419	Cntnap2	ENSMUST00000060839	-15550
HC-Lhx1_peak_210	chr6:54046188-54047796	ENSMUSG00000087670	9530036M11Rik	ENSMUST00000138767	53939
HC-Lhx1_peak_211	chr6:57484715-57486428	ENSMUSG00000037826	Ppm1k	ENSMUST00000042766	-151.5
HC-Lhx1_peak_212	chr6:66437264-66438194	ENSMUSG00000029910	Mad2l1	ENSMUST00000116605	47655
HC-Lhx1_peak_213	chr6:72626743-72628417	ENSMUSG00000079524	Gm15402	ENSMUST00000114051	21628
HC-Lhx1_peak_214	chr6:83371028-83372683	ENSMUSG00000034832	Tet3	ENSMUST00000089622	19813.5
HC-Lhx1_peak_215	chr6:84177905-84179616	ENSMUSG00000033788	Dysf	ENSMUST00000128965	-18282.5
HC-Lhx1_peak_216	chr6:88589574-88590722	ENSMUSG00000033182	Kbtbd12	ENSMUST00000169512	-12709
HC-Lhx1_peak_217	chr6:94710032-94711514	ENSMUSG00000030029	Lrig1	ENSMUST00000032105	-60621
HC-Lhx1_peak_218	chr6:97385497-97387084	ENSMUSG00000030064	Frmd4b	ENSMUST00000124050	-4867.5
HC-Lhx1_peak_219	chr6:100161908-100163547	ENSMUSG00000072872	Rybp	ENSMUST00000101118	74707.5
HC-Lhx1_peak_220	chr6:100371473-100372949	ENSMUSG00000087929	SNORA17	ENSMUST00000157304	72597
HC-Lhx1_peak_221	chr6:100411100-100413858	ENSMUSG00000087929	SNORA17	ENSMUST00000157304	32329
HC-Lhx1_peak_222	chr6:112459331-112461113	ENSMUSG00000049112	Oxtr	ENSMUST00000165435	-19338
HC-Lhx1_peak_223	chr6:112480460-112481622	ENSMUSG00000083443	Gm15519	ENSMUST00000120088	32595
HC-Lhx1_peak_224	chr6:113744722-113746119	ENSMUSG00000030298	Sec13	ENSMUST00000032440	-54683.5
HC-Lhx1_peak_225	chr6:116620082-116622111	ENSMUSG00000042129	Rassf4	ENSMUST00000169877	2733.5
HC-Lhx1_peak_226	chr6:120499819-120500987	ENSMUSG00000058979	Cecr5	ENSMUST00000075303	-19066
HC-Lhx1_peak_227	chr6:120541428-120543455	ENSMUSG00000058979	Cecr5	ENSMUST00000075303	-61104.5
HC-Lhx1_peak_228	chr6:121279493-121280628	ENSMUSG00000078042	AC153982.1	ENSMUST00000104848	-4366.5
HC-Lhx1_peak_229	chr6:126968906-126970303	ENSMUSG00000000183	Fgf6	ENSMUST00000000187	-4044.5
HC-Lhx1_peak_230	chr6:140322426-140323572	ENSMUSG00000030231	Plekha5	ENSMUST00000032357	49621
HC-Lhx1_peak_231	chr6:145946844-145948022	ENSMUSG00000085414	Gm15705	ENSMUST00000139089	-41379
HC-Lhx1_peak_232	chr6:148547041-148547957	ENSMUSG00000070995	Gm6313	ENSMUST00000024796	10756
HC-Lhx1_peak_233	chr7:4904713-4906306	ENSMUSG00000030433	Sbk2	ENSMUST00000032598	10440.5
HC-Lhx1_peak_234	chr7:16392136-16394377	ENSMUSG00000092576	Gm7235	ENSMUST00000173825	17797.5
HC-Lhx1_peak_235	chr7:25301310-25303321	ENSMUSG00000064264	Zfp428	ENSMUST00000177205	-10166.5
HC-Lhx1_peak_236	chr7:51629996-51631616	ENSMUSG00000008028	1700008O03Rik	ENSMUST00000107933	-406
HC-Lhx1_peak_237	chr7:56284245-56285599	#N/A	#N/A	#N/A	#N/A
HC-Lhx1_peak_238	chr7:56643180-56644698	ENSMUSG00000052512	Nav2	ENSMUST00000064383	-23848
HC-Lhx1_peak_239	chr7:57162271-57164171	ENSMUSG00000039728	Slc6a5	ENSMUST00000056442	2295
HC-Lhx1_peak_240	chr7:70228925-70229923	ENSMUSG00000030525	Chrna7	ENSMUST00000163387	75287
HC-Lhx1_peak_241	chr7:80283153-80284899	#N/A	#N/A	#N/A	#N/A
HC-Lhx1_peak_242	chr7:80285373-80286730	#N/A	#N/A	#N/A	#N/A
HC-Lhx1_peak_243	chr7:80450311-80450763	ENSMUSG00000070509	Rgma	ENSMUST00000119206	69869
HC-Lhx1_peak_244	chr7:80544195-80545915	ENSMUSG00000070509	Rgma	ENSMUST00000139780	-8942
HC-Lhx1_peak_245	chr7:85848178-85849731	ENSMUSG00000030612	Mrpl46	ENSMUST00000032841	78997.5
HC-Lhx1_peak_246	chr7:89201047-89202474	ENSMUSG00000025105	Bnc1	ENSMUST00000026096	-64575.5
HC-Lhx1_peak_247	chr7:91726980-91728693	ENSMUSG00000030630	Fah	ENSMUST00000153126	22773.5
HC-Lhx1_peak_248	chr7:101990778-101991294	#N/A	#N/A	#N/A	#N/A
HC-Lhx1_peak_249	chr7:103237709-103239052	ENSMUSG00000048078	Odz4	ENSMUST00000107162	81373.5
HC-Lhx1_peak_250	chr7:103588220-103589896	ENSMUSG00000082780	Gm8329	ENSMUST00000117302	-4549
HC-Lhx1_peak_251	chr7:103866957-103867853	ENSMUSG00000048078	Odz4	ENSMUST00000140140	59039
HC-Lhx1_peak_252	chr7:118989428-118990927	ENSMUSG00000077902	AC126435.1	ENSMUST00000104709	-53652.5
HC-Lhx1_peak_253	chr7:119886341-119887766	ENSMUSG00000055320	Tead1	ENSMUST00000164363	-1494.5
HC-Lhx1_peak_254	chr7:122336419-122337941	#N/A	#N/A	#N/A	#N/A
HC-Lhx1_peak_255	chr7:124615334-124616804	ENSMUSG00000030657	Xylt1	ENSMUST00000161889	2937
HC-Lhx1_peak_256	chr7:125169043-125170253	ENSMUSG00000008683	Rps15a	ENSMUST00000134270	89094
HC-Lhx1_peak_257	chr7:126473973-126474775	ENSMUSG00000077653	SNORA17	ENSMUST00000104465	-24612
HC-Lhx1_peak_258	chr7:133126761-133128464	ENSMUSG00000046182	Gsg1l	ENSMUST00000073935	98312.5
HC-Lhx1_peak_259	chr7:133155680-133156751	ENSMUSG00000046182	Gsg1l	ENSMUST00000073935	69709.5
HC-Lhx1_peak_260	chr7:134761195-134762831	ENSMUSG00000045639	Zfp629	ENSMUST00000132524	-2702
HC-Lhx1_peak_261	chr7:135814945-135816835	ENSMUSG00000042105	Inpp5f	ENSMUST00000130789	-4685
HC-Lhx1_peak_262	chr7:137395088-137396649	ENSMUSG00000030849	Fgfr2	ENSMUST00000120715	9502.5
HC-Lhx1_peak_263	chr7:137401651-137402932	ENSMUSG00000030849	Fgfr2	ENSMUST00000121080	3079.5
HC-Lhx1_peak_264	chr7:137407065-137409427	ENSMUSG00000030849	Fgfr2	ENSMUST00000129103	-757
HC-Lhx1_peak_265	chr7:139807311-139808886	ENSMUSG00000030946	Lhpp	ENSMUST00000133969	-5707.5
HC-Lhx1_peak_266	chr7:143432728-143433655	#N/A	#N/A	#N/A	#N/A
HC-Lhx1_peak_267	chr7:143615787-143616581	ENSMUSG00000087869	7SK	ENSMUST00000157244	84832
HC-Lhx1_peak_268	chr7:143857592-143859281	#N/A	#N/A	#N/A	#N/A
HC-Lhx1_peak_269	chr7:148153982-148154630	ENSMUSG00000025491	Ifitm1	ENSMUST00000026564	-367
HC-Lhx1_peak_270	chr7:151813294-151815319	ENSMUSG00000031075	Ano1	ENSMUST00000131571	-20106.5
HC-Lhx1_peak_271	chr7:151839596-151840729	ENSMUSG00000031075	Ano1	ENSMUST00000141632	15119.5
HC-Lhx1_peak_272	chr8:3416724-3418510	ENSMUSG00000004568	Arhgef18	ENSMUST00000156085	19394
HC-Lhx1_peak_273	chr8:8608905-8610343	ENSMUSG00000001300	Efnb2	ENSMUST00000152698	29739
HC-Lhx1_peak_274	chr8:10664679-10666374	#N/A	#N/A	#N/A	#N/A
HC-Lhx1_peak_275	chr8:12277890-12279859	ENSMUSG00000074473	A230072I06Rik	ENSMUST00000098935	-55.5
HC-Lhx1_peak_276	chr8:14306139-14307653	ENSMUSG00000088311	SNORA17	ENSMUST00000157686	-33585
HC-Lhx1_peak_277	chr8:14339289-14341005	ENSMUSG00000047495	Dlgap2	ENSMUST00000141155	41587
HC-Lhx1_peak_278	chr8:14381930-14383303	ENSMUSG00000047495	Dlgap2	ENSMUST00000141214	-620.5
HC-Lhx1_peak_279	chr8:15121079-15123062	ENSMUSG00000031461	Myom2	ENSMUST00000140033	-3063.5
HC-Lhx1_peak_280	chr8:15391515-15393747	ENSMUSG00000089459	5S_rRNA	ENSMUST00000158834	19693
HC-Lhx1_peak_281	chr8:19702162-19709272	ENSMUSG00000087153	Gm6483	ENSMUST00000144307	-23308
HC-Lhx1_peak_282	chr8:19710015-19715006	ENSMUSG00000074456	4930467E23Rik	ENSMUST00000098909	17235.5
HC-Lhx1_peak_283	chr8:19722850-19725988	ENSMUSG00000074456	4930467E23Rik	ENSMUST00000098909	5327
HC-Lhx1_peak_284	chr8:19920321-19922230	ENSMUSG00000071796	6820431F20Rik	ENSMUST00000098901	-28151.5
HC-Lhx1_peak_285	chr8:19922340-19927788	ENSMUSG00000071796	6820431F20Rik	ENSMUST00000098901	-31940
HC-Lhx1_peak_286	chr8:26481259-26482733	ENSMUSG00000074412	Gm10689	ENSMUST00000098864	82749
HC-Lhx1_peak_287	chr8:32111970-32113552	ENSMUSG00000039661	Dusp26	ENSMUST00000036631	87182
HC-Lhx1_peak_288	chr8:32118333-32119896	ENSMUSG00000039661	Dusp26	ENSMUST00000036631	80828.5
HC-Lhx1_peak_289	chr8:35795744-35796713	ENSMUSG00000031530	Dusp4	ENSMUST00000033930	74122.5
HC-Lhx1_peak_290	chr8:37659063-37660043	ENSMUSG00000031523	Dlc1	ENSMUST00000145245	17375
HC-Lhx1_peak_291	chr8:59299987-59300573	#N/A	#N/A	#N/A	#N/A
HC-Lhx1_peak_292	chr8:64107757-64109102	ENSMUSG00000058056	Palld	ENSMUST00000121200	-38490.5
HC-Lhx1_peak_293	chr8:72952196-72953956	ENSMUSG00000003575	Crtc1	ENSMUST00000153632	2108
HC-Lhx1_peak_294	chr8:75166421-75167508	ENSMUSG00000048148	Nwd1	ENSMUST00000161386	3645.5
HC-Lhx1_peak_295	chr8:77680744-77682439	ENSMUSG00000005410	Mcm5	ENSMUST00000005545	-48068.5
HC-Lhx1_peak_296	chr8:80664748-80665545	ENSMUSG00000037101	Ttc29	ENSMUST00000117845	72049.5
HC-Lhx1_peak_297	chr8:83075828-83076959	ENSMUSG00000086912	4930505O20Rik	ENSMUST00000142188	-38021.5
HC-Lhx1_peak_298	chr8:89675838-89677568	#N/A	#N/A	#N/A	#N/A
HC-Lhx1_peak_299	chr8:91794905-91797067	ENSMUSG00000069962	Gm5356	ENSMUST00000093326	-84527
HC-Lhx1_peak_300	chr8:93385131-93387062	ENSMUSG00000056608	Chd9	ENSMUST00000048665	-33362.5
HC-Lhx1_peak_301	chr8:94594583-94596698	ENSMUSG00000065636	U6	ENSMUST00000083702	-31824.5
HC-Lhx1_peak_302	chr8:94657314-94658348	ENSMUSG00000065636	U6	ENSMUST00000083702	-94015
HC-Lhx1_peak_303	chr8:95300768-95302038	ENSMUSG00000091112	Gm17310	ENSMUST00000172383	42643
HC-Lhx1_peak_304	chr8:96412222-96414147	ENSMUSG00000031748	Gnao1	ENSMUST00000127900	6946.5
HC-Lhx1_peak_305	chr8:106461873-106463326	#N/A	#N/A	#N/A	#N/A
HC-Lhx1_peak_306	chr8:117561689-117563145	ENSMUSG00000088428	5S_rRNA	ENSMUST00000157803	14396
HC-Lhx1_peak_307	chr8:122827615-122828985	#N/A	#N/A	#N/A	#N/A
HC-Lhx1_peak_308	chr8:122858341-122860470	#N/A	#N/A	#N/A	#N/A
HC-Lhx1_peak_309	chr8:125337789-125339703	ENSMUSG00000074046	Gm16378	ENSMUST00000082166	26732
HC-Lhx1_peak_310	chr8:126239509-126240838	ENSMUSG00000085789	4732419C18Rik	ENSMUST00000151552	37954.5
HC-Lhx1_peak_311	chr8:128296829-128298067	ENSMUSG00000060212	Pcnxl2	ENSMUST00000119305	580
HC-Lhx1_peak_312	chr8_random:385140-388258	#N/A	#N/A	#N/A	#N/A
HC-Lhx1_peak_313	chr8_random:675730-684539	#N/A	#N/A	#N/A	#N/A
HC-Lhx1_peak_314	chr8_random:721303-724155	#N/A	#N/A	#N/A	#N/A
HC-Lhx1_peak_315	chr8_random:815708-821409	#N/A	#N/A	#N/A	#N/A
HC-Lhx1_peak_316	chr9:21981860-21983017	ENSMUSG00000061167	Rpl15-ps3	ENSMUST00000088480	8226.5
HC-Lhx1_peak_317	chr9:29338424-29340039	ENSMUSG00000085638	Gm15521	ENSMUST00000141752	60863.5
HC-Lhx1_peak_318	chr9:33041237-33041983	#N/A	#N/A	#N/A	#N/A
HC-Lhx1_peak_319	chr9:36757464-36759125	ENSMUSG00000035934	Pknox2	ENSMUST00000175938	17780.5
HC-Lhx1_peak_320	chr9:36809117-36810746	ENSMUSG00000093721	Gm3896	ENSMUST00000176020	13411.5
HC-Lhx1_peak_321	chr9:37263770-37265038	ENSMUSG00000032128	Robo3	ENSMUST00000081943	-23644
HC-Lhx1_peak_322	chr9:39140196-39141206	ENSMUSG00000057349	Olfr948	ENSMUST00000076516	-13504
HC-Lhx1_peak_323	chr9:40666646-40668398	ENSMUSG00000054360	Bsx	ENSMUST00000067375	14688
HC-Lhx1_peak_324	chr9:42380946-42382405	ENSMUSG00000091403	9530085L02Rik	ENSMUST00000167640	39474.5
HC-Lhx1_peak_325	chr9:43505445-43507139	ENSMUSG00000032012	Pvrl1	ENSMUST00000034510	46367
HC-Lhx1_peak_326	chr9:46306356-46307845	ENSMUSG00000077383	SNORA17	ENSMUST00000104195	63956.5
HC-Lhx1_peak_327	chr9:47170552-47172363	#N/A	#N/A	#N/A	#N/A
HC-Lhx1_peak_328	chr9:47229607-47231454	#N/A	#N/A	#N/A	#N/A
HC-Lhx1_peak_329	chr9:48455074-48456422	ENSMUSG00000032271	Nnmt	ENSMUST00000034808	-42490
HC-Lhx1_peak_330	chr9:48482984-48484299	ENSMUSG00000032271	Nnmt	ENSMUST00000034808	-70383.5
HC-Lhx1_peak_331	chr9:54914583-54916473	ENSMUSG00000035200	Chrnb4	ENSMUST00000034854	-19177
HC-Lhx1_peak_332	chr9:54930215-54931533	ENSMUSG00000088728	U7	ENSMUST00000158103	21772
HC-Lhx1_peak_333	chr9:56430733-56431955	ENSMUSG00000086574	Gm16960	ENSMUST00000142209	23156
HC-Lhx1_peak_334	chr9:58293713-58295757	ENSMUSG00000086516	4930461G14Rik	ENSMUST00000141912	8245
HC-Lhx1_peak_335	chr9:61140073-61141985	ENSMUSG00000074256	Gm10655	ENSMUST00000098658	78971
HC-Lhx1_peak_336	chr9:61251307-61253268	ENSMUSG00000032280	Tle3	ENSMUST00000159140	-2019.5
HC-Lhx1_peak_337	chr9:62378913-62380368	ENSMUSG00000041729	Coro2b	ENSMUST00000123379	5126.5
HC-Lhx1_peak_338	chr9:63028860-63030891	ENSMUSG00000022245	Skor1	ENSMUST00000116613	-33107.5
HC-Lhx1_peak_339	chr9:64459777-64461120	ENSMUSG00000036466	Megf11	ENSMUST00000124881	47817.5
HC-Lhx1_peak_340	chr9:67329498-67330722	ENSMUSG00000052698	Tln2	ENSMUST00000039662	57089
HC-Lhx1_peak_341	chr9:69515991-69517086	ENSMUSG00000087375	B230323A14Rik	ENSMUST00000147658	90008.5
HC-Lhx1_peak_342	chr9:69517161-69519617	ENSMUSG00000087375	B230323A14Rik	ENSMUST00000147658	88158
HC-Lhx1_peak_343	chr9:98249447-98251596	ENSMUSG00000032456	Nmnat3	ENSMUST00000112937	-53440.5
HC-Lhx1_peak_344	chr9:98425132-98426611	ENSMUSG00000032454	Rbp2	ENSMUST00000035029	-34915.5
HC-Lhx1_peak_345	chr9:100820693-100821302	ENSMUSG00000037286	Stag1	ENSMUST00000143955	-30970.5
HC-Lhx1_peak_346	chr9:102113183-102114840	ENSMUSG00000065107	n-R5s88	ENSMUST00000083173	-83793.5
HC-Lhx1_peak_347	chr9:102169373-102171090	ENSMUSG00000091959	Gm17708	ENSMUST00000163390	78001.5
HC-Lhx1_peak_348	chr9:107327639-107328836	ENSMUSG00000091816	Gm17141	ENSMUST00000167578	4660.5
HC-Lhx1_peak_349	chr9:107625586-107627126	ENSMUSG00000034684	Sema3f	ENSMUST00000080560	-13550
HC-Lhx1_peak_350	chr9:113510147-113511893	ENSMUSG00000032504	Pdcd6ip	ENSMUST00000142256	55392
HC-Lhx1_peak_351	chr9:114946826-114948539	ENSMUSG00000040875	Osbpl10	ENSMUST00000046627	28714.5
HC-Lhx1_peak_352	chr9:115570645-115571861	ENSMUSG00000065149	n-R5s92	ENSMUST00000083215	-35417
HC-Lhx1_peak_353	chr9:118393217-118394367	ENSMUSG00000032446	Eomes	ENSMUST00000150633	-5813
HC-Lhx1_peak_354	chr9:119479737-119481591	ENSMUSG00000032511	Scn5a	ENSMUST00000117911	7470
HC-Lhx1_peak_355	chr9:120896281-120898168	ENSMUSG00000006932	Ctnnb1	ENSMUST00000139138	-31239.5
HC-Lhx1_peak_356	chr9:121057455-121059131	ENSMUSG00000040936	Ulk4	ENSMUST00000170406	-40650
HC-Lhx1_peak_357	chr9:121089773-121091123	ENSMUSG00000040936	Ulk4	ENSMUST00000164969	11727
HC-Lhx1_peak_358	chr9:122630979-122632347	ENSMUSG00000065414	Mir138-1	ENSMUST00000083480	-39669
HC-Lhx1_peak_359	chr9:123462818-123464571	ENSMUSG00000025240	Sacm1l	ENSMUST00000026270	-24694.5
HC-Lhx1_peak_360	chr9_random:241562-244000	#N/A	#N/A	#N/A	#N/A
HC-Lhx1_peak_361	chr10:7493597-7494773	ENSMUSG00000040006	BC013529	ENSMUST00000133796	-3836
HC-Lhx1_peak_362	chr10:9273183-9274333	ENSMUSG00000053980	Gm9930	ENSMUST00000066742	-18279
HC-Lhx1_peak_363	chr10:14203213-14203989	ENSMUSG00000071532	Gm10335	ENSMUST00000096020	39283
HC-Lhx1_peak_364	chr10:17546982-17547992	ENSMUSG00000093537	Gm7584	ENSMUST00000175829	-10302
HC-Lhx1_peak_365	chr10:20774707-20776058	ENSMUSG00000019986	Ahi1	ENSMUST00000163505	-14756.5
HC-Lhx1_peak_366	chr10:21186611-21188307	ENSMUSG00000037535	1700021A07Rik	ENSMUST00000042671	-42349
HC-Lhx1_peak_367	chr10:39378898-39380308	ENSMUSG00000019842	Traf3ip2	ENSMUST00000155945	-9242
HC-Lhx1_peak_368	chr10:40901720-40903407	ENSMUSG00000077798	SNORA17	ENSMUST00000104610	33287.5
HC-Lhx1_peak_369	chr10:43158420-43160307	ENSMUSG00000069885	Gm10281	ENSMUST00000093119	11831.5
HC-Lhx1_peak_370	chr10:51536272-51537002	ENSMUSG00000062224	4933411G06Rik	ENSMUST00000075909	-59637
HC-Lhx1_peak_371	chr10:56514559-56515926	ENSMUSG00000054758	Gm9956	ENSMUST00000067972	-50302.5
HC-Lhx1_peak_372	chr10:57170138-57171278	ENSMUSG00000085621	4930467K11Rik	ENSMUST00000150743	35451
HC-Lhx1_peak_373	chr10:59919151-59920496	ENSMUSG00000012819	Cdh23	ENSMUST00000144462	-50622.5
HC-Lhx1_peak_374	chr10:60777885-60779222	ENSMUSG00000061488	Rpl27a-ps1	ENSMUST00000075382	-5984.5
HC-Lhx1_peak_375	chr10:60962665-60964172	ENSMUSG00000043126	D830039M14Rik	ENSMUST00000051330	-23733.5
HC-Lhx1_peak_376	chr10:60995307-60997143	ENSMUSG00000043126	D830039M14Rik	ENSMUST00000051330	-56540
HC-Lhx1_peak_377	chr10:74610401-74612248	ENSMUSG00000033444	Specc1l	ENSMUST00000105421	63493.5
HC-Lhx1_peak_378	chr10:79362814-79365025	ENSMUSG00000013833	Med16	ENSMUST00000170375	-1489.5
HC-Lhx1_peak_379	chr10:94704488-94705551	ENSMUSG00000045867	Cradd	ENSMUST00000099332	81301.5
HC-Lhx1_peak_380	chr10:99501774-99503110	ENSMUSG00000019966	Kitl	ENSMUST00000099320	-23892
HC-Lhx1_peak_381	chr10:125222130-125223950	#N/A	#N/A	#N/A	#N/A
HC-Lhx1_peak_382	chr11:6794183-6796086	ENSMUSG00000082333	Gm11984	ENSMUST00000118142	-32827.5
HC-Lhx1_peak_383	chr11:6799711-6801609	ENSMUSG00000082333	Gm11984	ENSMUST00000118142	-38353
HC-Lhx1_peak_384	chr11:7323154-7324331	#N/A	#N/A	#N/A	#N/A
HC-Lhx1_peak_385	chr11:8484409-8486042	ENSMUSG00000020422	Tns3	ENSMUST00000134823	-6101.5
HC-Lhx1_peak_386	chr11:28265082-28266286	ENSMUSG00000084905	Gm12081	ENSMUST00000152849	-5322
HC-Lhx1_peak_387	chr11:28437767-28438802	ENSMUSG00000032878	Ccdc85a	ENSMUST00000140601	38152.5
HC-Lhx1_peak_388	chr11:32012604-32014071	ENSMUSG00000086386	Gm12108	ENSMUST00000145338	-12109.5
HC-Lhx1_peak_389	chr11:32463084-32464853	ENSMUSG00000020272	Stk10	ENSMUST00000143397	24626.5
HC-Lhx1_peak_390	chr11:33557080-33558204	ENSMUSG00000085240	Gm12119	ENSMUST00000136083	38252
HC-Lhx1_peak_391	chr11:34982040-34983798	ENSMUSG00000056427	Slit3	ENSMUST00000156571	2212
HC-Lhx1_peak_392	chr11:35138543-35140590	ENSMUSG00000082309	Gm12123	ENSMUST00000120348	-2394.5
HC-Lhx1_peak_393	chr11:36254861-36256132	ENSMUSG00000049336	Odz2	ENSMUST00000128501	-9718.5
HC-Lhx1_peak_394	chr11:36324754-36326814	ENSMUSG00000049336	Odz2	ENSMUST00000155147	-17143
HC-Lhx1_peak_395	chr11:48315682-48316641	ENSMUSG00000083954	Gm12179	ENSMUST00000118344	49864.5
HC-Lhx1_peak_396	chr11:52455099-52456472	ENSMUSG00000083442	Gm11187	ENSMUST00000120769	40940.5
HC-Lhx1_peak_397	chr11:57395770-57397984	ENSMUSG00000086028	Gm12243	ENSMUST00000128521	-10863
HC-Lhx1_peak_398	chr11:57412920-57415630	ENSMUSG00000086028	Gm12243	ENSMUST00000128521	-28261
HC-Lhx1_peak_399	chr11:57447954-57449603	ENSMUSG00000020520	Galnt10	ENSMUST00000066987	10165.5
HC-Lhx1_peak_400	chr11:57603736-57605690	ENSMUSG00000087165	2010001A14Rik	ENSMUST00000140069	10187
HC-Lhx1_peak_401	chr11:58024055-58025513	ENSMUSG00000069874	Irgm2	ENSMUST00000108836	3746
HC-Lhx1_peak_402	chr11:59142494-59144397	ENSMUSG00000093572	AL713994.1	ENSMUST00000177002	7202.5
HC-Lhx1_peak_403	chr11:59197392-59199297	ENSMUSG00000049291	Prss38	ENSMUST00000061481	-9185.5
HC-Lhx1_peak_404	chr11:60816767-60818772	ENSMUSG00000042529	Kcnj12	ENSMUST00000089184	18296.5
HC-Lhx1_peak_405	chr11:60830047-60831648	ENSMUSG00000042529	Kcnj12	ENSMUST00000089184	5218.5
HC-Lhx1_peak_406	chr11:62307313-62309518	ENSMUSG00000086310	Gm12278	ENSMUST00000153718	-12116.5
HC-Lhx1_peak_407	chr11:62442936-62444821	ENSMUSG00000085170	4930557C09Rik	ENSMUST00000142492	4327.5
HC-Lhx1_peak_408	chr11:63764695-63767075	ENSMUSG00000086359	9630013K17Rik	ENSMUST00000146915	11843
HC-Lhx1_peak_409	chr11:67959048-67960826	ENSMUSG00000087242	C78197	ENSMUST00000152781	49718
HC-Lhx1_peak_410	chr11:67964295-67965207	ENSMUSG00000087242	C78197	ENSMUST00000152781	44904
HC-Lhx1_peak_411	chr11:68036401-68038455	ENSMUSG00000087242	C78197	ENSMUST00000152781	-27773
HC-Lhx1_peak_412	chr11:76065387-76067027	ENSMUSG00000038046	Rnmtl1	ENSMUST00000155526	-3493
HC-Lhx1_peak_413	chr11:80331372-80332981	ENSMUSG00000085078	C030013C21Rik	ENSMUST00000133400	-9568.5
HC-Lhx1_peak_414	chr11:84621130-84622695	ENSMUSG00000018405	Mrm1	ENSMUST00000144104	6979.5
HC-Lhx1_peak_415	chr11:89369622-89370962	ENSMUSG00000047773	Ankfn1	ENSMUST00000169201	29578
HC-Lhx1_peak_416	chr11:95124103-95126125	ENSMUSG00000020872	Tac4	ENSMUST00000021242	-2271
HC-Lhx1_peak_417	chr11:98786323-98788252	ENSMUSG00000037992	Rara	ENSMUST00000107474	1844.5
HC-Lhx1_peak_418	chr11:103701798-103703536	ENSMUSG00000034187	Nsf	ENSMUST00000146036	-13922
HC-Lhx1_peak_419	chr11:105253189-105255100	ENSMUSG00000078627	38776	ENSMUST00000151305	15876.5
HC-Lhx1_peak_420	chr11:111438608-111439978	ENSMUSG00000082448	Gm11676	ENSMUST00000120443	35327
HC-Lhx1_peak_421	chr11:111704263-111706246	ENSMUSG00000086752	Gm11674	ENSMUST00000124855	-43064.5
HC-Lhx1_peak_422	chr11:112058678-112059937	ENSMUSG00000085324	Gm11680	ENSMUST00000146550	-90555.5
HC-Lhx1_peak_423	chr11:114294106-114295506	ENSMUSG00000062391	4932435O22Rik	ENSMUST00000141088	-9605
HC-Lhx1_peak_424	chr11:114736474-114738474	ENSMUSG00000051043	Gprc5c	ENSMUST00000152314	-11668
HC-Lhx1_peak_425	chr11:116100495-116102261	ENSMUSG00000034282	Evpl	ENSMUST00000037007	-1987
HC-Lhx1_peak_426	chr11:116864406-116866607	ENSMUSG00000043857	Mgat5b	ENSMUST00000126757	-31119.5
HC-Lhx1_peak_427	chr11:117723941-117725859	ENSMUSG00000070330	Cldn27	ENSMUST00000093905	-2834
HC-Lhx1_peak_428	chr11:121014564-121016527	ENSMUSG00000039321	Uts2r	ENSMUST00000039044	6039.5
HC-Lhx1_peak_429	chr12:4138481-4140432	ENSMUSG00000020654	Adcy3	ENSMUST00000020984	-5303.5
HC-Lhx1_peak_430	chr12:4160944-4162897	ENSMUSG00000020654	Adcy3	ENSMUST00000134680	-2320.5
HC-Lhx1_peak_431	chr12:6594909-6595758	#N/A	#N/A	#N/A	#N/A
HC-Lhx1_peak_432	chr12:8457923-8459432	ENSMUSG00000054364	Rhob	ENSMUST00000067384	48113.5
HC-Lhx1_peak_433	chr12:12586961-12589407	#N/A	#N/A	#N/A	#N/A
HC-Lhx1_peak_434	chr12:17245052-17246318	ENSMUSG00000020571	Pdia6	ENSMUST00000057288	27666
HC-Lhx1_peak_435	chr12:17563546-17565458	ENSMUSG00000064427	SNORA42	ENSMUST00000082493	-11550
HC-Lhx1_peak_436	chr12:17624592-17626417	ENSMUSG00000088939	7SK	ENSMUST00000158314	26506.5
HC-Lhx1_peak_437	chr12:17626738-17630239	ENSMUSG00000088939	7SK	ENSMUST00000158314	23522.5
HC-Lhx1_peak_438	chr12:27241941-27242766	ENSMUSG00000020638	Cmpk2	ENSMUST00000020969	-88284.5
HC-Lhx1_peak_439	chr12:27746580-27747782	ENSMUSG00000052076	Gm9866	ENSMUST00000063754	98130
HC-Lhx1_peak_440	chr12:29780196-29781727	ENSMUSG00000089583	5S_rRNA	ENSMUST00000158958	-60802.5
HC-Lhx1_peak_441	chr12:32853398-32854757	ENSMUSG00000020573	Pik3cg	ENSMUST00000126814	31796.5
HC-Lhx1_peak_442	chr12:46200321-46201381	ENSMUSG00000088852	SNORA17	ENSMUST00000158227	9143
HC-Lhx1_peak_443	chr12:48387223-48387876	#N/A	#N/A	#N/A	#N/A
HC-Lhx1_peak_444	chr12:68059635-68060173	#N/A	#N/A	#N/A	#N/A
HC-Lhx1_peak_445	chr12:71205208-71205530	ENSMUSG00000021068	Nin	ENSMUST00000095666	-1528
HC-Lhx1_peak_446	chr12:72396765-72398634	ENSMUSG00000044548	Dact1	ENSMUST00000061273	13171.5
HC-Lhx1_peak_447	chr12:72402314-72403592	ENSMUSG00000044548	Dact1	ENSMUST00000061273	7918
HC-Lhx1_peak_448	chr12:80761875-80762941	#N/A	#N/A	#N/A	#N/A
HC-Lhx1_peak_449	chr12:80960186-80961365	#N/A	#N/A	#N/A	#N/A
HC-Lhx1_peak_450	chr12:81625731-81627587	ENSMUSG00000021130	Galntl1	ENSMUST00000021558	-6682
HC-Lhx1_peak_451	chr12:81645821-81647265	ENSMUSG00000021130	Galntl1	ENSMUST00000021558	-26566
HC-Lhx1_peak_452	chr12:85981150-85982711	ENSMUSG00000071235	Vrtn	ENSMUST00000166772	38.5
HC-Lhx1_peak_453	chr12:87560704-87562510	ENSMUSG00000021254	1700020O03Rik	ENSMUST00000110212	21212
HC-Lhx1_peak_454	chr12:87720454-87721447	ENSMUSG00000021255	Esrrb	ENSMUST00000116402	-18883.5
HC-Lhx1_peak_455	chr12:88314180-88316661	ENSMUSG00000048483	Zdhhc22	ENSMUST00000057205	9364.5
HC-Lhx1_peak_456	chr12:106059443-106061346	ENSMUSG00000021097	Clmn	ENSMUST00000077999	-17507.5
HC-Lhx1_peak_457	chr12:110790756-110792609	ENSMUSG00000021268	Meg3	ENSMUST00000150851	-4217.5
HC-Lhx1_peak_458	chr12:111148277-111150491	#N/A	#N/A	#N/A	#N/A
HC-Lhx1_peak_459	chr12:111186932-111188744	#N/A	#N/A	#N/A	#N/A
HC-Lhx1_peak_460	chr12:113401535-113403174	ENSMUSG00000021294	Kif26a	ENSMUST00000128402	-17908.5
HC-Lhx1_peak_461	chr12:113479052-113480546	ENSMUSG00000021294	Kif26a	ENSMUST00000128402	-95353
HC-Lhx1_peak_462	chr12:118826454-118827826	ENSMUSG00000089482	5S_rRNA	ENSMUST00000158857	-14325
HC-Lhx1_peak_463	chr13:3711255-3712888	ENSMUSG00000088475	5S_rRNA	ENSMUST00000157850	-64288.5
HC-Lhx1_peak_464	chr13:9546870-9547985	ENSMUSG00000048264	Dip2c	ENSMUST00000099913	-55078.5
HC-Lhx1_peak_465	chr13:15693952-15695067	#N/A	#N/A	#N/A	#N/A
HC-Lhx1_peak_466	chr13:29033257-29034805	ENSMUSG00000091520	Gm17419	ENSMUST00000166717	886
HC-Lhx1_peak_467	chr13:29701856-29702740	ENSMUSG00000006191	Cdkal1	ENSMUST00000154209	-92975
HC-Lhx1_peak_468	chr13:34194592-34196228	ENSMUSG00000058672	Tubb2a	ENSMUST00000056427	-25533
HC-Lhx1_peak_469	chr13:40041047-40041626	ENSMUSG00000065256	U1	ENSMUST00000083322	-86940.5
HC-Lhx1_peak_470	chr13:42441327-42442913	ENSMUSG00000021367	Edn1	ENSMUST00000021796	-45481
HC-Lhx1_peak_471	chr13:44514631-44516568	#N/A	#N/A	#N/A	#N/A
HC-Lhx1_peak_472	chr13:52998973-53000201	ENSMUSG00000021460	Auh	ENSMUST00000137064	15014
HC-Lhx1_peak_473	chr13:53329253-53330653	ENSMUSG00000021464	Ror2	ENSMUST00000149299	41074
HC-Lhx1_peak_474	chr13:60094071-60095341	#N/A	#N/A	#N/A	#N/A
HC-Lhx1_peak_475	chr13:60722150-60723672	ENSMUSG00000021559	Dapk1	ENSMUST00000044083	-19339
HC-Lhx1_peak_476	chr13:60782588-60784205	ENSMUSG00000021559	Dapk1	ENSMUST00000044083	-79824.5
HC-Lhx1_peak_477	chr13:63769578-63771310	ENSMUSG00000021466	Ptch1	ENSMUST00000170763	-95970
HC-Lhx1_peak_478	chr13:64359040-64360403	ENSMUSG00000074861	1810034E14Rik	ENSMUST00000099440	-9667.5
HC-Lhx1_peak_479	chr13:69856543-69857752	ENSMUSG00000052981	Ube2ql1	ENSMUST00000065118	21627.5
HC-Lhx1_peak_480	chr13:74665847-74668466	ENSMUSG00000069208	Zfp825	ENSMUST00000074369	-46765.5
HC-Lhx1_peak_481	chr13:94940778-94942472	ENSMUSG00000045312	Lhfpl2	ENSMUST00000118195	1140
HC-Lhx1_peak_482	chr13:94958001-94959006	ENSMUSG00000045312	Lhfpl2	ENSMUST00000121618	-14556.5
HC-Lhx1_peak_483	chr13:95377794-95379126	ENSMUSG00000084423	AC123043.1	ENSMUST00000122474	-91343
HC-Lhx1_peak_484	chr13:98204206-98206722	ENSMUSG00000078952	Gm11019	ENSMUST00000109431	-539
HC-Lhx1_peak_485	chr13:98357165-98359270	#N/A	#N/A	#N/A	#N/A
HC-Lhx1_peak_486	chr13:105612223-105613229	ENSMUSG00000021716	Srek1ip1	ENSMUST00000137278	4012
HC-Lhx1_peak_487	chr13:105737915-105738681	ENSMUSG00000071193	Gm4938	ENSMUST00000171334	-29439
HC-Lhx1_peak_488	chr13:112291655-112293046	ENSMUSG00000032745	Gpbp1	ENSMUST00000047627	-12031.5
HC-Lhx1_peak_489	chr13:112619309-112620725	ENSMUSG00000085204	Gm15327	ENSMUST00000153958	-19341
HC-Lhx1_peak_490	chr13:112693852-112696151	ENSMUSG00000082433	Gm9025	ENSMUST00000122415	-20616.5
HC-Lhx1_peak_491	chr13:112780793-112781856	ENSMUSG00000086402	Gm15322	ENSMUST00000142621	349.5
HC-Lhx1_peak_492	chr13:114511907-114514204	ENSMUSG00000051456	Hspb3	ENSMUST00000054650	-59171.5
HC-Lhx1_peak_493	chr13:118003583-118006441	ENSMUSG00000021728	Emb	ENSMUST00000022242	4420
HC-Lhx1_peak_494	chr14:9140883-9142694	ENSMUSG00000021750	Fam107a	ENSMUST00000121887	502.5
HC-Lhx1_peak_495	chr14:12503095-12504139	#N/A	#N/A	#N/A	#N/A
HC-Lhx1_peak_496	chr14:22962963-22963805	#N/A	#N/A	#N/A	#N/A
HC-Lhx1_peak_497	chr14:27878846-27880729	ENSMUSG00000040717	Il17rd	ENSMUST00000170066	795.5
HC-Lhx1_peak_498	chr14:47280587-47282350	ENSMUSG00000085123	Gm15219	ENSMUST00000151828	-85946.5
HC-Lhx1_peak_499	chr14:49328960-49329783	ENSMUSG00000093204	AC166574.2	ENSMUST00000175463	-13608.5
HC-Lhx1_peak_500	chr14:49373148-49374984	ENSMUSG00000093117	AC166574.1	ENSMUST00000175376	15067
HC-Lhx1_peak_501	chr14:54096019-54096916	ENSMUSG00000076831	Trav8-1	ENSMUST00000103643	-7036.5
HC-Lhx1_peak_502	chr14:58155174-58156911	ENSMUSG00000050222	Il17d	ENSMUST00000089492	-11895.5
HC-Lhx1_peak_503	chr14:60355330-60357244	#N/A	#N/A	#N/A	#N/A
HC-Lhx1_peak_504	chr14:61531209-61532686	ENSMUSG00000060548	Tnfrsf19	ENSMUST00000164550	62774.5
HC-Lhx1_peak_505	chr14:65383756-65385069	ENSMUSG00000064442	SNORA36	ENSMUST00000082508	-11657.5
HC-Lhx1_peak_506	chr14:66943625-66945026	ENSMUSG00000022044	Stmn4	ENSMUST00000152093	18807.5
HC-Lhx1_peak_507	chr14:68155547-68157057	ENSMUSG00000077647	SNORA17	ENSMUST00000104459	28794
HC-Lhx1_peak_508	chr14:69779519-69781254	ENSMUSG00000091986	Rps2-ps5	ENSMUST00000166546	-3475.5
HC-Lhx1_peak_509	chr14:71443470-71444781	#N/A	#N/A	#N/A	#N/A
HC-Lhx1_peak_510	chr14:73588005-73588940	ENSMUSG00000090706	Gm17233	ENSMUST00000168470	-1344.5
HC-Lhx1_peak_511	chr14:73633550-73634905	ENSMUSG00000033446	Lpar6	ENSMUST00000044405	3470.5
HC-Lhx1_peak_512	chr14:77191474-77192310	#N/A	#N/A	#N/A	#N/A
HC-Lhx1_peak_513	chr14:77461020-77462379	ENSMUSG00000044350	9030625A04Rik	ENSMUST00000139809	-24988.5
HC-Lhx1_peak_514	chr14:93000921-93001631	#N/A	#N/A	#N/A	#N/A
HC-Lhx1_peak_515	chr14:105881983-105883182	ENSMUSG00000022116	4930449E01Rik	ENSMUST00000022711	15422.5
HC-Lhx1_peak_516	chr14:105899921-105901045	ENSMUSG00000022116	4930449E01Rik	ENSMUST00000022711	-2478
HC-Lhx1_peak_517	chr14:106319450-106320940	ENSMUSG00000022114	Spry2	ENSMUST00000022709	-24159
HC-Lhx1_peak_518	chr14:118498602-118499010	ENSMUSG00000085191	Gm16847	ENSMUST00000143183	8247
HC-Lhx1_peak_519	chr14:124965055-124965798	#N/A	#N/A	#N/A	#N/A
HC-Lhx1_peak_520	chr15:7011959-7013155	ENSMUSG00000054263	Lifr	ENSMUST00000067190	67002
HC-Lhx1_peak_521	chr15:8781681-8782857	#N/A	#N/A	#N/A	#N/A
HC-Lhx1_peak_522	chr15:25691439-25692793	ENSMUSG00000022272	Myo10	ENSMUST00000124966	-3576
HC-Lhx1_peak_523	chr15:48386189-48387034	ENSMUSG00000065742	U2	ENSMUST00000083808	-3757.5
HC-Lhx1_peak_524	chr15:49478704-49479944	#N/A	#N/A	#N/A	#N/A
HC-Lhx1_peak_525	chr15:59776395-59777745	ENSMUSG00000071750	Gm7713	ENSMUST00000066598	49313
HC-Lhx1_peak_526	chr15:60407881-60408601	#N/A	#N/A	#N/A	#N/A
HC-Lhx1_peak_527	chr15:65971329-65972813	#N/A	#N/A	#N/A	#N/A
HC-Lhx1_peak_528	chr15:77741313-77742382	ENSMUSG00000005354	Txn2	ENSMUST00000173561	4282.5
HC-Lhx1_peak_529	chr15:85354341-85356339	ENSMUSG00000063548	Gm4825	ENSMUST00000079690	-14098
HC-Lhx1_peak_530	chr16:3232349-3232826	ENSMUSG00000080387	AC191865.1	ENSMUST00000116737	16996.5
HC-Lhx1_peak_531	chr16:3233490-3234464	ENSMUSG00000080387	AC191865.1	ENSMUST00000116737	15607
HC-Lhx1_peak_532	chr16:5926680-5927562	#N/A	#N/A	#N/A	#N/A
HC-Lhx1_peak_533	chr16:11682888-11684276	ENSMUSG00000085732	Gm4279	ENSMUST00000154314	8368
HC-Lhx1_peak_534	chr16:17920354-17921825	ENSMUSG00000022738	Gsc2	ENSMUST00000012279	-5937.5
HC-Lhx1_peak_535	chr16:18724105-18725420	ENSMUSG00000041378	Cldn5	ENSMUST00000043577	52177.5
HC-Lhx1_peak_536	chr16:21664618-21666047	ENSMUSG00000043391	2510009E07Rik	ENSMUST00000165244	29349.5
HC-Lhx1_peak_537	chr16:25522690-25523321	#N/A	#N/A	#N/A	#N/A
HC-Lhx1_peak_538	chr16:29666784-29668491	ENSMUSG00000038084	Opa1	ENSMUST00000160101	-50926.5
HC-Lhx1_peak_539	chr16:29734175-29736165	ENSMUSG00000090506	Gm17734	ENSMUST00000168063	75974
HC-Lhx1_peak_540	chr16:29949767-29951329	ENSMUSG00000084810	Gm16761	ENSMUST00000152335	-3945
HC-Lhx1_peak_541	chr16:43603298-43604932	ENSMUSG00000036279	Zbtb20	ENSMUST00000033479	16875
HC-Lhx1_peak_542	chr16:76539666-76540928	#N/A	#N/A	#N/A	#N/A
HC-Lhx1_peak_543	chr16:87796677-87797834	ENSMUSG00000092692	CT030723.1	ENSMUST00000174951	-11676.5
HC-Lhx1_peak_544	chr16:90418714-90420015	ENSMUSG00000053414	Hunk	ENSMUST00000169717	-18575.5
HC-Lhx1_peak_545	chr16:90436976-90438783	ENSMUSG00000053414	Hunk	ENSMUST00000169717	-37090.5
HC-Lhx1_peak_546	chr16:91254170-91255104	ENSMUSG00000046160	Olig1	ENSMUST00000056882	15377
HC-Lhx1_peak_547	chr17:5324218-5325062	ENSMUSG00000069729	Arid1b	ENSMUST00000077329	17074
HC-Lhx1_peak_548	chr17:13742809-13746351	ENSMUSG00000038347	Tcte2	ENSMUST00000137459	2378
HC-Lhx1_peak_549	chr17:29357362-29358692	ENSMUSG00000024008	Cpne5	ENSMUST00000126755	16630
HC-Lhx1_peak_550	chr17:31942448-31943967	ENSMUSG00000024042	Sik1	ENSMUST00000024839	49529.5
HC-Lhx1_peak_551	chr17:37576830-37578474	ENSMUSG00000059687	Olfr108	ENSMUST00000078207	4773
HC-Lhx1_peak_552	chr17:43284497-43285972	#N/A	#N/A	#N/A	#N/A
HC-Lhx1_peak_553	chr17:50782500-50784501	ENSMUSG00000044645	Gm7334	ENSMUST00000061681	54351.5
HC-Lhx1_peak_554	chr17:52008214-52009405	ENSMUSG00000023927	Satb1	ENSMUST00000133574	-36194.5
HC-Lhx1_peak_555	chr17:67562540-67563641	#N/A	#N/A	#N/A	#N/A
HC-Lhx1_peak_556	chr17:71120733-71122544	ENSMUSG00000087105	Gm16952	ENSMUST00000150415	-16716.5
HC-Lhx1_peak_557	chr17:73162384-73163856	ENSMUSG00000039770	Ypel5	ENSMUST00000045174	22924
HC-Lhx1_peak_558	chr17:73354979-73356531	ENSMUSG00000070145	U6	ENSMUST00000093636	-18617
HC-Lhx1_peak_559	chr17:80216833-80218433	ENSMUSG00000059811	Atl2	ENSMUST00000068282	77735
HC-Lhx1_peak_560	chr17:84326648-84328170	ENSMUSG00000088193	5S_rRNA	ENSMUST00000157568	19519
HC-Lhx1_peak_561	chr17:85655744-85657039	#N/A	#N/A	#N/A	#N/A
HC-Lhx1_peak_562	chr17:85765245-85766896	#N/A	#N/A	#N/A	#N/A
HC-Lhx1_peak_563	chr17:86165235-86166963	ENSMUSG00000024134	Six2	ENSMUST00000163568	-78485
HC-Lhx1_peak_564	chr17:87891706-87893196	ENSMUSG00000089427	SNORA17	ENSMUST00000158802	-39755
HC-Lhx1_peak_565	chr18:9210052-9211999	ENSMUSG00000036904	Fzd8	ENSMUST00000041080	1828.5
HC-Lhx1_peak_566	chr18:21127908-21129009	ENSMUSG00000033107	Rnf125	ENSMUST00000035927	-8320.5
HC-Lhx1_peak_567	chr18:25026857-25027719	#N/A	#N/A	#N/A	#N/A
HC-Lhx1_peak_568	chr18:30895594-30896885	ENSMUSG00000080555	AC102572.1	ENSMUST00000116905	32977.5
HC-Lhx1_peak_569	chr18:35916556-35917969	ENSMUSG00000091842	Gm16490	ENSMUST00000165299	12709.5
HC-Lhx1_peak_570	chr18:35993622-35995599	ENSMUSG00000046668	Cxxc5	ENSMUST00000060722	-5138.5
HC-Lhx1_peak_571	chr18:47728409-47730156	#N/A	#N/A	#N/A	#N/A
HC-Lhx1_peak_572	chr18:47863007-47864149	#N/A	#N/A	#N/A	#N/A
HC-Lhx1_peak_573	chr18:61495389-61497236	ENSMUSG00000093026	AC116595.1	ENSMUST00000175285	61154.5
HC-Lhx1_peak_574	chr18:64023059-64024838	ENSMUSG00000084642	U6	ENSMUST00000122693	44861.5
HC-Lhx1_peak_575	chr18:66620263-66621367	ENSMUSG00000024521	Pmaip1	ENSMUST00000025399	-2557
HC-Lhx1_peak_576	chr18:73502679-73503429	#N/A	#N/A	#N/A	#N/A
HC-Lhx1_peak_577	chr18:75812525-75814022	ENSMUSG00000052928	Ctif	ENSMUST00000065082	43934.5
HC-Lhx1_peak_578	chr18:76833776-76835040	#N/A	#N/A	#N/A	#N/A
HC-Lhx1_peak_579	chr18:80108402-80109780	#N/A	#N/A	#N/A	#N/A
HC-Lhx1_peak_580	chr18:81177094-81178586	ENSMUSG00000024565	Sall3	ENSMUST00000057950	5477
HC-Lhx1_peak_581	chr18:82646015-82647629	ENSMUSG00000041607	Mbp	ENSMUST00000143506	-2060
HC-Lhx1_peak_582	chr19:3317214-3319315	ENSMUSG00000024900	Cpt1a	ENSMUST00000025835	5036.5
HC-Lhx1_peak_583	chr19:5541037-5541847	ENSMUSG00000024922	Ovol1	ENSMUST00000025861	19133
HC-Lhx1_peak_584	chr19:7893772-7894348	ENSMUSG00000053303	Slc22a26	ENSMUST00000065634	-16903
HC-Lhx1_peak_585	chr19:10351335-10354063	ENSMUSG00000035735	Dagla	ENSMUST00000156361	-21338
HC-Lhx1_peak_586	chr19:14964434-14965864	ENSMUSG00000063586	Gm5513	ENSMUST00000072982	70107
HC-Lhx1_peak_587	chr19:27677380-27678767	#N/A	#N/A	#N/A	#N/A
HC-Lhx1_peak_588	chr19:37518767-37520096	ENSMUSG00000024986	Hhex	ENSMUST00000128184	-8202.5
HC-Lhx1_peak_589	chr19:37951555-37953194	#N/A	#N/A	#N/A	#N/A
HC-Lhx1_peak_590	chr19:37954933-37957045	#N/A	#N/A	#N/A	#N/A
HC-Lhx1_peak_591	chr19:38422180-38423571	ENSMUSG00000044026	Tmem20	ENSMUST00000054098	47594.5
HC-Lhx1_peak_592	chr19:41737615-41739270	ENSMUSG00000025020	Slit1	ENSMUST00000169416	-55422.5
HC-Lhx1_peak_593	chr19:41789942-41791630	ENSMUSG00000025020	Slit1	ENSMUST00000171586	27190
HC-Lhx1_peak_594	chr19:41812220-41813672	ENSMUSG00000025020	Slit1	ENSMUST00000171586	5030
HC-Lhx1_peak_595	chr19:43010870-43012263	#N/A	#N/A	#N/A	#N/A
HC-Lhx1_peak_596	chr19:44588661-44590401	ENSMUSG00000051984	Sec31b	ENSMUST00000165758	5552
HC-Lhx1_peak_597	chr19:45681457-45683107	ENSMUSG00000040913	Fbxw4	ENSMUST00000160018	-14293
HC-Lhx1_peak_598	chr19:55662312-55664348	#N/A	#N/A	#N/A	#N/A
HC-Lhx1_peak_599	chr19:59462340-59464106	ENSMUSG00000074746	Pdzd8	ENSMUST00000099274	-42953
HC-Lhx1_peak_600	chr19:59562647-59563942	ENSMUSG00000043969	Emx2	ENSMUST00000174573	-26002.5
HC-Lhx1_peak_601	chr19:59793240-59794768	#N/A	#N/A	#N/A	#N/A
HC-Lhx1_peak_602	chrUn_random:24563-25545	#N/A	#N/A	#N/A	#N/A
HC-Lhx1_peak_603	chrX:36980140-36980846	#N/A	#N/A	#N/A	#N/A
HC-Lhx1_peak_604	chrX:63570502-63571041	ENSMUSG00000031182	4930447F04Rik	ENSMUST00000033525	-13372.5
HC-Lhx1_peak_605	chrX:78275602-78276349	ENSMUSG00000025666	Tmem47	ENSMUST00000150052	40061.5
HC-Lhx1_peak_606	chrX:94556070-94556775	ENSMUSG00000034457	Eda2r	ENSMUST00000113832	16066.5
HC-Lhx1_peak_607	chrX:96480406-96481966	#N/A	#N/A	#N/A	#N/A
HC-Lhx1_peak_608	chrX:102908700-102910276	ENSMUSG00000082275	Gm14854	ENSMUST00000117758	-7183
HC-Lhx1_peak_609	chrX:131603861-131604735	ENSMUSG00000089759	3632454L22Rik	ENSMUST00000142907	-9423
HC-Lhx1_peak_610	chrX:148150250-148151190	ENSMUSG00000081331	Gm15151	ENSMUST00000117106	42016
HC-Lhx1_peak_611	chrX:159164925-159165986	ENSMUSG00000086034	Gm15201	ENSMUST00000136472	9089.5
HC-Lhx1_peak_612	chrX:166503594-166506183	ENSMUSG00000082452	Gm15069	ENSMUST00000117792	11314.5
HC-Lhx1_peak_613	chrX:166578103-166580764	ENSMUSG00000083634	Gm15068	ENSMUST00000119796	59524.5
HC-Lhx1_peak_614	chrX:166596850-166599007	ENSMUSG00000083634	Gm15068	ENSMUST00000119796	41029.5
HC-Lhx1_peak_615	chrX:166609914-166613978	ENSMUSG00000083634	Gm15068	ENSMUST00000119796	27012
HC-Lhx1_peak_616	chrX:166626237-166629918	ENSMUSG00000083634	Gm15068	ENSMUST00000119796	10880.5
HC-Lhx1_peak_617	chrY_random:14538849-14540158	#N/A	#N/A	#N/A	#N/A
HC-Lhx1_peak_618	chrY_random:26383101-26384076	#N/A	#N/A	#N/A	#N/A
HC-Lhx1_peak_619	chrY_random:27352020-27352661	#N/A	#N/A	#N/A	#N/A
HC-Lhx1_peak_620	chrY_random:32047122-32048270	#N/A	#N/A	#N/A	#N/A
HC-Lhx1_peak_621	chrY_random:58449384-58450085	#N/A	#N/A	#N/A	#N/A

## Sheet: All_Lhx1peaks
S3b dataset: All Lhx1 peaks identified by ChIP-seq
		Nearest gene TSS (< 100kb)
Lhx1 peak I.D.	Genomic co-ordinate	Ensembl gene I.D.	Gene symbol	Ensembl transcript I.D.	Distance from TSS
Lhx1_peak_1	chr1:3052436-3053971	ENSMUSG00000090025	Gm16088	ENSMUST00000160944	-8889.5
Lhx1_peak_2	chr1:5101334-5104067	ENSMUSG00000033793	Atp6v1h	ENSMUST00000044369	-29446.5
Lhx1_peak_3	chr1:8702426-8703516	ENSMUSG00000025909	Sntg1	ENSMUST00000027042	70053
Lhx1_peak_4	chr1:11319113-11320888	ENSMUSG00000057715	A830018L16Rik	ENSMUST00000048613	84185.5
Lhx1_peak_5	chr1:12803694-12805281	ENSMUSG00000016918	Sulf1	ENSMUST00000088585	-95861.5
Lhx1_peak_6	chr1:12824670-12826984	ENSMUSG00000025938	Slco5a1	ENSMUST00000133201	89297
Lhx1_peak_7	chr1:15870069-15871743	ENSMUSG00000088943	7SK	ENSMUST00000158318	-1295
Lhx1_peak_8	chr1:16167954-16169715	ENSMUSG00000025921	Rdh10	ENSMUST00000152626	-48251.5
Lhx1_peak_9	chr1:17196934-17198707	ENSMUSG00000025777	Gdap1	ENSMUST00000150457	-62335.5
Lhx1_peak_10	chr1:18180683-18182778	ENSMUSG00000070977	Defb44-ps	ENSMUST00000126871	31914.5
Lhx1_peak_11	chr1:18809870-18810399	#N/A	#N/A	#N/A	#N/A
Lhx1_peak_12	chr1:19099238-19100480	ENSMUSG00000042596	Tfap2d	ENSMUST00000149505	-2597
Lhx1_peak_13	chr1:19917642-19918586	ENSMUSG00000080585	AC163028.1	ENSMUST00000116935	-6634
Lhx1_peak_14	chr1:22283786-22284915	ENSMUSG00000041670	Rims1	ENSMUST00000164877	21535.5
Lhx1_peak_15	chr1:23941401-23943080	ENSMUSG00000026155	Smap1	ENSMUST00000027339	-13084.5
Lhx1_peak_16	chr1:33081809-33082947	#N/A	#N/A	#N/A	#N/A
Lhx1_peak_17	chr1:34575192-34578094	ENSMUSG00000026124	Cfc1	ENSMUST00000027298	15850
Lhx1_peak_18	chr1:34589565-34591127	ENSMUSG00000026124	Cfc1	ENSMUST00000027298	2147
Lhx1_peak_19	chr1:34592714-34594636	ENSMUSG00000026124	Cfc1	ENSMUST00000027298	-1182
Lhx1_peak_20	chr1:35931818-35933094	#N/A	#N/A	#N/A	#N/A
Lhx1_peak_21	chr1:35997629-35999663	#N/A	#N/A	#N/A	#N/A
Lhx1_peak_22	chr1:36069957-36071844	ENSMUSG00000045216	Hs6st1	ENSMUST00000088174	54344.5
Lhx1_peak_23	chr1:36307374-36309328	ENSMUSG00000037470	Uggt1	ENSMUST00000046875	-7201
Lhx1_peak_24	chr1:36800808-36803704	ENSMUSG00000026117	Zap70	ENSMUST00000027291	16439
Lhx1_peak_25	chr1:37680816-37683112	ENSMUSG00000026090	2010300C02Rik	ENSMUST00000160023	123
Lhx1_peak_26	chr1:41184671-41185861	#N/A	#N/A	#N/A	#N/A
Lhx1_peak_27	chr1:41187295-41189208	#N/A	#N/A	#N/A	#N/A
Lhx1_peak_28	chr1:41222857-41224185	#N/A	#N/A	#N/A	#N/A
Lhx1_peak_29	chr1:44877598-44880517	#N/A	#N/A	#N/A	#N/A
Lhx1_peak_30	chr1:45414591-45415831	ENSMUSG00000026043	Col3a1	ENSMUST00000172410	-30700
Lhx1_peak_31	chr1:45631739-45632775	ENSMUSG00000026042	Col5a2	ENSMUST00000134681	-72130
Lhx1_peak_32	chr1:47190600-47191932	#N/A	#N/A	#N/A	#N/A
Lhx1_peak_33	chr1:51485845-51487272	ENSMUSG00000026107	Obfc2a	ENSMUST00000027279	48684.5
Lhx1_peak_34	chr1:55836182-55837828	ENSMUSG00000038349	Plcl1	ENSMUST00000042986	-84418
Lhx1_peak_35	chr1:56199648-56200464	#N/A	#N/A	#N/A	#N/A
Lhx1_peak_36	chr1:58397918-58399702	ENSMUSG00000089822	Gm15759	ENSMUST00000161126	-26310
Lhx1_peak_37	chr1:58748572-58750051	ENSMUSG00000047528	Als2cr12	ENSMUST00000055313	3521.5
Lhx1_peak_38	chr1:59371297-59372528	ENSMUSG00000026023	Cdk15	ENSMUST00000162906	-16132.5
Lhx1_peak_39	chr1:59372773-59373869	ENSMUSG00000026023	Cdk15	ENSMUST00000162906	-17541
Lhx1_peak_40	chr1:59432343-59434738	ENSMUSG00000026023	Cdk15	ENSMUST00000162906	-77760.5
Lhx1_peak_41	chr1:59453532-59455320	ENSMUSG00000041075	Fzd7	ENSMUST00000114246	84565
Lhx1_peak_42	chr1:61356433-61359104	ENSMUSG00000085248	Gm11587	ENSMUST00000128274	5711.5
Lhx1_peak_43	chr1:61362410-61364373	ENSMUSG00000085248	Gm11587	ENSMUST00000128274	88.5
Lhx1_peak_44	chr1:61454099-61455502	ENSMUSG00000085447	9530026F06Rik	ENSMUST00000141000	-19524.5
Lhx1_peak_45	chr1:62122530-62123614	ENSMUSG00000085019	Gm12747	ENSMUST00000127498	59611
Lhx1_peak_46	chr1:62227847-62228941	ENSMUSG00000085019	Gm12747	ENSMUST00000127498	-45711
Lhx1_peak_47	chr1:63499495-63500779	ENSMUSG00000025964	Adam23	ENSMUST00000146403	-7628
Lhx1_peak_48	chr1:63713167-63715015	ENSMUSG00000083066	Gm12748	ENSMUST00000120763	3951
Lhx1_peak_49	chr1:64148101-64149689	ENSMUSG00000025959	Klf7	ENSMUST00000055001	19068
Lhx1_peak_50	chr1:64241941-64243663	ENSMUSG00000086721	Gm13750	ENSMUST00000117621	-46027
Lhx1_peak_51	chr1:64357660-64359118	ENSMUSG00000093228	AC167197.1	ENSMUST00000175487	84519
Lhx1_peak_52	chr1:64962408-64964728	ENSMUSG00000051344	Plekhm3	ENSMUST00000140857	11103
Lhx1_peak_53	chr1:65021429-65023112	ENSMUSG00000051344	Plekhm3	ENSMUST00000139649	-18872.5
Lhx1_peak_54	chr1:68092896-68094304	ENSMUSG00000087329	Gm15671	ENSMUST00000124160	-41940
Lhx1_peak_55	chr1:68109340-68110839	ENSMUSG00000087329	Gm15671	ENSMUST00000124160	-58429.5
Lhx1_peak_56	chr1:70498072-70499710	#N/A	#N/A	#N/A	#N/A
Lhx1_peak_57	chr1:71553559-71554756	ENSMUSG00000026192	Atic	ENSMUST00000027384	49566.5
Lhx1_peak_58	chr1:71970174-71970886	ENSMUSG00000060125	Gm5528	ENSMUST00000072765	80332
Lhx1_peak_59	chr1:72228733-72230989	ENSMUSG00000039395	Mreg	ENSMUST00000048860	29020
Lhx1_peak_60	chr1:72514201-72516234	ENSMUSG00000085812	Gm15843	ENSMUST00000146593	-9144.5
Lhx1_peak_61	chr1:72613168-72614396	ENSMUSG00000039354	Smarcal1	ENSMUST00000152814	16043
Lhx1_peak_62	chr1:72623237-72625764	ENSMUSG00000039354	Smarcal1	ENSMUST00000133123	5324.5
Lhx1_peak_63	chr1:73688715-73690471	#N/A	#N/A	#N/A	#N/A
Lhx1_peak_64	chr1:73804723-73806349	ENSMUSG00000088666	5S_rRNA	ENSMUST00000158041	4748
Lhx1_peak_65	chr1:73870346-73871974	ENSMUSG00000088666	5S_rRNA	ENSMUST00000158041	-60876
Lhx1_peak_66	chr1:75340235-75342318	ENSMUSG00000026208	Des	ENSMUST00000027409	15627.5
Lhx1_peak_67	chr1:75905631-75906704	#N/A	#N/A	#N/A	#N/A
Lhx1_peak_68	chr1:76772255-76773515	#N/A	#N/A	#N/A	#N/A
Lhx1_peak_69	chr1:77437161-77439193	ENSMUSG00000026235	Epha4	ENSMUST00000113540	73486
Lhx1_peak_70	chr1:78136650-78138853	ENSMUSG00000004872	Pax3	ENSMUST00000004994	55661.5
Lhx1_peak_71	chr1:78359983-78361628	ENSMUSG00000032908	Sgpp2	ENSMUST00000036172	-53884.5
Lhx1_peak_72	chr1:78384543-78386413	ENSMUSG00000032908	Sgpp2	ENSMUST00000036172	-78557
Lhx1_peak_73	chr1:78424686-78426130	ENSMUSG00000026245	Farsb	ENSMUST00000068333	60013
Lhx1_peak_74	chr1:78563852-78565441	ENSMUSG00000012187	Mogat1	ENSMUST00000125458	-30443.5
Lhx1_peak_75	chr1:79669182-79670640	ENSMUSG00000054702	Ap1s3	ENSMUST00000162342	-1364
Lhx1_peak_76	chr1:80231886-80234060	ENSMUSG00000043230	Fam124b	ENSMUST00000161427	-17925
Lhx1_peak_77	chr1:81573520-81576193	#N/A	#N/A	#N/A	#N/A
Lhx1_peak_78	chr1:81589449-81590905	#N/A	#N/A	#N/A	#N/A
Lhx1_peak_79	chr1:84545607-84547464	#N/A	#N/A	#N/A	#N/A
Lhx1_peak_80	chr1:84959661-84961277	ENSMUSG00000073632	Gm15433	ENSMUST00000097671	-225
Lhx1_peak_81	chr1:85107370-85110538	ENSMUSG00000072109	A530040E14Rik	ENSMUST00000161150	-567
Lhx1_peak_82	chr1:88195897-88197722	ENSMUSG00000087538	Gm16341	ENSMUST00000126385	1140.5
Lhx1_peak_83	chr1:88405194-88409140	ENSMUSG00000026238	Ptma	ENSMUST00000045897	16144
Lhx1_peak_84	chr1:88529728-88531549	ENSMUSG00000084468	AC158132.1	ENSMUST00000122519	3544.5
Lhx1_peak_85	chr1:88974364-88976914	ENSMUSG00000026246	Alppl2	ENSMUST00000027455	10864
Lhx1_peak_86	chr1:89030010-89031863	ENSMUSG00000036500	Akp3	ENSMUST00000044878	-9353.5
Lhx1_peak_87	chr1:89071216-89073576	ENSMUSG00000036480	Prss56	ENSMUST00000044533	10844
Lhx1_peak_88	chr1:90112079-90116111	ENSMUSG00000092220	Gm20528	ENSMUST00000174821	1034
Lhx1_peak_89	chr1:90122767-90125553	ENSMUSG00000079429	Heatr7b1	ENSMUST00000113130	-554
Lhx1_peak_90	chr1:90137320-90143338	ENSMUSG00000079429	Heatr7b1	ENSMUST00000142632	-5646
Lhx1_peak_91	chr1:90152253-90162736	ENSMUSG00000079429	Heatr7b1	ENSMUST00000135948	-3161.5
Lhx1_peak_92	chr1:90195318-90199627	ENSMUSG00000036251	Trpm8	ENSMUST00000113114	2385.5
Lhx1_peak_93	chr1:90508914-90510250	ENSMUSG00000049866	Arl4c	ENSMUST00000051236	88869
Lhx1_peak_94	chr1:90564401-90566939	ENSMUSG00000049866	Arl4c	ENSMUST00000051236	32781
Lhx1_peak_95	chr1:90709404-90710829	#N/A	#N/A	#N/A	#N/A
Lhx1_peak_96	chr1:90820218-90821929	#N/A	#N/A	#N/A	#N/A
Lhx1_peak_97	chr1:91462485-91464656	ENSMUSG00000088371	5S_rRNA	ENSMUST00000157746	-3635.5
Lhx1_peak_98	chr1:91766186-91768445	ENSMUSG00000092627	D130058E05Rik	ENSMUST00000173856	59493.5
Lhx1_peak_99	chr1:92913339-92914662	ENSMUSG00000026305	Lrrfip1	ENSMUST00000068116	-18696.5
Lhx1_peak_100	chr1:108117862-108119776	ENSMUSG00000044340	Phlpp1	ENSMUST00000135810	-50490
Lhx1_peak_101	chr1:114165216-114166960	#N/A	#N/A	#N/A	#N/A
Lhx1_peak_102	chr1:116424912-116425822	#N/A	#N/A	#N/A	#N/A
Lhx1_peak_103	chr1:117700439-117702067	#N/A	#N/A	#N/A	#N/A
Lhx1_peak_104	chr1:121201141-121203124	#N/A	#N/A	#N/A	#N/A
Lhx1_peak_105	chr1:122539958-122541939	ENSMUSG00000058665	En1	ENSMUST00000079721	-41953.5
Lhx1_peak_106	chr1:122890618-122891800	ENSMUSG00000086664	B230209K01Rik	ENSMUST00000130015	92773
Lhx1_peak_107	chr1:122947109-122948897	ENSMUSG00000086664	B230209K01Rik	ENSMUST00000130015	35979
Lhx1_peak_108	chr1:122978494-122980335	ENSMUSG00000086664	B230209K01Rik	ENSMUST00000130015	4567.5
Lhx1_peak_109	chr1:122992650-122994728	ENSMUSG00000086664	B230209K01Rik	ENSMUST00000133823	-9585
Lhx1_peak_110	chr1:123050574-123052475	ENSMUSG00000086664	B230209K01Rik	ENSMUST00000133823	-67420.5
Lhx1_peak_111	chr1:128313281-128314391	ENSMUSG00000049690	Nckap5	ENSMUST00000163051	31197
Lhx1_peak_112	chr1:129135361-129136552	ENSMUSG00000036155	Mgat5	ENSMUST00000038361	-34393.5
Lhx1_peak_113	chr1:129212491-129214339	ENSMUSG00000036155	Mgat5	ENSMUST00000171405	-10076
Lhx1_peak_114	chr1:129801173-129802104	ENSMUSG00000036104	Rab3gap1	ENSMUST00000150945	-4148.5
Lhx1_peak_115	chr1:130368431-130369762	ENSMUSG00000088196	SNORA70	ENSMUST00000157571	17520.5
Lhx1_peak_116	chr1:130535751-130537267	ENSMUSG00000045382	Cxcr4	ENSMUST00000142893	-47639
Lhx1_peak_117	chr1:130550500-130552338	ENSMUSG00000045382	Cxcr4	ENSMUST00000142893	-62549
Lhx1_peak_118	chr1:131293363-131295011	#N/A	#N/A	#N/A	#N/A
Lhx1_peak_119	chr1:132982436-132984140	ENSMUSG00000016528	Mapkapk2	ENSMUST00000016672	10856
Lhx1_peak_120	chr1:133867041-133869670	ENSMUSG00000026435	Slc45a3	ENSMUST00000027695	-1169.5
Lhx1_peak_121	chr1:134093452-134095528	ENSMUSG00000065435	Mir135b	ENSMUST00000083501	175
Lhx1_peak_122	chr1:134177625-134179704	ENSMUSG00000089808	Gm7241	ENSMUST00000167128	2359.5
Lhx1_peak_123	chr1:134187172-134190334	ENSMUSG00000042115	Klhdc8a	ENSMUST00000046071	6450
Lhx1_peak_124	chr1:134203082-134204404	ENSMUSG00000042115	Klhdc8a	ENSMUST00000046071	-8540
Lhx1_peak_125	chr1:134229773-134232642	ENSMUSG00000009772	Nuak2	ENSMUST00000133246	-7034.5
Lhx1_peak_126	chr1:134426573-134428369	ENSMUSG00000053024	Cntn2	ENSMUST00000086522	12045
Lhx1_peak_127	chr1:134695266-134699475	ENSMUSG00000088911	SNORA17	ENSMUST00000158286	13554.5
Lhx1_peak_128	chr1:134793097-134794994	ENSMUSG00000026443	Lrrn2	ENSMUST00000159088	-17113.5
Lhx1_peak_129	chr1:134813826-134815880	ENSMUSG00000026443	Lrrn2	ENSMUST00000159088	-37921
Lhx1_peak_130	chr1:134973165-134974775	ENSMUSG00000026447	Pik3c2b	ENSMUST00000124934	-31381
Lhx1_peak_131	chr1:135077092-135080540	ENSMUSG00000046062	Ppp1r15b	ENSMUST00000165011	-50492
Lhx1_peak_132	chr1:135092089-135093988	ENSMUSG00000041757	Plekha6	ENSMUST00000086504	49635.5
Lhx1_peak_133	chr1:135123120-135124984	ENSMUSG00000041757	Plekha6	ENSMUST00000105082	18622
Lhx1_peak_134	chr1:135293284-135295711	ENSMUSG00000070643	Sox13	ENSMUST00000094551	-4650.5
Lhx1_peak_135	chr1:135330421-135331594	ENSMUSG00000070643	Sox13	ENSMUST00000153799	-10053.5
Lhx1_peak_136	chr1:135589997-135591996	ENSMUSG00000051998	Lax1	ENSMUST00000169295	-4311.5
Lhx1_peak_137	chr1:135663091-135664659	ENSMUSG00000026463	Atp2b4	ENSMUST00000125659	-13617
Lhx1_peak_138	chr1:135938230-135939933	ENSMUSG00000041559	Fmod	ENSMUST00000162779	-5008.5
Lhx1_peak_139	chr1:136047697-136050268	ENSMUSG00000026450	Chit1	ENSMUST00000112259	-13759.5
Lhx1_peak_140	chr1:136299896-136301503	ENSMUSG00000026456	Cyb5r1	ENSMUST00000154237	1658.5
Lhx1_peak_141	chr1:136549631-136551255	ENSMUSG00000091246	Gm3834	ENSMUST00000164329	-7346
Lhx1_peak_142	chr1:136596409-136598931	ENSMUSG00000026452	Syt2	ENSMUST00000121990	8207
Lhx1_peak_143	chr1:136756558-136758306	ENSMUSG00000073557	Ppp1r12b	ENSMUST00000156348	-14435
Lhx1_peak_144	chr1:137100558-137102315	ENSMUSG00000079139	Gm4204	ENSMUST00000110798	27585.5
Lhx1_peak_145	chr1:137456911-137458626	ENSMUSG00000054412	Gm4793	ENSMUST00000067468	23581.5
Lhx1_peak_146	chr1:137511793-137513022	ENSMUSG00000009418	Nav1	ENSMUST00000067414	-30475.5
Lhx1_peak_147	chr1:137571557-137573360	ENSMUSG00000090399	Nav1	ENSMUST00000112103	12223.5
Lhx1_peak_148	chr1:137866997-137868560	ENSMUSG00000051985	Igfn1	ENSMUST00000127406	-3749.5
Lhx1_peak_149	chr1:138623920-138625641	ENSMUSG00000093144	AC125186.2	ENSMUST00000175403	29405.5
Lhx1_peak_150	chr1:138634043-138635756	ENSMUSG00000093144	AC125186.2	ENSMUST00000175403	19286.5
Lhx1_peak_151	chr1:140443948-140445150	ENSMUSG00000026393	Nek7	ENSMUST00000166904	71702
Lhx1_peak_152	chr1:140935547-140936989	ENSMUSG00000085361	Gm16305	ENSMUST00000140747	-47670
Lhx1_peak_153	chr1:140997924-140999120	ENSMUSG00000056268	Dennd1b	ENSMUST00000138872	8439
Lhx1_peak_154	chr1:148129985-148131537	#N/A	#N/A	#N/A	#N/A
Lhx1_peak_155	chr1:151448271-151449392	#N/A	#N/A	#N/A	#N/A
Lhx1_peak_156	chr1:153024901-153026374	ENSMUSG00000088498	U2	ENSMUST00000157873	82406.5
Lhx1_peak_157	chr1:153056346-153058160	ENSMUSG00000088498	U2	ENSMUST00000157873	50791
Lhx1_peak_158	chr1:153589831-153591481	ENSMUSG00000043019	Edem3	ENSMUST00000059498	11848
Lhx1_peak_159	chr1:153791120-153792969	ENSMUSG00000032666	1700025G04Rik	ENSMUST00000128433	-23687.5
Lhx1_peak_160	chr1:154093914-154094714	#N/A	#N/A	#N/A	#N/A
Lhx1_peak_161	chr1:154371713-154373590	ENSMUSG00000026482	Rgl1	ENSMUST00000128251	67237.5
Lhx1_peak_162	chr1:154639293-154641465	ENSMUSG00000026480	Ncf2	ENSMUST00000027754	14641
Lhx1_peak_163	chr1:154900371-154902412	ENSMUSG00000042751	Nmnat2	ENSMUST00000043313	-99160.5
Lhx1_peak_164	chr1:154937329-154941184	ENSMUSG00000026479	Lamc2	ENSMUST00000027753	94320.5
Lhx1_peak_165	chr1:155206980-155208417	ENSMUSG00000026478	Lamc1	ENSMUST00000027752	-27782.5
Lhx1_peak_166	chr1:156932584-156934929	ENSMUSG00000086217	Gm9530	ENSMUST00000128143	-3360.5
Lhx1_peak_167	chr1:157452110-157453811	ENSMUSG00000033701	Acbd6	ENSMUST00000159339	-38582.5
Lhx1_peak_168	chr1:158163200-158164485	ENSMUSG00000015484	Fam163a	ENSMUST00000015628	-28686.5
Lhx1_peak_169	chr1:158598122-158599889	ENSMUSG00000060519	Tor3a	ENSMUST00000152604	-2144.5
Lhx1_peak_170	chr1:159378257-159381236	ENSMUSG00000033488	BC026585	ENSMUST00000119891	8964.5
Lhx1_peak_171	chr1:159806867-159808181	#N/A	#N/A	#N/A	#N/A
Lhx1_peak_172	chr1:160466640-160468031	ENSMUSG00000070103	Mir488	ENSMUST00000093595	-31579.5
Lhx1_peak_173	chr1:161465234-161466924	ENSMUSG00000073528	Gm10530	ENSMUST00000097514	78801
Lhx1_peak_174	chr1:161764809-161766012	ENSMUSG00000015829	Tnr	ENSMUST00000111669	-97769.5
Lhx1_peak_175	chr1:164761471-164763465	ENSMUSG00000040181	Fmo1	ENSMUST00000136120	-1864
Lhx1_peak_176	chr1:166651606-166653321	ENSMUSG00000026574	Dpt	ENSMUST00000027861	74399.5
Lhx1_peak_177	chr1:167038614-167040435	ENSMUSG00000089967	Gm16550	ENSMUST00000162550	39555.5
Lhx1_peak_178	chr1:167609487-167611298	ENSMUSG00000040723	Rcsd1	ENSMUST00000040357	27832.5
Lhx1_peak_179	chr1:167615835-167617134	ENSMUSG00000040723	Rcsd1	ENSMUST00000097474	21740.5
Lhx1_peak_180	chr1:167630904-167633513	ENSMUSG00000040723	Rcsd1	ENSMUST00000040357	6016.5
Lhx1_peak_181	chr1:167769336-167771287	ENSMUSG00000005763	Cd247	ENSMUST00000159070	18035.5
Lhx1_peak_182	chr1:167977693-167980233	ENSMUSG00000091458	Gm17444	ENSMUST00000169452	-45874
Lhx1_peak_183	chr1:168069333-168070999	ENSMUSG00000000544	Gpa33	ENSMUST00000166860	-9568
Lhx1_peak_184	chr1:168184612-168186296	ENSMUSG00000040612	Ildr2	ENSMUST00000164894	-1130
Lhx1_peak_185	chr1:169857410-169859446	#N/A	#N/A	#N/A	#N/A
Lhx1_peak_186	chr1:170143675-170145319	ENSMUSG00000052534	Pbx1	ENSMUST00000170399	-4769
Lhx1_peak_187	chr1:170312025-170315413	ENSMUSG00000052534	Pbx1	ENSMUST00000176309	22013
Lhx1_peak_188	chr1:171164801-171166162	#N/A	#N/A	#N/A	#N/A
Lhx1_peak_189	chr1:171192178-171193383	#N/A	#N/A	#N/A	#N/A
Lhx1_peak_190	chr1:171472829-171474439	ENSMUSG00000026683	Nuf2	ENSMUST00000111368	-12039
Lhx1_peak_191	chr1:172050735-172052049	ENSMUSG00000026674	Ddr2	ENSMUST00000027985	-10760
Lhx1_peak_192	chr1:172428251-172431035	ENSMUSG00000038473	Nos1ap	ENSMUST00000160816	-44598
Lhx1_peak_193	chr1:172432456-172434203	ENSMUSG00000038473	Nos1ap	ENSMUST00000160816	-48284.5
Lhx1_peak_194	chr1:172506314-172507802	ENSMUSG00000038473	Nos1ap	ENSMUST00000161485	12370
Lhx1_peak_195	chr1:172772698-172774854	ENSMUSG00000064448	U6	ENSMUST00000082514	-10774
Lhx1_peak_196	chr1:174478761-174481254	ENSMUSG00000085184	4933439K11Rik	ENSMUST00000132370	792.5
Lhx1_peak_197	chr1:174514923-174516825	ENSMUSG00000053318	Slamf8	ENSMUST00000065679	4825
Lhx1_peak_198	chr1:174808747-174809753	ENSMUSG00000026542	Apcs	ENSMUST00000027824	15935
Lhx1_peak_199	chr1:175763492-175764142	ENSMUSG00000090222	Gm16340	ENSMUST00000155076	-30966
Lhx1_peak_200	chr1:178067198-178068931	ENSMUSG00000055214	Pld5	ENSMUST00000156184	75907.5
Lhx1_peak_201	chr1:179352728-179354524	ENSMUSG00000078909	Gm17407	ENSMUST00000171440	19775
Lhx1_peak_202	chr1:180522464-180524168	ENSMUSG00000064967	U1	ENSMUST00000083033	43720
Lhx1_peak_203	chr1:180867179-180868666	ENSMUSG00000089713	Gm16564	ENSMUST00000162545	-20177.5
Lhx1_peak_204	chr1:181147643-181149432	ENSMUSG00000055067	Smyd3	ENSMUST00000068437	30433.5
Lhx1_peak_205	chr1:181158570-181160215	ENSMUSG00000055067	Smyd3	ENSMUST00000068437	19578.5
Lhx1_peak_206	chr1:182273033-182274933	ENSMUSG00000055676	Gm5069	ENSMUST00000050581	-13302
Lhx1_peak_207	chr1:182477253-182479915	ENSMUSG00000026496	Parp1	ENSMUST00000027777	20502
Lhx1_peak_208	chr1:182812934-182815356	ENSMUSG00000066652	Lefty2	ENSMUST00000085797	9094
Lhx1_peak_209	chr1:182818196-182820867	ENSMUSG00000066652	Lefty2	ENSMUST00000085797	3707.5
Lhx1_peak_210	chr1:182854439-182855839	ENSMUSG00000038793	Lefty1	ENSMUST00000037361	10014
Lhx1_peak_211	chr1:183270268-183272323	ENSMUSG00000026514	Cnih3	ENSMUST00000161880	11463.5
Lhx1_peak_212	chr1:184423530-184425592	ENSMUSG00000087419	Gm16721	ENSMUST00000139175	-10163
Lhx1_peak_213	chr1:184430605-184432085	ENSMUSG00000026509	Capn2	ENSMUST00000111003	16243
Lhx1_peak_214	chr1:184594829-184599380	ENSMUSG00000043429	4922505E12Rik	ENSMUST00000165785	81515.5
Lhx1_peak_215	chr1:184615701-184617147	ENSMUSG00000043429	4922505E12Rik	ENSMUST00000165785	62196
Lhx1_peak_216	chr1:184883104-184884429	ENSMUSG00000079164	Tlr5	ENSMUST00000110997	1152.5
Lhx1_peak_217	chr1:187551339-187552764	#N/A	#N/A	#N/A	#N/A
Lhx1_peak_218	chr1:187598098-187599181	#N/A	#N/A	#N/A	#N/A
Lhx1_peak_219	chr1:188059749-188061550	#N/A	#N/A	#N/A	#N/A
Lhx1_peak_220	chr1:188749361-188751358	ENSMUSG00000039224	D1Pas1	ENSMUST00000045108	40935.5
Lhx1_peak_221	chr1:188892361-188893851	ENSMUSG00000089831	Gm15508	ENSMUST00000160330	4108
Lhx1_peak_222	chr1:189854418-189856350	ENSMUSG00000026610	Esrrg	ENSMUST00000110938	-33637
Lhx1_peak_223	chr1:190067241-190068961	ENSMUSG00000026609	Ush2a	ENSMUST00000142189	17801
Lhx1_peak_224	chr1:191584012-191586143	ENSMUSG00000026604	Ptpn14	ENSMUST00000027898	25434.5
Lhx1_peak_225	chr1:191653874-191655792	ENSMUSG00000090445	Gm17653	ENSMUST00000166819	5666
Lhx1_peak_226	chr1:193013415-193014909	ENSMUSG00000088461	7SK	ENSMUST00000157836	6623
Lhx1_peak_227	chr1:193464497-193466536	ENSMUSG00000037461	Ints7	ENSMUST00000045450	-65874.5
Lhx1_peak_228	chr1:194621112-194623786	ENSMUSG00000037375	Hhat	ENSMUST00000085565	-25036
Lhx1_peak_229	chr1:194632406-194634099	ENSMUSG00000047384	A730013G03Rik	ENSMUST00000057543	27660.5
Lhx1_peak_230	chr1:194648559-194650554	ENSMUSG00000047384	A730013G03Rik	ENSMUST00000057543	11356.5
Lhx1_peak_231	chr1:195557831-195559614	#N/A	#N/A	#N/A	#N/A
Lhx1_peak_232	chr1_random:826252-827842	#N/A	#N/A	#N/A	#N/A
Lhx1_peak_233	chr2:4381804-4383808	ENSMUSG00000086874	Gm13175	ENSMUST00000139479	4910
Lhx1_peak_234	chr2:4965639-4967295	ENSMUSG00000086430	4930551O13Rik	ENSMUST00000145585	-8141
Lhx1_peak_235	chr2:5844992-5846834	ENSMUSG00000025815	Dhtkd1	ENSMUST00000127609	-91
Lhx1_peak_236	chr2:11514531-11516660	ENSMUSG00000037197	Rbm17	ENSMUST00000131036	-3110.5
Lhx1_peak_237	chr2:11688305-11689729	ENSMUSG00000058594	Fbxo18	ENSMUST00000123723	-8917
Lhx1_peak_238	chr2:12103285-12105037	ENSMUSG00000026768	Itga8	ENSMUST00000129370	10778
Lhx1_peak_239	chr2:12111798-12112888	ENSMUSG00000026768	Itga8	ENSMUST00000129370	2596
Lhx1_peak_240	chr2:17413398-17414363	ENSMUSG00000053702	Nebl	ENSMUST00000132418	-29464.5
Lhx1_peak_241	chr2:17789017-17790956	ENSMUSG00000081851	Gm13323	ENSMUST00000120245	-70375.5
Lhx1_peak_242	chr2:17802072-17804045	ENSMUSG00000081851	Gm13323	ENSMUST00000120245	-83447.5
Lhx1_peak_243	chr2:18827744-18829288	ENSMUSG00000026737	Pip4k2a	ENSMUST00000152981	-615
Lhx1_peak_244	chr2:19192003-19193916	ENSMUSG00000037683	Armc3	ENSMUST00000049255	-72030.5
Lhx1_peak_245	chr2:20417427-20419031	ENSMUSG00000036617	Etl4	ENSMUST00000114620	13445
Lhx1_peak_246	chr2:21884886-21886514	#N/A	#N/A	#N/A	#N/A
Lhx1_peak_247	chr2:23778492-23780296	ENSMUSG00000083373	Gm13392	ENSMUST00000117708	-15433
Lhx1_peak_248	chr2:25018113-25020181	ENSMUSG00000078202	Nrarp	ENSMUST00000104999	17131
Lhx1_peak_249	chr2:26341532-26343378	ENSMUSG00000026923	Notch1	ENSMUST00000129506	-16437
Lhx1_peak_250	chr2:27351362-27353281	ENSMUSG00000026918	Brd3	ENSMUST00000154316	10860.5
Lhx1_peak_251	chr2:27996496-27998086	ENSMUSG00000086425	F730016J06Rik	ENSMUST00000128888	-23564
Lhx1_peak_252	chr2:28614045-28616023	ENSMUSG00000026807	Ak8	ENSMUST00000137588	-17264
Lhx1_peak_253	chr2:28828935-28830659	ENSMUSG00000083773	Gm13394	ENSMUST00000163460	-39597
Lhx1_peak_254	chr2:28896080-28897594	ENSMUSG00000079502	1700101E01Rik	ENSMUST00000113843	13742
Lhx1_peak_255	chr2:28959991-28961487	ENSMUSG00000082788	Gm13396	ENSMUST00000120617	-11114
Lhx1_peak_256	chr2:29213858-29215661	ENSMUSG00000026799	Med27	ENSMUST00000113830	-12406.5
Lhx1_peak_257	chr2:29546158-29548119	ENSMUSG00000039844	Rapgef1	ENSMUST00000147488	10863.5
Lhx1_peak_258	chr2:30481218-30482786	ENSMUSG00000086405	9330198N18Rik	ENSMUST00000146702	3173
Lhx1_peak_259	chr2:30782027-30783898	ENSMUSG00000050737	Ptges	ENSMUST00000132244	2420.5
Lhx1_peak_260	chr2:30942012-30945205	ENSMUSG00000075415	Fnbp1	ENSMUST00000138581	8409.5
Lhx1_peak_261	chr2:31297100-31298877	ENSMUSG00000055632	Hmcn2	ENSMUST00000142448	4266.5
Lhx1_peak_262	chr2:31368328-31369956	ENSMUSG00000076441	Ass1	ENSMUST00000130195	4868
Lhx1_peak_263	chr2:31563161-31565189	ENSMUSG00000026842	Abl1	ENSMUST00000113455	-17956
Lhx1_peak_264	chr2:31758773-31761049	ENSMUSG00000086356	Gm13441	ENSMUST00000140104	-11974
Lhx1_peak_265	chr2:33290387-33293269	ENSMUSG00000068966	Zbtb34	ENSMUST00000113158	-4984
Lhx1_peak_266	chr2:33293901-33296549	ENSMUSG00000085742	Gm13536	ENSMUST00000132913	7097
Lhx1_peak_267	chr2:33434950-33439571	ENSMUSG00000038765	Lmx1b	ENSMUST00000137559	50526.5
Lhx1_peak_268	chr2:33574103-33576008	ENSMUSG00000085463	9430024E24Rik	ENSMUST00000130532	-636.5
Lhx1_peak_269	chr2:33882142-33884462	ENSMUSG00000086904	Gm13404	ENSMUST00000156633	-49536
Lhx1_peak_270	chr2:34359091-34360871	ENSMUSG00000038696	Mapkap1	ENSMUST00000137021	-60114
Lhx1_peak_271	chr2:34425050-34427592	ENSMUSG00000081992	Gm13408	ENSMUST00000119822	-5802
Lhx1_peak_272	chr2:35088122-35090178	ENSMUSG00000084768	Gm13605	ENSMUST00000124489	-9095
Lhx1_peak_273	chr2:35534610-35536763	ENSMUSG00000026883	Dab2ip	ENSMUST00000028246	11827.5
Lhx1_peak_274	chr2:35546548-35548384	ENSMUSG00000026883	Dab2ip	ENSMUST00000065001	48
Lhx1_peak_275	chr2:35695697-35697890	ENSMUSG00000086449	9030204H09Rik	ENSMUST00000139455	-22083.5
Lhx1_peak_276	chr2:35869626-35871239	ENSMUSG00000026895	Ndufa8	ENSMUST00000070112	34493.5
Lhx1_peak_277	chr2:37621908-37623968	ENSMUSG00000035403	Crb2	ENSMUST00000050372	8831
Lhx1_peak_278	chr2:37853020-37854674	#N/A	#N/A	#N/A	#N/A
Lhx1_peak_279	chr2:38434145-38436175	ENSMUSG00000082931	Gm13586	ENSMUST00000121784	43161
Lhx1_peak_280	chr2:38769650-38771082	ENSMUSG00000063972	Nr6a1	ENSMUST00000076275	11371
Lhx1_peak_281	chr2:40187519-40188493	ENSMUSG00000088512	SNORA17	ENSMUST00000157887	-33969
Lhx1_peak_282	chr2:40765794-40766963	ENSMUSG00000082930	Gm13462	ENSMUST00000121472	47532.5
Lhx1_peak_283	chr2:44381057-44382455	ENSMUSG00000036890	Gtdc1	ENSMUST00000134813	45111
Lhx1_peak_284	chr2:44922123-44923372	ENSMUSG00000026872	Zeb2	ENSMUST00000177302	43016.5
Lhx1_peak_285	chr2:46362130-46363277	ENSMUSG00000086644	Gm13470	ENSMUST00000123911	-64473.5
Lhx1_peak_286	chr2:46978174-46979274	ENSMUSG00000088328	U7	ENSMUST00000157703	48309
Lhx1_peak_287	chr2:47954393-47955652	ENSMUSG00000082278	Gm13471	ENSMUST00000122057	40643.5
Lhx1_peak_288	chr2:48301063-48302292	ENSMUSG00000086353	Gm13481	ENSMUST00000127672	11087.5
Lhx1_peak_289	chr2:49666728-49668396	ENSMUSG00000085357	Gm13480	ENSMUST00000125095	906
Lhx1_peak_290	chr2:49759000-49760467	ENSMUSG00000088825	Y_RNA	ENSMUST00000158200	2666.5
Lhx1_peak_291	chr2:50994866-50996944	ENSMUSG00000017144	Rnd3	ENSMUST00000140864	8709
Lhx1_peak_292	chr2:51093671-51095241	ENSMUSG00000086349	Gm13497	ENSMUST00000139497	2895
Lhx1_peak_293	chr2:52326840-52328316	ENSMUSG00000085315	A430018G15Rik	ENSMUST00000143821	-47046
Lhx1_peak_294	chr2:52478514-52480609	ENSMUSG00000025201	Gm13540	ENSMUST00000026219	-4309.5
Lhx1_peak_295	chr2:52816846-52818920	ENSMUSG00000090548	Gm17489	ENSMUST00000171464	-95333
Lhx1_peak_296	chr2:54010276-54011932	ENSMUSG00000064596	SNORA51	ENSMUST00000082662	-58263
Lhx1_peak_297	chr2:59485743-59487713	ENSMUSG00000035168	Tanc1	ENSMUST00000139863	-1860
Lhx1_peak_298	chr2:59863911-59865724	ENSMUSG00000085975	Gm13572	ENSMUST00000153675	10380.5
Lhx1_peak_299	chr2:61694008-61694486	ENSMUSG00000035033	Tbr1	ENSMUST00000131538	-49917
Lhx1_peak_300	chr2:64429308-64430658	ENSMUSG00000081065	Gm13576	ENSMUST00000120851	-21286
Lhx1_peak_301	chr2:65134314-65135603	ENSMUSG00000080766	Gm13593	ENSMUST00000121329	467.5
Lhx1_peak_302	chr2:68988193-68989915	ENSMUSG00000034738	Nostrin	ENSMUST00000041865	-15197
Lhx1_peak_303	chr2:69477599-69479328	ENSMUSG00000063145	Bbs5	ENSMUST00000134659	6764.5
Lhx1_peak_304	chr2:69996891-69998961	ENSMUSG00000042064	Myo3b	ENSMUST00000112241	-63571
Lhx1_peak_305	chr2:70039318-70041732	#N/A	#N/A	#N/A	#N/A
Lhx1_peak_306	chr2:70105752-70107081	#N/A	#N/A	#N/A	#N/A
Lhx1_peak_307	chr2:70116455-70117883	#N/A	#N/A	#N/A	#N/A
Lhx1_peak_308	chr2:70309067-70315714	ENSMUSG00000075304	Sp5	ENSMUST00000100043	589.5
Lhx1_peak_309	chr2:70335385-70337546	ENSMUSG00000087264	1500002O10Rik	ENSMUST00000154284	-6940.5
Lhx1_peak_310	chr2:70404279-70408554	ENSMUSG00000070880	Gad1	ENSMUST00000140478	-1982.5
Lhx1_peak_311	chr2:71493090-71495181	ENSMUSG00000064263	Gm1631	ENSMUST00000079720	63338.5
Lhx1_peak_312	chr2:71562584-71564385	ENSMUSG00000064263	Gm1631	ENSMUST00000079720	-6010.5
Lhx1_peak_313	chr2:72908390-72909683	ENSMUSG00000082455	Gm13665	ENSMUST00000167980	45759.5
Lhx1_peak_314	chr2:74236225-74238077	ENSMUSG00000085405	4930441J16Rik	ENSMUST00000153743	-91377
Lhx1_peak_315	chr2:75801663-75803471	ENSMUSG00000075272	Ttc30a2	ENSMUST00000099995	13690
Lhx1_peak_316	chr2:75854218-75856000	ENSMUSG00000075270	Pde11a	ENSMUST00000124825	-11009
Lhx1_peak_317	chr2:77615311-77616689	ENSMUSG00000027016	Zfp385b	ENSMUST00000111831	38873
Lhx1_peak_318	chr2:80286301-80289034	ENSMUSG00000027004	Frzb	ENSMUST00000028389	114.5
Lhx1_peak_319	chr2:80629394-80630323	ENSMUSG00000064193	Gm13699	ENSMUST00000081067	47425.5
Lhx1_peak_320	chr2:83926500-83927316	ENSMUSG00000084359	Gm13692	ENSMUST00000120774	-52138
Lhx1_peak_321	chr2:84596446-84598136	ENSMUSG00000065484	Mir130a	ENSMUST00000083550	-15956
Lhx1_peak_322	chr2:84975496-84977407	ENSMUSG00000044338	Aplnr	ENSMUST00000057019	65.5
Lhx1_peak_323	chr2:85077517-85079252	ENSMUSG00000085025	Gm13715	ENSMUST00000136578	-4552.5
Lhx1_peak_324	chr2:87434942-87436565	ENSMUSG00000059205	Olfr1130	ENSMUST00000170274	10615.5
Lhx1_peak_325	chr2:91489170-91490959	ENSMUSG00000027247	Arhgap1	ENSMUST00000111329	-47.5
Lhx1_peak_326	chr2:91692271-91693661	ENSMUSG00000040506	Ambra1	ENSMUST00000142224	-41141
Lhx1_peak_327	chr2:91751403-91753059	ENSMUSG00000075036	Gm10805	ENSMUST00000099710	8854
Lhx1_peak_328	chr2:92943433-92944530	ENSMUSG00000087559	Gm13802	ENSMUST00000150159	-5580.5
Lhx1_peak_329	chr2:93071620-93073892	ENSMUSG00000027217	Tspan18	ENSMUST00000028646	-4841
Lhx1_peak_330	chr2:93113206-93115161	ENSMUSG00000027217	Tspan18	ENSMUST00000028646	-46268.5
Lhx1_peak_331	chr2:93730949-93732787	ENSMUSG00000078012	AL732472.1	ENSMUST00000104819	6331
Lhx1_peak_332	chr2:94446684-94447806	ENSMUSG00000077678	SNORA17	ENSMUST00000104490	14870
Lhx1_peak_333	chr2:95288610-95290207	ENSMUSG00000084906	Gm13794	ENSMUST00000148637	-55009.5
Lhx1_peak_334	chr2:97306338-97307857	ENSMUSG00000050587	Lrrc4c	ENSMUST00000059049	716.5
Lhx1_peak_335	chr2:100986529-100987248	#N/A	#N/A	#N/A	#N/A
Lhx1_peak_336	chr2:101190128-101191433	#N/A	#N/A	#N/A	#N/A
Lhx1_peak_337	chr2:101977420-101978933	ENSMUSG00000048058	Ldlrad3	ENSMUST00000127888	99.5
Lhx1_peak_338	chr2:102005772-102007800	ENSMUSG00000082328	Gm13921	ENSMUST00000119411	7661
Lhx1_peak_339	chr2:102045594-102048250	ENSMUSG00000081774	Gm13866	ENSMUST00000118901	3614
Lhx1_peak_340	chr2:102384041-102385402	ENSMUSG00000027188	Pamr1	ENSMUST00000028612	5447.5
Lhx1_peak_341	chr2:102438845-102440320	ENSMUSG00000027188	Pamr1	ENSMUST00000143071	36599.5
Lhx1_peak_342	chr2:102584683-102586624	ENSMUSG00000087185	Gm13872	ENSMUST00000143995	1249.5
Lhx1_peak_343	chr2:104795443-104795959	ENSMUSG00000045106	Ccdc73	ENSMUST00000144358	36646
Lhx1_peak_344	chr2:106128262-106129207	ENSMUSG00000081258	Gm14013	ENSMUST00000119006	-23270.5
Lhx1_peak_345	chr2:106489797-106491287	ENSMUSG00000085218	BB218582	ENSMUST00000123623	-21
Lhx1_peak_346	chr2:106695764-106697661	ENSMUSG00000088078	SCARNA4	ENSMUST00000157453	-47220.5
Lhx1_peak_347	chr2:106735110-106736641	ENSMUSG00000085530	Gm13901	ENSMUST00000137252	21052.5
Lhx1_peak_348	chr2:107887291-107888780	ENSMUSG00000077411	SNORA17	ENSMUST00000104223	32163.5
Lhx1_peak_349	chr2:111923378-111924718	ENSMUSG00000074945	Olfr1314	ENSMUST00000099598	8808
Lhx1_peak_350	chr2:113092496-113093939	ENSMUSG00000041255	Tmco5b	ENSMUST00000040856	32671.5
Lhx1_peak_351	chr2:113377932-113380118	ENSMUSG00000087106	Gm13964	ENSMUST00000133815	-34834
Lhx1_peak_352	chr2:113434912-113436712	ENSMUSG00000044042	Fmn1	ENSMUST00000150510	89435
Lhx1_peak_353	chr2:113514496-113515868	ENSMUSG00000044042	Fmn1	ENSMUST00000150510	10065
Lhx1_peak_354	chr2:113882577-113884016	ENSMUSG00000092397	C130080G10Rik	ENSMUST00000155185	-1247.5
Lhx1_peak_355	chr2:114062603-114064354	ENSMUSG00000084620	7SK	ENSMUST00000122671	32368.5
Lhx1_peak_356	chr2:115147947-115148991	ENSMUSG00000087309	4930528P14Rik	ENSMUST00000152815	21547
Lhx1_peak_357	chr2:116805149-116806669	ENSMUSG00000065794	U1	ENSMUST00000083860	-12000
Lhx1_peak_358	chr2:117042931-117044538	ENSMUSG00000081842	Rap1a-ps2	ENSMUST00000118467	22884.5
Lhx1_peak_359	chr2:117254271-117255890	ENSMUSG00000085681	Gm13982	ENSMUST00000138372	-11647.5
Lhx1_peak_360	chr2:118004980-118006184	ENSMUSG00000040152	Thbs1	ENSMUST00000142588	-56906
Lhx1_peak_361	chr2:119002253-119003823	ENSMUSG00000055926	Gm14137	ENSMUST00000069711	-2793
Lhx1_peak_362	chr2:119021284-119023048	ENSMUSG00000081572	Gm14138	ENSMUST00000122061	-8913
Lhx1_peak_363	chr2:119311811-119313280	ENSMUSG00000034154	Ino80	ENSMUST00000049920	-9122.5
Lhx1_peak_364	chr2:119427016-119428212	ENSMUSG00000085438	1700020I14Rik	ENSMUST00000153581	-7575
Lhx1_peak_365	chr2:122176835-122178653	ENSMUSG00000033256	Shf	ENSMUST00000135848	2123
Lhx1_peak_366	chr2:124464011-124465902	ENSMUSG00000027200	Sema6d	ENSMUST00000103238	14414.5
Lhx1_peak_367	chr2:125742912-125744580	ENSMUSG00000027207	Galk2	ENSMUST00000168273	-30088
Lhx1_peak_368	chr2:125840476-125842721	ENSMUSG00000027208	Fgf7	ENSMUST00000064794	18795.5
Lhx1_peak_369	chr2:128036583-128038684	ENSMUSG00000085750	Gm14009	ENSMUST00000152439	-21910.5
Lhx1_peak_370	chr2:128129417-128130678	ENSMUSG00000086879	Gm14012	ENSMUST00000136025	-64668.5
Lhx1_peak_371	chr2:131672471-131674263	ENSMUSG00000086822	5330413P13Rik	ENSMUST00000140443	-8
Lhx1_peak_372	chr2:132549245-132550797	ENSMUSG00000064413	U6	ENSMUST00000082479	-7179
Lhx1_peak_373	chr2:135933733-135935770	ENSMUSG00000085383	Gm14218	ENSMUST00000137802	27990.5
Lhx1_peak_374	chr2:136495534-136497048	ENSMUSG00000027273	Snap25	ENSMUST00000028727	42898
Lhx1_peak_375	chr2:136537463-136540513	ENSMUSG00000027273	Snap25	ENSMUST00000028727	201
Lhx1_peak_376	chr2:136680161-136681390	ENSMUSG00000027274	Mkks	ENSMUST00000144275	36114.5
Lhx1_peak_377	chr2:136978700-136979672	ENSMUSG00000027276	Jag1	ENSMUST00000028735	-36806
Lhx1_peak_378	chr2:137874034-137875520	#N/A	#N/A	#N/A	#N/A
Lhx1_peak_379	chr2:137994454-137995059	ENSMUSG00000062098	Btbd3	ENSMUST00000091556	87544.5
Lhx1_peak_380	chr2:140493565-140494668	ENSMUSG00000051379	Flrt3	ENSMUST00000056760	3019.5
Lhx1_peak_381	chr2:142187969-142189434	ENSMUSG00000089318	7SK	ENSMUST00000158693	19022.5
Lhx1_peak_382	chr2:142414758-142416378	ENSMUSG00000083215	Gm14081	ENSMUST00000119377	-12904
Lhx1_peak_383	chr2:143569944-143571204	ENSMUSG00000087115	Gm12360	ENSMUST00000153878	44348
Lhx1_peak_384	chr2:143979691-143982879	ENSMUSG00000082480	Gm11687	ENSMUST00000118911	-12176
Lhx1_peak_385	chr2:145923837-145926153	ENSMUSG00000037143	4930529M08Rik	ENSMUST00000144066	-52008
Lhx1_peak_386	chr2:146374504-146375737	ENSMUSG00000087901	U3	ENSMUST00000157276	-5759.5
Lhx1_peak_387	chr2:146486260-146487961	ENSMUSG00000080870	Gm14111	ENSMUST00000119851	94330.5
Lhx1_peak_388	chr2:146736602-146737566	ENSMUSG00000074749	Plk1s1	ENSMUST00000135595	41535
Lhx1_peak_389	chr2:147865794-147867311	ENSMUSG00000086141	9030622O22Rik	ENSMUST00000136555	-613.5
Lhx1_peak_390	chr2:148261683-148262527	ENSMUSG00000027435	Cd93	ENSMUST00000099269	7194
Lhx1_peak_391	chr2:150956841-150958041	ENSMUSG00000088890	SNORA17	ENSMUST00000158265	-7852
Lhx1_peak_392	chr2:151789112-151791049	ENSMUSG00000088491	Mir1953	ENSMUST00000157866	3272.5
Lhx1_peak_393	chr2:152614245-152616122	ENSMUSG00000093306	AL731857.1	ENSMUST00000175565	-16558.5
Lhx1_peak_394	chr2:152629514-152631576	ENSMUSG00000007659	Bcl2l1	ENSMUST00000173755	23726
Lhx1_peak_395	chr2:152992929-152994871	ENSMUSG00000068040	Tm9sf4	ENSMUST00000147978	-6616
Lhx1_peak_396	chr2:153040342-153042146	ENSMUSG00000074671	Tspyl3	ENSMUST00000103153	9772
Lhx1_peak_397	chr2:153468016-153469525	ENSMUSG00000027478	Dnmt3b	ENSMUST00000072997	6415.5
Lhx1_peak_398	chr2:156028207-156029822	ENSMUSG00000038116	Phf20	ENSMUST00000132129	-6522.5
Lhx1_peak_399	chr2:156513613-156515462	ENSMUSG00000061689	Dlgap4	ENSMUST00000109568	11820.5
Lhx1_peak_400	chr2:157336826-157338346	ENSMUSG00000081740	Gm14279	ENSMUST00000117142	10178
Lhx1_peak_401	chr2:157338809-157340913	ENSMUSG00000081740	Gm14279	ENSMUST00000117142	7903
Lhx1_peak_402	chr2:157358690-157360247	ENSMUSG00000082329	Gm14287	ENSMUST00000121060	-4747.5
Lhx1_peak_403	chr2:157517405-157518744	ENSMUSG00000077290	SNORA17	ENSMUST00000104102	21462.5
Lhx1_peak_404	chr2:157795583-157797404	ENSMUSG00000027650	Tti1	ENSMUST00000126541	36454.5
Lhx1_peak_405	chr2:157799901-157802331	ENSMUSG00000027650	Tti1	ENSMUST00000126541	31832
Lhx1_peak_406	chr2:158195260-158196661	ENSMUSG00000044349	Snhg11	ENSMUST00000109488	5413.5
Lhx1_peak_407	chr2:158420113-158421865	ENSMUSG00000086496	Gm14204	ENSMUST00000155319	15337
Lhx1_peak_408	chr2:158894118-158896055	ENSMUSG00000077188	SNORA17	ENSMUST00000104000	70010.5
Lhx1_peak_409	chr2:160660407-160661575	ENSMUSG00000081854	Gm11447	ENSMUST00000118983	10358
Lhx1_peak_410	chr2:160975617-160976735	ENSMUSG00000067745	Gm14243	ENSMUST00000131401	28624
Lhx1_peak_411	chr2:160991869-160993280	ENSMUSG00000067745	Gm14243	ENSMUST00000131401	12225.5
Lhx1_peak_412	chr2:161090267-161091539	ENSMUSG00000081099	Gm5270	ENSMUST00000121506	-9710
Lhx1_peak_413	chr2:161164206-161166313	ENSMUSG00000087031	Gm14241	ENSMUST00000151260	-8209.5
Lhx1_peak_414	chr2:161166572-161168241	ENSMUSG00000087031	Gm14241	ENSMUST00000151260	-10356.5
Lhx1_peak_415	chr2:161529662-161532211	ENSMUSG00000053141	Ptprt	ENSMUST00000153770	94954.5
Lhx1_peak_416	chr2:162661336-162663086	ENSMUSG00000088064	U1	ENSMUST00000157439	-20007
Lhx1_peak_417	chr2:163258953-163261121	ENSMUSG00000017943	Gdap1l1	ENSMUST00000109420	4175
Lhx1_peak_418	chr2:164804721-164806299	ENSMUSG00000017740	Slc12a5	ENSMUST00000135918	2427
Lhx1_peak_419	chr2:164905272-164907212	ENSMUSG00000078935	1700025C18Rik	ENSMUST00000109304	10008
Lhx1_peak_420	chr2:165026777-165028401	ENSMUSG00000053166	Cdh22	ENSMUST00000138643	-20630
Lhx1_peak_421	chr2:165311508-165313488	ENSMUSG00000039725	2810408M09Rik	ENSMUST00000125497	6118
Lhx1_peak_422	chr2:165573665-165575023	ENSMUSG00000017897	Eya2	ENSMUST00000128696	12980
Lhx1_peak_423	chr2:165700092-165702416	ENSMUSG00000039671	Zmynd8	ENSMUST00000153655	23
Lhx1_peak_424	chr2:166112422-166114268	ENSMUSG00000084840	Gm11468	ENSMUST00000152987	-13937
Lhx1_peak_425	chr2:166168651-166171502	ENSMUSG00000087617	Gm14268	ENSMUST00000151070	53580.5
Lhx1_peak_426	chr2:166303875-166305563	ENSMUSG00000081123	Gm11469	ENSMUST00000119751	21549
Lhx1_peak_427	chr2:166339327-166341175	ENSMUSG00000085682	Gm14267	ENSMUST00000123480	-9167
Lhx1_peak_428	chr2:166582651-166584301	ENSMUSG00000088063	U6	ENSMUST00000157438	10769
Lhx1_peak_429	chr2:166969143-166971492	ENSMUSG00000086605	Gm14290	ENSMUST00000144351	-42991.5
Lhx1_peak_430	chr2:167367438-167370057	ENSMUSG00000042821	Snai1	ENSMUST00000052631	-5052.5
Lhx1_peak_431	chr2:167496934-167498747	ENSMUSG00000085914	Gm14320	ENSMUST00000137275	-10231.5
Lhx1_peak_432	chr2:167676187-167678013	ENSMUSG00000085411	Gm14319	ENSMUST00000142937	6985
Lhx1_peak_433	chr2:167766438-167769107	ENSMUSG00000027540	Ptpn1	ENSMUST00000142717	8775.5
Lhx1_peak_434	chr2:168079084-168080366	ENSMUSG00000083342	Gm14237	ENSMUST00000122080	-11795
Lhx1_peak_435	chr2:168604804-168606660	ENSMUSG00000027547	Sall4	ENSMUST00000125138	-12289
Lhx1_peak_436	chr2:168664388-168668914	ENSMUSG00000092801	AL844882.1	ENSMUST00000175060	8861
Lhx1_peak_437	chr2:170372038-170374129	ENSMUSG00000085225	Gm14637	ENSMUST00000156516	28470.5
Lhx1_peak_438	chr2:170482245-170485700	ENSMUSG00000085158	Gm14264	ENSMUST00000147141	3992.5
Lhx1_peak_439	chr2:170683594-170685377	ENSMUSG00000080955	Gm14263	ENSMUST00000117955	95838.5
Lhx1_peak_440	chr2:172029603-172031609	ENSMUSG00000038537	Mc3r	ENSMUST00000038532	43386
Lhx1_peak_441	chr2:172124236-172126052	ENSMUSG00000085949	Gm14275	ENSMUST00000152112	-11511
Lhx1_peak_442	chr2:172664442-172666051	ENSMUSG00000093160	AL845460.1	ENSMUST00000175419	24595.5
Lhx1_peak_443	chr2:173194183-173195676	ENSMUSG00000086114	Gm14642	ENSMUST00000147357	25137.5
Lhx1_peak_444	chr2:173555319-173557262	ENSMUSG00000054455	Vapb	ENSMUST00000067530	6721.5
Lhx1_peak_445	chr2:179269027-179271135	ENSMUSG00000083410	Gm14300	ENSMUST00000120800	78191
Lhx1_peak_446	chr2:179303375-179305518	ENSMUSG00000083410	Gm14300	ENSMUST00000120800	43825.5
Lhx1_peak_447	chr2:180215104-180216836	ENSMUSG00000038963	Slco4a1	ENSMUST00000128367	-8836
Lhx1_peak_448	chr2:180247690-180249820	ENSMUSG00000027568	Ntsr1	ENSMUST00000170448	-13823
Lhx1_peak_449	chr2:180479187-180482639	ENSMUSG00000023393	Slc17a9	ENSMUST00000140955	-7934
Lhx1_peak_450	chr2:180589180-180590934	ENSMUSG00000085728	Gm14339	ENSMUST00000146224	-7700
Lhx1_peak_451	chr3:3466672-3467823	ENSMUSG00000017688	Hnf4g	ENSMUST00000108393	40782.5
Lhx1_peak_452	chr3:8390317-8391438	ENSMUSG00000065203	U6	ENSMUST00000083269	38280.5
Lhx1_peak_453	chr3:8684646-8686263	ENSMUSG00000088094	SNORA17	ENSMUST00000157469	-5977.5
Lhx1_peak_454	chr3:8708426-8710499	ENSMUSG00000088094	SNORA17	ENSMUST00000157469	-29985.5
Lhx1_peak_455	chr3:8715163-8718749	ENSMUSG00000088094	SNORA17	ENSMUST00000157469	-37479
Lhx1_peak_456	chr3:9519172-9521458	ENSMUSG00000040209	Zfp704	ENSMUST00000041124	89770
Lhx1_peak_457	chr3:11730763-11731669	#N/A	#N/A	#N/A	#N/A
Lhx1_peak_458	chr3:12111086-12112148	#N/A	#N/A	#N/A	#N/A
Lhx1_peak_459	chr3:12722575-12723129	#N/A	#N/A	#N/A	#N/A
Lhx1_peak_460	chr3:14249421-14250217	ENSMUSG00000089231	SNORA17	ENSMUST00000158606	17620
Lhx1_peak_461	chr3:14639122-14639971	ENSMUSG00000027555	Car13	ENSMUST00000029071	2180.5
Lhx1_peak_462	chr3:14906536-14908277	ENSMUSG00000027562	Car2	ENSMUST00000029078	-20980.5
Lhx1_peak_463	chr3:14959311-14960161	ENSMUSG00000027562	Car2	ENSMUST00000029078	-73310
Lhx1_peak_464	chr3:14999276-15001581	#N/A	#N/A	#N/A	#N/A
Lhx1_peak_465	chr3:15255142-15256599	ENSMUSG00000078783	Gm9733	ENSMUST00000108361	76431.5
Lhx1_peak_466	chr3:16406096-16406613	#N/A	#N/A	#N/A	#N/A
Lhx1_peak_467	chr3:18156142-18157159	ENSMUSG00000039519	Cyp7b1	ENSMUST00000035625	-13312.5
Lhx1_peak_468	chr3:21833310-21836281	#N/A	#N/A	#N/A	#N/A
Lhx1_peak_469	chr3:21854495-21856825	#N/A	#N/A	#N/A	#N/A
Lhx1_peak_470	chr3:26785229-26786274	#N/A	#N/A	#N/A	#N/A
Lhx1_peak_471	chr3:28635564-28637286	ENSMUSG00000080638	AC122490.1	ENSMUST00000116988	8098
Lhx1_peak_472	chr3:30117410-30119416	ENSMUSG00000027684	Mecom	ENSMUST00000173059	18671
Lhx1_peak_473	chr3:32026541-32028288	ENSMUSG00000037610	Kcnmb2	ENSMUST00000108244	27621.5
Lhx1_peak_474	chr3:32189408-32191397	ENSMUSG00000027663	Zmat3	ENSMUST00000139660	73979.5
Lhx1_peak_475	chr3:34384791-34386448	ENSMUSG00000092242	Gm20515	ENSMUST00000174440	-51600.5
Lhx1_peak_476	chr3:35239232-35240778	ENSMUSG00000093499	AC158547.1	ENSMUST00000177270	-15469
Lhx1_peak_477	chr3:35303456-35304941	ENSMUSG00000093499	AC158547.1	ENSMUST00000177270	-79662.5
Lhx1_peak_478	chr3:35315887-35318047	ENSMUSG00000093499	AC158547.1	ENSMUST00000177270	-92431
Lhx1_peak_479	chr3:36121645-36123432	ENSMUSG00000058400	Qrfpr	ENSMUST00000122174	-1341.5
Lhx1_peak_480	chr3:38289681-38290579	ENSMUSG00000044864	Ankrd50	ENSMUST00000094300	64349
Lhx1_peak_481	chr3:38331539-38333717	ENSMUSG00000044864	Ankrd50	ENSMUST00000094300	21851
Lhx1_peak_482	chr3:40664418-40666080	ENSMUSG00000074620	Gm10731	ENSMUST00000099124	-6046
Lhx1_peak_483	chr3:41226850-41228627	ENSMUSG00000089350	SNORD22	ENSMUST00000158725	17650.5
Lhx1_peak_484	chr3:42999339-43000198	#N/A	#N/A	#N/A	#N/A
Lhx1_peak_485	chr3:45484788-45486339	#N/A	#N/A	#N/A	#N/A
Lhx1_peak_486	chr3:48761116-48762527	ENSMUSG00000065018	U1	ENSMUST00000083084	-3177.5
Lhx1_peak_487	chr3:49632486-49633818	ENSMUSG00000037892	Pcdh18	ENSMUST00000035931	-71914
Lhx1_peak_488	chr3:50412666-50414360	ENSMUSG00000089150	U6atac	ENSMUST00000158525	-56648
Lhx1_peak_489	chr3:50684883-50687050	ENSMUSG00000089079	SNORA17	ENSMUST00000158454	-43329.5
Lhx1_peak_490	chr3:51797826-51800076	ENSMUSG00000074602	Gm10728	ENSMUST00000099103	-86213
Lhx1_peak_491	chr3:51847847-51851298	ENSMUSG00000061143	Maml3	ENSMUST00000121440	59240.5
Lhx1_peak_492	chr3:52013842-52016050	ENSMUSG00000044167	Foxo1	ENSMUST00000053764	57313
Lhx1_peak_493	chr3:52102963-52104579	ENSMUSG00000092405	Gm20402	ENSMUST00000174738	-30414
Lhx1_peak_494	chr3:52904068-52906205	ENSMUSG00000048332	Lhfp	ENSMUST00000147139	-59631.5
Lhx1_peak_495	chr3:53240017-53241557	ENSMUSG00000085174	Gm16206	ENSMUST00000132485	15754
Lhx1_peak_496	chr3:53453596-53454827	ENSMUSG00000037016	Frem2	ENSMUST00000091137	7065.5
Lhx1_peak_497	chr3:55083743-55085501	ENSMUSG00000064586	U6	ENSMUST00000082652	24617
Lhx1_peak_498	chr3:55391374-55393018	ENSMUSG00000064904	U6	ENSMUST00000082970	-39828
Lhx1_peak_499	chr3:56013088-56014385	ENSMUSG00000027799	Nbea	ENSMUST00000107943	-26113.5
Lhx1_peak_500	chr3:60473842-60475058	#N/A	#N/A	#N/A	#N/A
Lhx1_peak_501	chr3:64981864-64983098	ENSMUSG00000027827	Kcnab1	ENSMUST00000161404	9544
Lhx1_peak_502	chr3:65534576-65535450	ENSMUSG00000065330	U6	ENSMUST00000083396	40526
Lhx1_peak_503	chr3:65674712-65676916	ENSMUSG00000027829	Ccnl1	ENSMUST00000149729	76106
Lhx1_peak_504	chr3:66254035-66255447	#N/A	#N/A	#N/A	#N/A
Lhx1_peak_505	chr3:66601233-66602727	#N/A	#N/A	#N/A	#N/A
Lhx1_peak_506	chr3:67732982-67734745	ENSMUSG00000051777	Iqcj	ENSMUST00000063263	-37721.5
Lhx1_peak_507	chr3:68338032-68340836	ENSMUSG00000084617	U2	ENSMUST00000122668	12196
Lhx1_peak_508	chr3:68379673-68381575	ENSMUSG00000027777	Schip1	ENSMUST00000166910	-4141
Lhx1_peak_509	chr3:69258407-69259652	ENSMUSG00000090743	Gm17213	ENSMUST00000165161	-22739.5
Lhx1_peak_510	chr3:69429580-69431787	ENSMUSG00000043300	B3galnt1	ENSMUST00000061826	-27900.5
Lhx1_peak_511	chr3:77376880-77378036	#N/A	#N/A	#N/A	#N/A
Lhx1_peak_512	chr3:78398235-78399503	#N/A	#N/A	#N/A	#N/A
Lhx1_peak_513	chr3:79188911-79190601	ENSMUSG00000091685	Gm17359	ENSMUST00000164216	-40458
Lhx1_peak_514	chr3:80953809-80955065	#N/A	#N/A	#N/A	#N/A
Lhx1_peak_515	chr3:82112284-82113312	ENSMUSG00000033900	Mtap9	ENSMUST00000091014	49196
Lhx1_peak_516	chr3:84148668-84150222	ENSMUSG00000027993	Trim2	ENSMUST00000132283	-40077
Lhx1_peak_517	chr3:84239033-84240230	ENSMUSG00000041842	Fhdc1	ENSMUST00000125643	18053.5
Lhx1_peak_518	chr3:84264093-84266941	ENSMUSG00000041842	Fhdc1	ENSMUST00000125643	-7832
Lhx1_peak_519	chr3:85404389-85406636	ENSMUSG00000028085	Pet112l	ENSMUST00000029726	-27395.5
Lhx1_peak_520	chr3:86504496-86505829	ENSMUSG00000091955	Gm3788	ENSMUST00000170837	-28996.5
Lhx1_peak_521	chr3:86964140-86965935	ENSMUSG00000041734	Kirrel	ENSMUST00000041732	13434.5
Lhx1_peak_522	chr3:87567885-87570226	ENSMUSG00000028073	Pear1	ENSMUST00000172631	-2919.5
Lhx1_peak_523	chr3:87618575-87621111	ENSMUSG00000028073	Pear1	ENSMUST00000029714	8338
Lhx1_peak_524	chr3:88000934-88003193	ENSMUSG00000091886	AW047730	ENSMUST00000167043	2481.5
Lhx1_peak_525	chr3:88692317-88693890	ENSMUSG00000054199	Gon4l	ENSMUST00000169497	9052.5
Lhx1_peak_526	chr3:89361098-89363243	ENSMUSG00000000794	Kcnn3	ENSMUST00000000811	-38084.5
Lhx1_peak_527	chr3:89486082-89487231	ENSMUSG00000000794	Kcnn3	ENSMUST00000124584	-20216.5
Lhx1_peak_528	chr3:91814267-91815511	ENSMUSG00000077085	AC163215.1	ENSMUST00000103897	-102
Lhx1_peak_529	chr3:91983135-91984550	ENSMUSG00000078664	Sprr2a1	ENSMUST00000074449	35914.5
Lhx1_peak_530	chr3:92426847-92427731	ENSMUSG00000086848	Lce6a	ENSMUST00000138403	-1707
Lhx1_peak_531	chr3:93563856-93567452	ENSMUSG00000068879	Gm5773	ENSMUST00000090853	11268
Lhx1_peak_532	chr3:94452682-94454135	ENSMUSG00000078655	Gm10972	ENSMUST00000107276	-6374.5
Lhx1_peak_533	chr3:94598832-94600856	ENSMUSG00000068876	Cgn	ENSMUST00000107273	-9430
Lhx1_peak_534	chr3:95787612-95790205	ENSMUSG00000015745	Plekho1	ENSMUST00000123006	10682.5
Lhx1_peak_535	chr3:96116094-96118336	ENSMUSG00000075978	U1	ENSMUST00000102024	15133
Lhx1_peak_536	chr3:96177105-96178911	ENSMUSG00000075728	U1	ENSMUST00000097246	-64
Lhx1_peak_537	chr3:96267126-96268690	ENSMUSG00000065773	U1	ENSMUST00000083839	-3796
Lhx1_peak_538	chr3:96616967-96618736	ENSMUSG00000038304	Cd160	ENSMUST00000047702	592.5
Lhx1_peak_539	chr3:96773946-96775578	ENSMUSG00000049908	Gja8	ENSMUST00000062944	-44819
Lhx1_peak_540	chr3:96831532-96833056	ENSMUSG00000057123	Gja5	ENSMUST00000132256	4045
Lhx1_peak_541	chr3:96961609-96963671	ENSMUSG00000028093	Acp6	ENSMUST00000090759	60
Lhx1_peak_542	chr3:97377034-97378914	ENSMUSG00000028089	Chd1l	ENSMUST00000029730	36152
Lhx1_peak_543	chr3:97484050-97486934	ENSMUSG00000090441	Gm17651	ENSMUST00000166227	-6875
Lhx1_peak_544	chr3:97742446-97745070	ENSMUSG00000074388	Gm5544	ENSMUST00000098828	-9662
Lhx1_peak_545	chr3:97827445-97830589	ENSMUSG00000027878	Notch2	ENSMUST00000079812	-11556
Lhx1_peak_546	chr3:99161644-99163469	ENSMUSG00000027868	Tbx15	ENSMUST00000150756	-62123.5
Lhx1_peak_547	chr3:101015673-101017610	ENSMUSG00000082415	Gm12486	ENSMUST00000120887	-5319.5
Lhx1_peak_548	chr3:101514934-101516406	#N/A	#N/A	#N/A	#N/A
Lhx1_peak_549	chr3:101733109-101734269	ENSMUSG00000033147	Slc22a15	ENSMUST00000106928	-5313
Lhx1_peak_550	chr3:103453117-103454653	ENSMUSG00000087119	Atg4a-ps	ENSMUST00000056585	-3893
Lhx1_peak_551	chr3:104109487-104110743	ENSMUSG00000022187	Gm5546	ENSMUST00000056145	60421
Lhx1_peak_552	chr3:104345010-104346881	ENSMUSG00000032913	Lrig2	ENSMUST00000061583	-30105.5
Lhx1_peak_553	chr3:104493639-104495306	ENSMUSG00000089452	U6	ENSMUST00000158827	10320.5
Lhx1_peak_554	chr3:105331781-105333778	ENSMUSG00000040896	Kcnd3	ENSMUST00000079169	-71079.5
Lhx1_peak_555	chr3:106053517-106054998	ENSMUSG00000040809	Chi3l3	ENSMUST00000168857	-31832.5
Lhx1_peak_556	chr3:107578398-107579854	ENSMUSG00000014599	Csf1	ENSMUST00000014743	-15739
Lhx1_peak_557	chr3:108688407-108690180	ENSMUSG00000045326	Fndc7	ENSMUST00000053065	3632.5
Lhx1_peak_558	chr3:110593992-110595661	#N/A	#N/A	#N/A	#N/A
Lhx1_peak_559	chr3:111493612-111495014	#N/A	#N/A	#N/A	#N/A
Lhx1_peak_560	chr3:115609118-115610863	ENSMUSG00000033554	Dph5	ENSMUST00000043342	-18889.5
Lhx1_peak_561	chr3:116910711-116912706	#N/A	#N/A	#N/A	#N/A
Lhx1_peak_562	chr3:119596094-119597455	ENSMUSG00000080483	AC111029.2	ENSMUST00000116833	-55952.5
Lhx1_peak_563	chr3:121746175-121748359	ENSMUSG00000028125	Abca4	ENSMUST00000013995	94
Lhx1_peak_564	chr3:121787751-121789149	ENSMUSG00000028125	Abca4	ENSMUST00000150738	-11076
Lhx1_peak_565	chr3:121844465-121846177	ENSMUSG00000028125	Abca4	ENSMUST00000141135	-10400
Lhx1_peak_566	chr3:122010615-122012670	ENSMUSG00000076456	Mir760	ENSMUST00000103257	-15021.5
Lhx1_peak_567	chr3:122184995-122187224	ENSMUSG00000087743	U1	ENSMUST00000157118	-18464.5
Lhx1_peak_568	chr3:125836005-125837182	ENSMUSG00000087726	7SK	ENSMUST00000157101	19047.5
Lhx1_peak_569	chr3:127166019-127167908	ENSMUSG00000078164	Gm4392	ENSMUST00000104965	34955.5
Lhx1_peak_570	chr3:127448229-127450109	ENSMUSG00000088537	5S_rRNA	ENSMUST00000157912	-14657
Lhx1_peak_571	chr3:127644849-127646526	ENSMUSG00000050549	5730508B09Rik	ENSMUST00000057198	-46446.5
Lhx1_peak_572	chr3:127661640-127662940	ENSMUSG00000050549	5730508B09Rik	ENSMUST00000057198	-63049
Lhx1_peak_573	chr3:128772495-128774525	#N/A	#N/A	#N/A	#N/A
Lhx1_peak_574	chr3:129161690-129163082	ENSMUSG00000041220	Elovl6	ENSMUST00000071402	72918
Lhx1_peak_575	chr3:129672867-129674709	ENSMUSG00000027994	Ccdc109b	ENSMUST00000029624	-664
Lhx1_peak_576	chr3:129766768-129768504	ENSMUSG00000001052	Sec24b	ENSMUST00000168675	-3165
Lhx1_peak_577	chr3:130861497-130864520	ENSMUSG00000027985	Lef1	ENSMUST00000132737	-47284.5
Lhx1_peak_578	chr3:131204195-131206053	ENSMUSG00000028032	Papss1	ENSMUST00000029666	22608
Lhx1_peak_579	chr3:133809299-133810359	ENSMUSG00000044365	Cxxc4	ENSMUST00000166288	89955
Lhx1_peak_580	chr3:135298655-135300498	ENSMUSG00000028163	Nfkb1	ENSMUST00000129428	-28129.5
Lhx1_peak_581	chr3:136498221-136499802	ENSMUSG00000028161	Ppp3ca	ENSMUST00000124777	-1354.5
Lhx1_peak_582	chr3:137209727-137211572	ENSMUSG00000055138	Gm4861	ENSMUST00000068546	4936.5
Lhx1_peak_583	chr3:137415137-137416736	ENSMUSG00000064460	U6	ENSMUST00000082526	-37314.5
Lhx1_peak_584	chr3:138317317-138318934	ENSMUSG00000028152	Tspan5	ENSMUST00000029800	87033.5
Lhx1_peak_585	chr3:140895888-140897006	ENSMUSG00000047674	Pdha2	ENSMUST00000057860	-21128
Lhx1_peak_586	chr3:141481876-141483420	ENSMUSG00000059921	Unc5c	ENSMUST00000123631	-29832
Lhx1_peak_587	chr3:141594025-141595028	ENSMUSG00000052430	Bmpr1b	ENSMUST00000106232	-39.5
Lhx1_peak_588	chr3:142000049-142002093	ENSMUSG00000028273	Pdlim5	ENSMUST00000058626	53743
Lhx1_peak_589	chr3:144219295-144220692	ENSMUSG00000040151	Hs2st1	ENSMUST00000160690	12851.5
Lhx1_peak_590	chr3:145295078-145296696	ENSMUSG00000028195	Cyr61	ENSMUST00000029846	17062
Lhx1_peak_591	chr3:145996003-145998345	ENSMUSG00000088218	U6	ENSMUST00000157593	53634
Lhx1_peak_592	chr3:146234253-146235305	ENSMUSG00000028185	Dnase2b	ENSMUST00000164352	24797
Lhx1_peak_593	chr3:146844118-146845563	#N/A	#N/A	#N/A	#N/A
Lhx1_peak_594	chr3:152127502-152129277	ENSMUSG00000039068	Zzz3	ENSMUST00000135044	-8008.5
Lhx1_peak_595	chr3:153338127-153339947	ENSMUSG00000089237	SNORA17	ENSMUST00000158612	32838
Lhx1_peak_596	chr3:153835768-153837760	ENSMUSG00000090114	Gm3076	ENSMUST00000161613	-41460
Lhx1_peak_597	chr3:153854901-153856872	ENSMUSG00000028360	Slc44a5	ENSMUST00000128362	29559.5
Lhx1_peak_598	chr3:154210084-154211732	ENSMUSG00000047583	Tyw3	ENSMUST00000148680	45811
Lhx1_peak_599	chr3:155504829-155505969	ENSMUSG00000065807	U6	ENSMUST00000083873	-53967
Lhx1_peak_600	chr3:158673832-158674740	#N/A	#N/A	#N/A	#N/A
Lhx1_peak_601	chr3:159444421-159446123	ENSMUSG00000028173	Wls	ENSMUST00000068952	57429
Lhx1_peak_602	chr4:3006633-3013854	ENSMUSG00000081279	Vmn1r-ps2	ENSMUST00000118464	21495.5
Lhx1_peak_603	chr4:4074885-4076858	ENSMUSG00000045573	Penk	ENSMUST00000133567	-9905.5
Lhx1_peak_604	chr4:4168867-4170348	#N/A	#N/A	#N/A	#N/A
Lhx1_peak_605	chr4:4639668-4640941	ENSMUSG00000077444	SNORA17	ENSMUST00000104256	16415.5
Lhx1_peak_606	chr4:5859556-5860415	ENSMUSG00000083232	Gm11796	ENSMUST00000120208	-77351.5
Lhx1_peak_607	chr4:8291616-8293424	ENSMUSG00000082151	Gm11810	ENSMUST00000118311	91125
Lhx1_peak_608	chr4:8677452-8678930	ENSMUSG00000041235	Chd7	ENSMUST00000170391	394
Lhx1_peak_609	chr4:10858606-10860421	ENSMUSG00000081715	Gm11828	ENSMUST00000117608	14241.5
Lhx1_peak_610	chr4:11826559-11828615	ENSMUSG00000084518	7SK	ENSMUST00000122569	27984
Lhx1_peak_611	chr4:19082020-19084561	ENSMUSG00000073991	Cnbd1	ENSMUST00000137780	-33617.5
Lhx1_peak_612	chr4:19368088-19369470	ENSMUSG00000089090	7SK	ENSMUST00000158465	73147
Lhx1_peak_613	chr4:21638586-21639946	ENSMUSG00000028252	Ccnc	ENSMUST00000065928	15582
Lhx1_peak_614	chr4:22924460-22925411	ENSMUSG00000028244	1700025O08Rik	ENSMUST00000123729	-59353.5
Lhx1_peak_615	chr4:25040512-25041960	ENSMUSG00000083400	Gm11900	ENSMUST00000119194	-26889
Lhx1_peak_616	chr4:27914581-27915744	ENSMUSG00000080175	Tpm3-rs2	ENSMUST00000116350	8889.5
Lhx1_peak_617	chr4:30282465-30283384	ENSMUSG00000087180	Gm11924	ENSMUST00000152306	76337.5
Lhx1_peak_618	chr4:32275142-32276868	ENSMUSG00000083564	Gm11929	ENSMUST00000118175	18118
Lhx1_peak_619	chr4:32442897-32444493	ENSMUSG00000040270	Bach2	ENSMUST00000108179	60715
Lhx1_peak_620	chr4:33641319-33643362	ENSMUSG00000082909	Gm12398	ENSMUST00000121474	59772.5
Lhx1_peak_621	chr4:33998631-33999949	ENSMUSG00000044288	Cnr1	ENSMUST00000133462	12278
Lhx1_peak_622	chr4:34066598-34068274	ENSMUSG00000089414	snoZ159	ENSMUST00000158789	25845
Lhx1_peak_623	chr4:34718226-34719748	ENSMUSG00000028295	1810030N24Rik	ENSMUST00000131295	6480
Lhx1_peak_624	chr4:35011800-35013352	ENSMUSG00000042993	Ifnk	ENSMUST00000058595	86729
Lhx1_peak_625	chr4:40981224-40983197	ENSMUSG00000028427	Aqp7	ENSMUST00000149517	1132.5
Lhx1_peak_626	chr4:41574337-41580305	ENSMUSG00000061322	Dnaic1	ENSMUST00000143198	1356
Lhx1_peak_627	chr4:41610023-41612626	ENSMUSG00000028444	Cntfr	ENSMUST00000151181	-259.5
Lhx1_peak_628	chr4:41618251-41620427	ENSMUSG00000028444	Cntfr	ENSMUST00000151181	-8274
Lhx1_peak_629	chr4:45501802-45504224	ENSMUSG00000044813	Shb	ENSMUST00000146236	-347
Lhx1_peak_630	chr4:45525663-45528094	ENSMUSG00000088892	AL772376.1	ENSMUST00000158267	-13454.5
Lhx1_peak_631	chr4:45603407-45605878	ENSMUSG00000081559	Gm12411	ENSMUST00000119140	-41753.5
Lhx1_peak_632	chr4:45650675-45652704	ENSMUSG00000085980	Gm12408	ENSMUST00000151883	1118.5
Lhx1_peak_633	chr4:45666156-45668561	ENSMUSG00000085980	Gm12408	ENSMUST00000151883	-14550.5
Lhx1_peak_634	chr4:45725818-45728029	ENSMUSG00000085305	Gm12410	ENSMUST00000124989	1117.5
Lhx1_peak_635	chr4:45732349-45734405	ENSMUSG00000085305	Gm12410	ENSMUST00000124989	-5336
Lhx1_peak_636	chr4:45775958-45780112	ENSMUSG00000085876	Gm12409	ENSMUST00000147231	-940
Lhx1_peak_637	chr4:45798278-45799784	ENSMUSG00000083685	Gm12412	ENSMUST00000121867	-8950
Lhx1_peak_638	chr4:45801626-45803554	ENSMUSG00000035561	Aldh1b1	ENSMUST00000044384	9304
Lhx1_peak_639	chr4:45861167-45863380	ENSMUSG00000028327	1300002K09Rik	ENSMUST00000030011	-323.5
Lhx1_peak_640	chr4:46581674-46583598	ENSMUSG00000028337	Coro2a	ENSMUST00000107757	-3306
Lhx1_peak_641	chr4:46608327-46609624	ENSMUSG00000028337	Coro2a	ENSMUST00000139179	5787.5
Lhx1_peak_642	chr4:46728882-46730705	ENSMUSG00000039809	Gabbr2	ENSMUST00000129328	-32427.5
Lhx1_peak_643	chr4:46830899-46832594	#N/A	#N/A	#N/A	#N/A
Lhx1_peak_644	chr4:46837157-46839215	#N/A	#N/A	#N/A	#N/A
Lhx1_peak_645	chr4:46892727-46894343	#N/A	#N/A	#N/A	#N/A
Lhx1_peak_646	chr4:47105589-47107573	ENSMUSG00000039774	Galnt12	ENSMUST00000107744	-1786
Lhx1_peak_647	chr4:47736783-47739027	#N/A	#N/A	#N/A	#N/A
Lhx1_peak_648	chr4:52529809-52531672	ENSMUSG00000061619	Vma21-ps	ENSMUST00000114578	-20562.5
Lhx1_peak_649	chr4:53783496-53785308	ENSMUSG00000028417	Tal2	ENSMUST00000030124	8175
Lhx1_peak_650	chr4:54139029-54140725	ENSMUSG00000086987	Gm12484	ENSMUST00000156311	36673
Lhx1_peak_651	chr4:55147367-55149920	ENSMUSG00000087614	Gm12514	ENSMUST00000142782	-270.5
Lhx1_peak_652	chr4:55220731-55222911	ENSMUSG00000081504	Gm12508	ENSMUST00000164554	45788
Lhx1_peak_653	chr4:55288481-55290310	ENSMUSG00000087614	Gm12514	ENSMUST00000150455	2955.5
Lhx1_peak_654	chr4:57702776-57704395	ENSMUSG00000038729	Akap2	ENSMUST00000098065	26943.5
Lhx1_peak_655	chr4:57792673-57794562	ENSMUSG00000038729	Akap2	ENSMUST00000124581	1434.5
Lhx1_peak_656	chr4:57932022-57934264	ENSMUSG00000052117	D630039A03Rik	ENSMUST00000063816	-3974
Lhx1_peak_657	chr4:58682903-58684887	ENSMUSG00000086470	Gm12580	ENSMUST00000127456	-12431
Lhx1_peak_658	chr4:60042089-60044088	ENSMUSG00000078689	Mup6	ENSMUST00000107520	-26667.5
Lhx1_peak_659	chr4:60093648-60095428	ENSMUSG00000083239	Mup-ps1	ENSMUST00000120720	4174
Lhx1_peak_660	chr4:60278862-60280154	ENSMUSG00000084242	Mup-ps3	ENSMUST00000119874	-29291
Lhx1_peak_661	chr4:62290195-62292130	ENSMUSG00000085177	Gm11209	ENSMUST00000130206	3583.5
Lhx1_peak_662	chr4:62441377-62443337	ENSMUSG00000077161	SNORA17	ENSMUST00000103973	31105
Lhx1_peak_663	chr4:63707818-63709073	ENSMUSG00000028364	Tnc	ENSMUST00000107377	-26685.5
Lhx1_peak_664	chr4:64898895-64900787	#N/A	#N/A	#N/A	#N/A
Lhx1_peak_665	chr4:64912353-64914271	#N/A	#N/A	#N/A	#N/A
Lhx1_peak_666	chr4:65490630-65492218	#N/A	#N/A	#N/A	#N/A
Lhx1_peak_667	chr4:68428887-68430278	ENSMUSG00000028351	Dbc1	ENSMUST00000140572	60809.5
Lhx1_peak_668	chr4:69374247-69374856	ENSMUSG00000082998	Gm11221	ENSMUST00000117230	-21539.5
Lhx1_peak_669	chr4:69552879-69554368	ENSMUSG00000046341	Gm11223	ENSMUST00000120560	33489.5
Lhx1_peak_670	chr4:69634398-69635884	ENSMUSG00000084342	Gm11224	ENSMUST00000120465	-18831
Lhx1_peak_671	chr4:70025641-70027366	ENSMUSG00000039298	Cdk5rap2	ENSMUST00000126416	38071.5
Lhx1_peak_672	chr4:71828195-71829863	ENSMUSG00000086027	Gm11250	ENSMUST00000142137	773
Lhx1_peak_673	chr4:72186747-72187577	ENSMUSG00000083372	Gm11235	ENSMUST00000117763	16538
Lhx1_peak_674	chr4:74312159-74313207	ENSMUSG00000081438	Gm11254	ENSMUST00000122368	-3096
Lhx1_peak_675	chr4:74949110-74951181	ENSMUSG00000083224	Gm11255	ENSMUST00000120448	20259.5
Lhx1_peak_676	chr4:78214927-78216524	ENSMUSG00000085840	Gm11261	ENSMUST00000126647	90560.5
Lhx1_peak_677	chr4:79873832-79876028	#N/A	#N/A	#N/A	#N/A
Lhx1_peak_678	chr4:80974881-80976816	ENSMUSG00000028402	Mpdz	ENSMUST00000125288	3096.5
Lhx1_peak_679	chr4:82307408-82309428	ENSMUSG00000084357	Gm11268	ENSMUST00000118347	-20114
Lhx1_peak_680	chr4:82494466-82496190	ENSMUSG00000028403	Zdhhc21	ENSMUST00000139401	1390
Lhx1_peak_681	chr4:83932248-83933587	ENSMUSG00000028487	Bnc2	ENSMUST00000176971	4743.5
Lhx1_peak_682	chr4:87352691-87354045	ENSMUSG00000028496	Mllt3	ENSMUST00000148059	98830
Lhx1_peak_683	chr4:89456295-89457379	#N/A	#N/A	#N/A	#N/A
Lhx1_peak_684	chr4:90637424-90638627	ENSMUSG00000077589	SNORA17	ENSMUST00000104401	26658.5
Lhx1_peak_685	chr4:94920872-94922598	ENSMUSG00000084918	Gm12708	ENSMUST00000126143	-61682
Lhx1_peak_686	chr4:97669784-97671314	ENSMUSG00000028565	Nfia	ENSMUST00000133011	-92825
Lhx1_peak_687	chr4:97909914-97911624	ENSMUSG00000082388	Gm12692	ENSMUST00000121092	-8788
Lhx1_peak_688	chr4:99043166-99044905	ENSMUSG00000081184	Gm12685	ENSMUST00000121702	41366.5
Lhx1_peak_689	chr4:99227367-99229461	ENSMUSG00000087332	Gm12690	ENSMUST00000132108	7777
Lhx1_peak_690	chr4:99255694-99257518	ENSMUSG00000087332	Gm12690	ENSMUST00000132108	-20415
Lhx1_peak_691	chr4:99767741-99770911	ENSMUSG00000035305	Ror1	ENSMUST00000039630	-930
Lhx1_peak_692	chr4:100499300-100501304	ENSMUSG00000028532	Cachd1	ENSMUST00000030257	-51022
Lhx1_peak_693	chr4:102647981-102650133	ENSMUSG00000028523	Tctex1d1	ENSMUST00000125417	9927
Lhx1_peak_694	chr4:102650137-102651830	ENSMUSG00000028523	Tctex1d1	ENSMUST00000125417	8000.5
Lhx1_peak_695	chr4:103082534-103084173	ENSMUSG00000086136	Gm12718	ENSMUST00000150345	-28227.5
Lhx1_peak_696	chr4:104953895-104956139	ENSMUSG00000081819	Gm12722	ENSMUST00000118507	92534
Lhx1_peak_697	chr4:106668573-106670445	ENSMUSG00000085581	Gm12786	ENSMUST00000129617	25595
Lhx1_peak_698	chr4:106810768-106812913	ENSMUSG00000085304	Gm12802	ENSMUST00000145510	-12622.5
Lhx1_peak_699	chr4:107269115-107271730	ENSMUSG00000034762	Glis1	ENSMUST00000138211	-16614.5
Lhx1_peak_700	chr4:107405067-107407731	ENSMUSG00000084874	Gm12906	ENSMUST00000154610	26671
Lhx1_peak_701	chr4:108030340-108032015	ENSMUSG00000059816	Fam159a	ENSMUST00000053157	24776.5
Lhx1_peak_702	chr4:108103207-108104918	ENSMUSG00000083255	Gm12738	ENSMUST00000122349	19884.5
Lhx1_peak_703	chr4:108825533-108827256	ENSMUSG00000028559	Osbpl9	ENSMUST00000161363	2820.5
Lhx1_peak_704	chr4:109435092-109436242	ENSMUSG00000083995	Gm12808	ENSMUST00000120597	-8245
Lhx1_peak_705	chr4:113808523-113809350	ENSMUSG00000057977	Skint11	ENSMUST00000079915	27052.5
Lhx1_peak_706	chr4:114054701-114056150	ENSMUSG00000070867	Gm12824	ENSMUST00000094894	23903.5
Lhx1_peak_707	chr4:115577557-115579266	ENSMUSG00000034185	6430628N08Rik	ENSMUST00000132221	-15140.5
Lhx1_peak_708	chr4:116454138-116456020	ENSMUSG00000033985	Tesk2	ENSMUST00000142529	-10711
Lhx1_peak_709	chr4:116984357-116986320	ENSMUSG00000028677	Rnf220	ENSMUST00000150148	-12705.5
Lhx1_peak_710	chr4:116994274-116998448	ENSMUSG00000028677	Rnf220	ENSMUST00000150148	-23728
Lhx1_peak_711	chr4:117014948-117016345	ENSMUSG00000028677	Rnf220	ENSMUST00000094853	32415.5
Lhx1_peak_712	chr4:117044401-117047427	ENSMUSG00000028677	Rnf220	ENSMUST00000094853	2148
Lhx1_peak_713	chr4:117064202-117065865	ENSMUSG00000028677	Rnf220	ENSMUST00000094853	-16971.5
Lhx1_peak_714	chr4:117077876-117079721	ENSMUSG00000028677	Rnf220	ENSMUST00000094853	-30736.5
Lhx1_peak_715	chr4:117668850-117671419	ENSMUSG00000086554	9530034E10Rik	ENSMUST00000146982	-22493.5
Lhx1_peak_716	chr4:118261821-118263396	ENSMUSG00000028730	Wdr65	ENSMUST00000081921	30401.5
Lhx1_peak_717	chr4:118413262-118414995	ENSMUSG00000070820	Olfr1339	ENSMUST00000094832	-6992.5
Lhx1_peak_718	chr4:118742379-118747851	ENSMUSG00000066060	Gm12866	ENSMUST00000128998	-3399
Lhx1_peak_719	chr4:119844101-119845846	ENSMUSG00000028635	Edn2	ENSMUST00000030384	-11162.5
Lhx1_peak_720	chr4:119920731-119922450	ENSMUSG00000052135	Foxo6	ENSMUST00000102656	38363.5
Lhx1_peak_721	chr4:119976331-119978392	ENSMUSG00000084929	4732418A04Rik	ENSMUST00000152384	-13406.5
Lhx1_peak_722	chr4:120723644-120725491	ENSMUSG00000028626	Col9a2	ENSMUST00000140119	1036.5
Lhx1_peak_723	chr4:120770104-120771647	ENSMUSG00000043207	Zmpste24	ENSMUST00000058754	-29.5
Lhx1_peak_724	chr4:124005624-124007431	ENSMUSG00000086978	4933435F18Rik	ENSMUST00000125578	3182.5
Lhx1_peak_725	chr4:124118256-124122104	ENSMUSG00000084757	1700057H15Rik	ENSMUST00000156566	8348
Lhx1_peak_726	chr4:124582748-124584533	ENSMUSG00000028876	Epha10	ENSMUST00000151791	-6994.5
Lhx1_peak_727	chr4:124989646-124991432	ENSMUSG00000087010	1700041M05Rik	ENSMUST00000130055	-84698
Lhx1_peak_728	chr4:125121833-125123720	ENSMUSG00000001985	Grik3	ENSMUST00000030676	45167.5
Lhx1_peak_729	chr4:125129007-125130395	ENSMUSG00000001985	Grik3	ENSMUST00000030676	38243
Lhx1_peak_730	chr4:125211051-125212891	ENSMUSG00000076035	Mir692-2a	ENSMUST00000102081	-29978
Lhx1_peak_731	chr4:125214475-125216592	ENSMUSG00000076035	Mir692-2a	ENSMUST00000102081	-33540.5
Lhx1_peak_732	chr4:125248864-125252227	ENSMUSG00000076035	Mir692-2a	ENSMUST00000102081	-68552.5
Lhx1_peak_733	chr4:125266842-125268611	ENSMUSG00000001985	Grik3	ENSMUST00000170732	69157.5
Lhx1_peak_734	chr4:125334896-125336771	ENSMUSG00000001985	Grik3	ENSMUST00000170732	1050.5
Lhx1_peak_735	chr4:125404102-125407615	ENSMUSG00000001985	Grik3	ENSMUST00000170732	-68974.5
Lhx1_peak_736	chr4:125456511-125458880	#N/A	#N/A	#N/A	#N/A
Lhx1_peak_737	chr4:125598605-125600293	ENSMUSG00000085562	2610028E06Rik	ENSMUST00000148534	105
Lhx1_peak_738	chr4:125661807-125664127	ENSMUSG00000028859	Csf3r	ENSMUST00000106162	38827
Lhx1_peak_739	chr4:126677264-126678933	ENSMUSG00000081609	Gm12939	ENSMUST00000117303	-17415.5
Lhx1_peak_740	chr4:126681538-126683376	ENSMUSG00000028820	Sfpq	ENSMUST00000030623	16111
Lhx1_peak_741	chr4:128575627-128577934	ENSMUSG00000041000	Trim62	ENSMUST00000035667	-15948.5
Lhx1_peak_742	chr4:128688207-128690185	ENSMUSG00000028792	Ak2	ENSMUST00000152762	-18599
Lhx1_peak_743	chr4:128927668-128930190	ENSMUSG00000050390	C77080	ENSMUST00000052602	-3242
Lhx1_peak_744	chr4:131451232-131452506	ENSMUSG00000083013	Gm12978	ENSMUST00000121250	7357
Lhx1_peak_745	chr4:131465934-131467388	ENSMUSG00000085667	Gm12992	ENSMUST00000132111	4770
Lhx1_peak_746	chr4:131710280-131712091	ENSMUSG00000081394	Gm13215	ENSMUST00000117559	-6386.5
Lhx1_peak_747	chr4:132752429-132755074	ENSMUSG00000028868	Wasf2	ENSMUST00000136637	-8818.5
Lhx1_peak_748	chr4:132837581-132839250	ENSMUSG00000083241	Gm13259	ENSMUST00000120792	-1188.5
Lhx1_peak_749	chr4:132995311-132997112	ENSMUSG00000028854	Slc9a1	ENSMUST00000141658	-20324.5
Lhx1_peak_750	chr4:133483807-133485371	ENSMUSG00000003038	Hmgn2	ENSMUST00000123234	38569
Lhx1_peak_751	chr4:133565918-133568480	ENSMUSG00000050966	Lin28a	ENSMUST00000176113	1102
Lhx1_peak_752	chr4:133571779-133576479	ENSMUSG00000087288	Gm13061	ENSMUST00000137962	-67
Lhx1_peak_753	chr4:133809134-133813831	ENSMUSG00000050105	Grrp1	ENSMUST00000060050	-1461.5
Lhx1_peak_754	chr4:134187345-134189213	ENSMUSG00000037306	Man1c1	ENSMUST00000172425	-53896
Lhx1_peak_755	chr4:135079306-135080828	ENSMUSG00000080474	AL670720.1	ENSMUST00000116824	-11673
Lhx1_peak_756	chr4:135087161-135089650	ENSMUSG00000080474	AL670720.1	ENSMUST00000116824	-20011.5
Lhx1_peak_757	chr4:135136909-135138464	ENSMUSG00000088179	U6	ENSMUST00000157554	1976.5
Lhx1_peak_758	chr4:135586775-135588655	ENSMUSG00000059291	Rpl11	ENSMUST00000153223	-3002
Lhx1_peak_759	chr4:135644460-135646090	ENSMUSG00000082877	Gm13009	ENSMUST00000121307	-14388
Lhx1_peak_760	chr4:135660118-135662373	ENSMUSG00000082877	Gm13009	ENSMUST00000121307	-30358.5
Lhx1_peak_761	chr4:135714942-135716998	ENSMUSG00000018983	E2f2	ENSMUST00000061721	12339
Lhx1_peak_762	chr4:135967482-135969222	ENSMUSG00000070687	Htr1d	ENSMUST00000088677	11087
Lhx1_peak_763	chr4:136259531-136261308	ENSMUSG00000028664	Ephb2	ENSMUST00000156558	-10464.5
Lhx1_peak_764	chr4:136293200-136295391	ENSMUSG00000028664	Ephb2	ENSMUST00000156558	-44340.5
Lhx1_peak_765	chr4:136460417-136461984	ENSMUSG00000036887	C1qa	ENSMUST00000046285	-6482.5
Lhx1_peak_766	chr4:136571160-136572603	ENSMUSG00000077624	SNORA17	ENSMUST00000104436	9717.5
Lhx1_peak_767	chr4:136929860-136931541	ENSMUSG00000006699	Cdc42	ENSMUST00000051477	-17065.5
Lhx1_peak_768	chr4:137446541-137448939	ENSMUSG00000085823	Gm13012	ENSMUST00000156022	-7888
Lhx1_peak_769	chr4:137464892-137467183	ENSMUSG00000057530	Ece1	ENSMUST00000151110	3348.5
Lhx1_peak_770	chr4:138059967-138061893	ENSMUSG00000046447	Camk2n1	ENSMUST00000050918	-50701
Lhx1_peak_771	chr4:138284825-138286089	ENSMUSG00000028750	Pla2g2c	ENSMUST00000124660	-4217
Lhx1_peak_772	chr4:138650429-138652581	ENSMUSG00000041120	Nbl1	ENSMUST00000042844	-2597
Lhx1_peak_773	chr4:138801604-138803373	ENSMUSG00000028745	Capzb	ENSMUST00000042675	-13190.5
Lhx1_peak_774	chr4:139487027-139488593	ENSMUSG00000085928	4933427I22Rik	ENSMUST00000138672	1179
Lhx1_peak_775	chr4:139557132-139559875	ENSMUSG00000078234	Klhdc7a	ENSMUST00000105031	-34562.5
Lhx1_peak_776	chr4:139658034-139661711	ENSMUSG00000085968	Gm13027	ENSMUST00000135858	27919.5
Lhx1_peak_777	chr4:139942403-139944046	ENSMUSG00000086960	Gm13017	ENSMUST00000156409	3838.5
Lhx1_peak_778	chr4:140741131-140742826	ENSMUSG00000073733	6330545A04Rik	ENSMUST00000097813	27892.5
Lhx1_peak_779	chr4:141113745-141116129	ENSMUSG00000048406	B330016D10Rik	ENSMUST00000049927	-12833
Lhx1_peak_780	chr4:141120533-141122561	ENSMUSG00000048406	B330016D10Rik	ENSMUST00000049927	-19443
Lhx1_peak_781	chr4:141721361-141723431	ENSMUSG00000040606	Kazn	ENSMUST00000173068	-7427
Lhx1_peak_782	chr4:142392244-142394041	#N/A	#N/A	#N/A	#N/A
Lhx1_peak_783	chr4:142654436-142656207	ENSMUSG00000081838	Gm13038	ENSMUST00000119886	87153.5
Lhx1_peak_784	chr4:144523695-144525286	ENSMUSG00000066026	Dhrs3	ENSMUST00000133265	-15708.5
Lhx1_peak_785	chr4:145021631-145023353	ENSMUSG00000082082	Gm13230	ENSMUST00000120870	14151
Lhx1_peak_786	chr4:145174173-145176334	ENSMUSG00000078502	Gm13212	ENSMUST00000119718	-147.5
Lhx1_peak_787	chr4:145711774-145716212	ENSMUSG00000081998	Gm13245	ENSMUST00000119646	3379
Lhx1_peak_788	chr4:146771819-146777120	ENSMUSG00000081140	Gm8178	ENSMUST00000121570	-21431.5
Lhx1_peak_789	chr4:146879381-146881665	ENSMUSG00000078496	Gm13152	ENSMUST00000063704	1186
Lhx1_peak_790	chr4:147182430-147184579	ENSMUSG00000078495	Gm13157	ENSMUST00000105734	390.5
Lhx1_peak_791	chr4:147457054-147459530	ENSMUSG00000029007	Agtrap	ENSMUST00000152323	593
Lhx1_peak_792	chr4:147603015-147604836	ENSMUSG00000041544	Ptchd2	ENSMUST00000143851	30934.5
Lhx1_peak_793	chr4:147794481-147796361	ENSMUSG00000064648	U1	ENSMUST00000082714	22173
Lhx1_peak_794	chr4:152008067-152009690	ENSMUSG00000083078	Gm13172	ENSMUST00000118685	43233.5
Lhx1_peak_795	chr4:152468792-152470205	ENSMUSG00000085648	Gm13173	ENSMUST00000151703	51553.5
Lhx1_peak_796	chr4:152598414-152600044	ENSMUSG00000087454	Gm13174	ENSMUST00000126141	-6944
Lhx1_peak_797	chr4:152959928-152962137	#N/A	#N/A	#N/A	#N/A
Lhx1_peak_798	chr4:153223223-153225006	ENSMUSG00000077519	SNORA17	ENSMUST00000104331	26378.5
Lhx1_peak_799	chr4:153973773-153974761	ENSMUSG00000084987	Gm13134	ENSMUST00000144347	1039
Lhx1_peak_800	chr4:154546985-154548778	ENSMUSG00000029050	Ski	ENSMUST00000129314	14523.5
Lhx1_peak_801	chr5:3151442-3153076	ENSMUSG00000091483	Gm8715	ENSMUST00000162728	-28482
Lhx1_peak_802	chr5:3197759-3199093	ENSMUSG00000062353	Gm15772	ENSMUST00000078810	37963
Lhx1_peak_803	chr5:3942545-3943854	ENSMUSG00000040407	Akap9	ENSMUST00000140977	8090.5
Lhx1_peak_804	chr5:4303196-4304525	#N/A	#N/A	#N/A	#N/A
Lhx1_peak_805	chr5:4515689-4517088	#N/A	#N/A	#N/A	#N/A
Lhx1_peak_806	chr5:4811738-4812996	ENSMUSG00000093159	AC026231.1	ENSMUST00000175418	42056
Lhx1_peak_807	chr5:6675587-6677364	ENSMUSG00000088173	U7	ENSMUST00000157548	-27188.5
Lhx1_peak_808	chr5:8544206-8545609	ENSMUSG00000040570	Rundc3b	ENSMUST00000047485	78044.5
Lhx1_peak_809	chr5:11394191-11394997	ENSMUSG00000091823	Gm8897	ENSMUST00000167041	21824
Lhx1_peak_810	chr5:13528889-13530304	#N/A	#N/A	#N/A	#N/A
Lhx1_peak_811	chr5:15059180-15062660	ENSMUSG00000091897	Gm17019	ENSMUST00000167908	-27922
Lhx1_peak_812	chr5:16244341-16245140	ENSMUSG00000059179	Gm8991	ENSMUST00000073014	-7848.5
Lhx1_peak_813	chr5:17310852-17311813	ENSMUSG00000093337	Mir5109	ENSMUST00000175596	-28679.5
Lhx1_peak_814	chr5:18962794-18963320	ENSMUSG00000088668	U6	ENSMUST00000158043	58268
Lhx1_peak_815	chr5:20056477-20058089	ENSMUSG00000067798	Magi2	ENSMUST00000088514	-11575
Lhx1_peak_816	chr5:20479228-20481059	ENSMUSG00000028771	Ptpn12	ENSMUST00000151366	14935.5
Lhx1_peak_817	chr5:20747717-20748711	ENSMUSG00000039934	Pion	ENSMUST00000036031	-56129
Lhx1_peak_818	chr5:21510763-21512693	ENSMUSG00000042453	Reln	ENSMUST00000161353	4354
Lhx1_peak_819	chr5:21991794-21993416	ENSMUSG00000084235	Gm15421	ENSMUST00000118224	41932
Lhx1_peak_820	chr5:22075308-22076691	ENSMUSG00000087558	6030443J06Rik	ENSMUST00000151000	-19737.5
Lhx1_peak_821	chr5:22692404-22694418	#N/A	#N/A	#N/A	#N/A
Lhx1_peak_822	chr5:22730270-22731920	#N/A	#N/A	#N/A	#N/A
Lhx1_peak_823	chr5:23989802-23993102	ENSMUSG00000023353	Agap3	ENSMUST00000166344	-5881
Lhx1_peak_824	chr5:24002124-24004095	ENSMUSG00000023353	Agap3	ENSMUST00000166344	-17538.5
Lhx1_peak_825	chr5:24129503-24131212	ENSMUSG00000028949	Smarcd3	ENSMUST00000030791	-22527.5
Lhx1_peak_826	chr5:24238311-24240205	ENSMUSG00000055235	Wdr86	ENSMUST00000068693	-2713
Lhx1_peak_827	chr5:24564590-24566438	ENSMUSG00000028944	Prkag2	ENSMUST00000030784	40946
Lhx1_peak_828	chr5:25159902-25161835	ENSMUSG00000059244	Gm10062	ENSMUST00000072180	6231.5
Lhx1_peak_829	chr5:26370684-26371963	ENSMUSG00000073119	Speer4a	ENSMUST00000079447	-5277.5
Lhx1_peak_830	chr5:26838791-26840951	ENSMUSG00000029044	4930584F24Rik	ENSMUST00000030910	-20053
Lhx1_peak_831	chr5:27230286-27232493	ENSMUSG00000061576	Dpp6	ENSMUST00000120555	-154.5
Lhx1_peak_832	chr5:27317645-27319303	ENSMUSG00000081970	Gm16057	ENSMUST00000120811	15687
Lhx1_peak_833	chr5:28312968-28315829	ENSMUSG00000090689	Gm17695	ENSMUST00000164597	-14262.5
Lhx1_peak_834	chr5:31039168-31040749	ENSMUSG00000029168	Dpysl5	ENSMUST00000101442	-25684.5
Lhx1_peak_835	chr5:32604824-32606796	ENSMUSG00000081200	Gm15615	ENSMUST00000118876	8682
Lhx1_peak_836	chr5:32656688-32658650	ENSMUSG00000029134	Plb1	ENSMUST00000140191	-602
Lhx1_peak_837	chr5:33068030-33070272	ENSMUSG00000082305	Gm2420	ENSMUST00000119864	-2151
Lhx1_peak_838	chr5:33353412-33355329	ENSMUSG00000018965	Ywhah	ENSMUST00000019109	7094.5
Lhx1_peak_839	chr5:33851039-33852520	ENSMUSG00000029112	Nkx1-1	ENSMUST00000173348	-75154.5
Lhx1_peak_840	chr5:33876780-33879356	ENSMUSG00000037339	Fam53a	ENSMUST00000101361	72774
Lhx1_peak_841	chr5:34923712-34925103	ENSMUSG00000029106	Add1	ENSMUST00000114335	-7716.5
Lhx1_peak_842	chr5:35340521-35342246	ENSMUSG00000029101	Rgs12	ENSMUST00000114281	322.5
Lhx1_peak_843	chr5:35366324-35368100	ENSMUSG00000029101	Rgs12	ENSMUST00000156819	-222
Lhx1_peak_844	chr5:36242826-36244769	ENSMUSG00000029094	Afap1	ENSMUST00000146300	-7683.5
Lhx1_peak_845	chr5:37102973-37105101	ENSMUSG00000029190	D5Ertd579e	ENSMUST00000140653	-16774
Lhx1_peak_846	chr5:37301673-37305321	ENSMUSG00000029120	Ppp2r2c	ENSMUST00000138124	27172
Lhx1_peak_847	chr5:37400205-37402248	ENSMUSG00000063646	Jakmip1	ENSMUST00000173836	18347.5
Lhx1_peak_848	chr5:37484088-37485985	ENSMUSG00000088707	5S_rRNA	ENSMUST00000158082	-1437.5
Lhx1_peak_849	chr5:38159607-38161177	ENSMUSG00000062329	Cytl1	ENSMUST00000073554	-33634
Lhx1_peak_850	chr5:38223395-38225170	ENSMUSG00000048450	Msx1	ENSMUST00000063116	-8460.5
Lhx1_peak_851	chr5:38248877-38250280	ENSMUSG00000048450	Msx1	ENSMUST00000063116	-33756.5
Lhx1_peak_852	chr5:38283997-38288082	ENSMUSG00000048450	Msx1	ENSMUST00000063116	-70217.5
Lhx1_peak_853	chr5:38357814-38360072	ENSMUSG00000029125	Stx18	ENSMUST00000114126	71038
Lhx1_peak_854	chr5:38666259-38668270	ENSMUSG00000051596	Otop1	ENSMUST00000063136	-53.5
Lhx1_peak_855	chr5:38756405-38757858	ENSMUSG00000086317	Gm16766	ENSMUST00000145485	-44998.5
Lhx1_peak_856	chr5:43223376-43224771	#N/A	#N/A	#N/A	#N/A
Lhx1_peak_857	chr5:43484989-43486400	#N/A	#N/A	#N/A	#N/A
Lhx1_peak_858	chr5:43543137-43544394	ENSMUSG00000039782	Cpeb2	ENSMUST00000169035	80936.5
Lhx1_peak_859	chr5:43705213-43706467	ENSMUSG00000039782	Cpeb2	ENSMUST00000127599	-77285
Lhx1_peak_860	chr5:43799830-43801121	ENSMUSG00000088452	U7	ENSMUST00000157827	51948.5
Lhx1_peak_861	chr5:44259625-44261325	ENSMUSG00000029084	Cd38	ENSMUST00000030964	-427
Lhx1_peak_862	chr5:44555127-44556811	ENSMUSG00000046985	Tapt1	ENSMUST00000055128	61876
Lhx1_peak_863	chr5:45086943-45088805	#N/A	#N/A	#N/A	#N/A
Lhx1_peak_864	chr5:46836284-46838089	ENSMUSG00000067321	Gm7931	ENSMUST00000121537	-31603.5
Lhx1_peak_865	chr5:50409701-50411390	ENSMUSG00000029090	Gpr125	ENSMUST00000087390	39661.5
Lhx1_peak_866	chr5:52471164-52472763	#N/A	#N/A	#N/A	#N/A
Lhx1_peak_867	chr5:52993777-52997090	ENSMUSG00000052295	8030423F21Rik	ENSMUST00000064097	14816.5
Lhx1_peak_868	chr5:53640167-53641735	ENSMUSG00000061461	1810013D10Rik	ENSMUST00000136866	17394
Lhx1_peak_869	chr5:54042128-54043906	ENSMUSG00000029193	Cckar	ENSMUST00000163385	55472
Lhx1_peak_870	chr5:54602395-54603944	ENSMUSG00000089535	snoMe28S-Cm3227	ENSMUST00000158910	78245.5
Lhx1_peak_871	chr5:60339996-60342351	#N/A	#N/A	#N/A	#N/A
Lhx1_peak_872	chr5:60552895-60553950	ENSMUSG00000087034	Cbfa2t2-ps1	ENSMUST00000084849	69298.5
Lhx1_peak_873	chr5:64258217-64259833	ENSMUSG00000060512	0610040J01Rik	ENSMUST00000081747	-55291
Lhx1_peak_874	chr5:64866937-64868775	#N/A	#N/A	#N/A	#N/A
Lhx1_peak_875	chr5:65268257-65270379	ENSMUSG00000044827	Tlr1	ENSMUST00000059349	54682
Lhx1_peak_876	chr5:65916100-65918062	ENSMUSG00000037822	1110003E01Rik	ENSMUST00000125954	11286
Lhx1_peak_877	chr5:65918098-65919505	ENSMUSG00000037822	1110003E01Rik	ENSMUST00000125954	9565.5
Lhx1_peak_878	chr5:66942317-66944582	ENSMUSG00000029207	Apbb2	ENSMUST00000161716	-5253.5
Lhx1_peak_879	chr5:67923545-67925181	ENSMUSG00000050010	Shisa3	ENSMUST00000087241	74759
Lhx1_peak_880	chr5:68024599-68026251	ENSMUSG00000093151	AC123662.1	ENSMUST00000175410	-2267
Lhx1_peak_881	chr5:68087629-68089710	ENSMUSG00000037685	Atp8a1	ENSMUST00000149501	-37396.5
Lhx1_peak_882	chr5:68206594-68207901	ENSMUSG00000037685	Atp8a1	ENSMUST00000141443	-155.5
Lhx1_peak_883	chr5:68808032-68809318	#N/A	#N/A	#N/A	#N/A
Lhx1_peak_884	chr5:68840144-68841661	#N/A	#N/A	#N/A	#N/A
Lhx1_peak_885	chr5:72464594-72466606	ENSMUSG00000082705	Gm15616	ENSMUST00000118662	-27156
Lhx1_peak_886	chr5:73198879-73201214	ENSMUSG00000029217	Tec	ENSMUST00000155342	-22787.5
Lhx1_peak_887	chr5:73622588-73624684	ENSMUSG00000090561	Gm17207	ENSMUST00000168686	-19763
Lhx1_peak_888	chr5:75300741-75302930	ENSMUSG00000072874	Gm6116	ENSMUST00000101121	43383.5
Lhx1_peak_889	chr5:75316031-75317342	ENSMUSG00000072874	Gm6116	ENSMUST00000101121	28532.5
Lhx1_peak_890	chr5:75337044-75338663	ENSMUSG00000072874	Gm6116	ENSMUST00000101121	7365.5
Lhx1_peak_891	chr5:75544035-75548344	ENSMUSG00000029231	Pdgfra	ENSMUST00000000476	2126.5
Lhx1_peak_892	chr5:75781455-75782718	ENSMUSG00000088210	U6	ENSMUST00000157585	-13916.5
Lhx1_peak_893	chr5:76292026-76293666	ENSMUSG00000088783	AC134903.1	ENSMUST00000158158	13006
Lhx1_peak_894	chr5:77518039-77519990	ENSMUSG00000089567	snoU13	ENSMUST00000158942	1738.5
Lhx1_peak_895	chr5:77550473-77552953	ENSMUSG00000085858	Gm15831	ENSMUST00000156195	-340
Lhx1_peak_896	chr5:77566207-77568064	ENSMUSG00000085858	Gm15831	ENSMUST00000156195	-15762.5
Lhx1_peak_897	chr5:81773211-81774537	ENSMUSG00000037605	Lphn3	ENSMUST00000036068	-34824
Lhx1_peak_898	chr5:82052611-82053413	ENSMUSG00000037605	Lphn3	ENSMUST00000126227	22002
Lhx1_peak_899	chr5:87526636-87528179	ENSMUSG00000070704	Ugt2b36	ENSMUST00000094649	-5827.5
Lhx1_peak_900	chr5:88591292-88593868	ENSMUSG00000079438	Gm11115	ENSMUST00000113255	-9456
Lhx1_peak_901	chr5:89004641-89006136	ENSMUSG00000029291	Rufy3	ENSMUST00000031229	7210.5
Lhx1_peak_902	chr5:89632195-89635356	#N/A	#N/A	#N/A	#N/A
Lhx1_peak_903	chr5:92356757-92358257	ENSMUSG00000029397	Rchy1	ENSMUST00000138351	25273
Lhx1_peak_904	chr5:92540854-92542811	ENSMUSG00000093609	AC122438.1	ENSMUST00000176870	-1458.5
Lhx1_peak_905	chr5:92692241-92693736	ENSMUSG00000029413	Naaa	ENSMUST00000159732	-1180.5
Lhx1_peak_906	chr5:92975062-92976627	ENSMUSG00000057068	Fam47e	ENSMUST00000146417	8250.5
Lhx1_peak_907	chr5:93111020-93113535	ENSMUSG00000029381	Shroom3	ENSMUST00000113055	183.5
Lhx1_peak_908	chr5:96419980-96421394	ENSMUSG00000023078	Cxcl13	ENSMUST00000023840	-34742
Lhx1_peak_909	chr5:96781522-96782415	ENSMUSG00000034687	Fras1	ENSMUST00000036019	21005.5
Lhx1_peak_910	chr5:98684440-98685548	ENSMUSG00000029337	Fgf5	ENSMUST00000031280	-1791
Lhx1_peak_911	chr5:98712510-98713519	ENSMUSG00000029337	Fgf5	ENSMUST00000031280	-29811.5
Lhx1_peak_912	chr5:98721485-98723128	ENSMUSG00000057816	1700007G11Rik	ENSMUST00000080333	36066.5
Lhx1_peak_913	chr5:99812507-99814407	#N/A	#N/A	#N/A	#N/A
Lhx1_peak_914	chr5:101966302-101967755	ENSMUSG00000092503	Gm20484	ENSMUST00000173738	61304.5
Lhx1_peak_915	chr5:104188976-104190295	ENSMUSG00000029313	Aff1	ENSMUST00000031256	-6043.5
Lhx1_peak_916	chr5:104207154-104210512	ENSMUSG00000029313	Aff1	ENSMUST00000152145	4545
Lhx1_peak_917	chr5:104450486-104452032	ENSMUSG00000029311	Hsd17b11	ENSMUST00000031251	-321
Lhx1_peak_918	chr5:104500578-104502668	ENSMUSG00000091034	Gm17660	ENSMUST00000164471	5004
Lhx1_peak_919	chr5:104777165-104778474	ENSMUSG00000053863	Mepe	ENSMUST00000066207	-23471.5
Lhx1_peak_920	chr5:106228387-106230341	ENSMUSG00000067058	Rps15a-ps5	ENSMUST00000132586	-2632
Lhx1_peak_921	chr5:106931048-106932776	ENSMUSG00000090531	Gm17696	ENSMUST00000171037	-31886
Lhx1_peak_922	chr5:106994614-106996521	ENSMUSG00000049606	Zfp644	ENSMUST00000131029	8166.5
Lhx1_peak_923	chr5:110844710-110847128	ENSMUSG00000043323	Fbrsl1	ENSMUST00000056124	-29773
Lhx1_peak_924	chr5:110919027-110920711	ENSMUSG00000048215	A630023P12Rik	ENSMUST00000141532	24073
Lhx1_peak_925	chr5:111551653-111553487	#N/A	#N/A	#N/A	#N/A
Lhx1_peak_926	chr5:111598473-111600834	ENSMUSG00000033209	Ttc28	ENSMUST00000125470	54823.5
Lhx1_peak_927	chr5:111623953-111625942	ENSMUSG00000033209	Ttc28	ENSMUST00000125470	29529.5
Lhx1_peak_928	chr5:111648987-111650832	ENSMUSG00000033209	Ttc28	ENSMUST00000125470	4567.5
Lhx1_peak_929	chr5:111836858-111840194	ENSMUSG00000070576	Mn1	ENSMUST00000138784	7856
Lhx1_peak_930	chr5:112009408-112011449	ENSMUSG00000052848	C130026L21Rik	ENSMUST00000064930	13.5
Lhx1_peak_931	chr5:112054798-112056304	ENSMUSG00000052848	C130026L21Rik	ENSMUST00000064930	-45109
Lhx1_peak_932	chr5:112080311-112082556	ENSMUSG00000052848	C130026L21Rik	ENSMUST00000064930	-70991.5
Lhx1_peak_933	chr5:112106735-112108788	ENSMUSG00000085919	Gm16019	ENSMUST00000149538	64107.5
Lhx1_peak_934	chr5:112430390-112432215	#N/A	#N/A	#N/A	#N/A
Lhx1_peak_935	chr5:113147104-113148616	#N/A	#N/A	#N/A	#N/A
Lhx1_peak_936	chr5:113469984-113471779	ENSMUSG00000065373	U6	ENSMUST00000083439	2282.5
Lhx1_peak_937	chr5:115038210-115040089	ENSMUSG00000041930	BC057022	ENSMUST00000130983	-21123.5
Lhx1_peak_938	chr5:116858434-116861468	ENSMUSG00000041548	Hspb8	ENSMUST00000133335	5950
Lhx1_peak_939	chr5:116910529-116912381	ENSMUSG00000063919	Srrm4	ENSMUST00000122954	6414
Lhx1_peak_940	chr5:117697297-117699525	ENSMUSG00000061288	Taok3	ENSMUST00000111975	-7735
Lhx1_peak_941	chr5:118205943-118208989	ENSMUSG00000029361	Nos1	ENSMUST00000138579	23575
Lhx1_peak_942	chr5:118765665-118767712	ENSMUSG00000077540	SNORA17	ENSMUST00000104352	-50230.5
Lhx1_peak_943	chr5:118845618-118847234	ENSMUSG00000093041	AC132338.1	ENSMUST00000175300	22401
Lhx1_peak_944	chr5:118893714-118895800	ENSMUSG00000093041	AC132338.1	ENSMUST00000175300	-25930
Lhx1_peak_945	chr5:118908451-118912996	ENSMUSG00000093041	AC132338.1	ENSMUST00000175300	-41896.5
Lhx1_peak_946	chr5:118932437-118934694	ENSMUSG00000082365	Gm15754	ENSMUST00000119191	19283.5
Lhx1_peak_947	chr5:119040861-119042672	ENSMUSG00000018076	Med13l	ENSMUST00000100816	-31038.5
Lhx1_peak_948	chr5:119504889-119506585	#N/A	#N/A	#N/A	#N/A
Lhx1_peak_949	chr5:120620972-120623444	ENSMUSG00000072671	Gm10390	ENSMUST00000171220	-32936
Lhx1_peak_950	chr5:120670832-120673987	ENSMUSG00000080412	AC111115.1	ENSMUST00000116762	65325.5
Lhx1_peak_951	chr5:120746425-120748322	ENSMUSG00000080412	AC111115.1	ENSMUST00000116762	-9638.5
Lhx1_peak_952	chr5:120858869-120860989	ENSMUSG00000029595	Lhx5	ENSMUST00000031591	21850
Lhx1_peak_953	chr5:123103197-123105079	ENSMUSG00000029468	P2rx7	ENSMUST00000167557	-3705
Lhx1_peak_954	chr5:124625987-124627622	ENSMUSG00000029406	Pitpnm2	ENSMUST00000161644	8322.5
Lhx1_peak_955	chr5:124648446-124650263	ENSMUSG00000089842	Gm16338	ENSMUST00000162577	-4385.5
Lhx1_peak_956	chr5:125583125-125584778	ENSMUSG00000029478	Ncor2	ENSMUST00000055256	21318.5
Lhx1_peak_957	chr5:125663199-125666274	ENSMUSG00000093068	AC132118.1	ENSMUST00000175327	-2607.5
Lhx1_peak_958	chr5:125977292-125979114	ENSMUSG00000029482	Aacs	ENSMUST00000144361	8316
Lhx1_peak_959	chr5:127707699-127709427	ENSMUSG00000034324	Tmem132c	ENSMUST00000119026	13615
Lhx1_peak_960	chr5:132059289-132061969	ENSMUSG00000029673	Auts2	ENSMUST00000161804	31846
Lhx1_peak_961	chr5:132075430-132079349	ENSMUSG00000029673	Auts2	ENSMUST00000161804	15085.5
Lhx1_peak_962	chr5:132269775-132271637	#N/A	#N/A	#N/A	#N/A
Lhx1_peak_963	chr5:132283427-132284747	#N/A	#N/A	#N/A	#N/A
Lhx1_peak_964	chr5:132308450-132309767	#N/A	#N/A	#N/A	#N/A
Lhx1_peak_965	chr5:132465897-132467109	#N/A	#N/A	#N/A	#N/A
Lhx1_peak_966	chr5:132975794-132977847	ENSMUSG00000029673	Auts2	ENSMUST00000061007	40872.5
Lhx1_peak_967	chr5:133789641-133790678	#N/A	#N/A	#N/A	#N/A
Lhx1_peak_968	chr5:134458134-134460728	#N/A	#N/A	#N/A	#N/A
Lhx1_peak_969	chr5:134481132-134483417	ENSMUSG00000087344	Gm15627	ENSMUST00000140421	92803.5
Lhx1_peak_970	chr5:134596648-134598172	ENSMUSG00000015944	Gatsl2	ENSMUST00000140240	13418
Lhx1_peak_971	chr5:134826634-134828766	ENSMUSG00000093311	Mir3965	ENSMUST00000175570	-25376
Lhx1_peak_972	chr5:134941579-134943399	ENSMUSG00000072576	Gm16020	ENSMUST00000084281	-3379
Lhx1_peak_973	chr5:135020050-135021839	ENSMUSG00000063146	Clip2	ENSMUST00000036999	7359.5
Lhx1_peak_974	chr5:135766531-135767971	ENSMUSG00000049551	Fzd9	ENSMUST00000062572	-40151
Lhx1_peak_975	chr5:136149773-136151766	ENSMUSG00000005514	Por	ENSMUST00000153515	-314.5
Lhx1_peak_976	chr5:136199706-136202026	ENSMUSG00000005514	Por	ENSMUST00000127096	732
Lhx1_peak_977	chr5:136275926-136277939	ENSMUSG00000039860	Srrm3	ENSMUST00000146038	5827.5
Lhx1_peak_978	chr5:137604375-137606004	ENSMUSG00000037390	Muc3	ENSMUST00000160630	9807.5
Lhx1_peak_979	chr5:137624989-137626307	ENSMUSG00000037390	Muc3	ENSMUST00000041226	346
Lhx1_peak_980	chr5:139508706-139510287	ENSMUSG00000025855	Prkar1b	ENSMUST00000139415	-9732.5
Lhx1_peak_981	chr5:139907387-139909578	ENSMUSG00000053647	Gpr30	ENSMUST00000173364	-9248.5
Lhx1_peak_982	chr5:140150702-140152897	ENSMUSG00000036718	Micall2	ENSMUST00000164584	34381.5
Lhx1_peak_983	chr5:140157311-140159694	ENSMUSG00000036718	Micall2	ENSMUST00000164584	27678.5
Lhx1_peak_984	chr5:140453669-140455446	ENSMUSG00000048988	Elfn1	ENSMUST00000050519	-70660.5
Lhx1_peak_985	chr5:140649211-140651366	ENSMUSG00000029554	Mad1l1	ENSMUST00000129747	324.5
Lhx1_peak_986	chr5:141266651-141268558	ENSMUSG00000000149	Gna12	ENSMUST00000166751	38695.5
Lhx1_peak_987	chr5:141880241-141882113	ENSMUSG00000084934	Gm16035	ENSMUST00000153879	-24297
Lhx1_peak_988	chr5:142484980-142486757	#N/A	#N/A	#N/A	#N/A
Lhx1_peak_989	chr5:143603128-143605029	ENSMUSG00000082308	Gm15770	ENSMUST00000117498	10799.5
Lhx1_peak_990	chr5:144191095-144192262	ENSMUSG00000079111	Kdelr2	ENSMUST00000110731	-26179.5
Lhx1_peak_991	chr5:144943373-144944972	ENSMUSG00000052271	Bhlha15	ENSMUST00000060747	6982.5
Lhx1_peak_992	chr5:145073522-145075543	ENSMUSG00000038859	Baiap2l1	ENSMUST00000129287	-24756.5
Lhx1_peak_993	chr5:145405656-145407523	ENSMUSG00000082524	Gm6272	ENSMUST00000121256	78076.5
Lhx1_peak_994	chr5:147299902-147301448	ENSMUSG00000079094	Gm6370	ENSMUST00000110599	2263
Lhx1_peak_995	chr5:147966205-147967997	ENSMUSG00000053129	Gsx1	ENSMUST00000065382	33171
Lhx1_peak_996	chr5:148533222-148535081	ENSMUSG00000029648	Flt1	ENSMUST00000031652	3412.5
Lhx1_peak_997	chr5:149623911-149625390	ENSMUSG00000087647	Gm15407	ENSMUST00000136919	7692.5
Lhx1_peak_998	chr5:149720165-149721948	ENSMUSG00000041298	Katnal1	ENSMUST00000149169	19147.5
Lhx1_peak_999	chr5:149981976-149983487	ENSMUSG00000086085	5730422E09Rik	ENSMUST00000153605	12907.5
Lhx1_peak_1000	chr5:150122637-150124169	ENSMUSG00000060063	Alox5ap	ENSMUST00000166317	-24412
Lhx1_peak_1001	chr5:151825607-151827259	ENSMUSG00000058488	Kl	ENSMUST00000078856	-71251
Lhx1_peak_1002	chr5:151945050-151946575	ENSMUSG00000016128	Stard13	ENSMUST00000146814	46912.5
Lhx1_peak_1003	chr6:3000178-3001402	#N/A	#N/A	#N/A	#N/A
Lhx1_peak_1004	chr6:5274236-5276022	ENSMUSG00000032667	Pon2	ENSMUST00000057792	-26674
Lhx1_peak_1005	chr6:5277296-5278283	ENSMUSG00000032667	Pon2	ENSMUST00000057792	-29334.5
Lhx1_peak_1006	chr6:5283832-5285306	ENSMUSG00000032667	Pon2	ENSMUST00000057792	-36114
Lhx1_peak_1007	chr6:5391842-5394006	ENSMUSG00000042607	Asb4	ENSMUST00000119225	-52497
Lhx1_peak_1008	chr6:6123056-6124868	ENSMUSG00000015112	Slc25a13	ENSMUST00000169197	18643
Lhx1_peak_1009	chr6:6444971-6446422	ENSMUSG00000093658	RP23-120A15.2	ENSMUST00000177082	-11209.5
Lhx1_peak_1010	chr6:6486263-6487750	ENSMUSG00000042541	Shfm1	ENSMUST00000041111	41645.5
Lhx1_peak_1011	chr6:6955994-6957488	ENSMUSG00000042505	Acn9	ENSMUST00000123848	-50734
Lhx1_peak_1012	chr6:7702031-7703705	ENSMUSG00000029752	Asns	ENSMUST00000031766	-59614
Lhx1_peak_1013	chr6:8823476-8826193	ENSMUSG00000046178	Nxph1	ENSMUST00000162942	73596.5
Lhx1_peak_1014	chr6:10135483-10136954	ENSMUSG00000092676	AC141876.1	ENSMUST00000174935	-14119.5
Lhx1_peak_1015	chr6:16265622-16268796	#N/A	#N/A	#N/A	#N/A
Lhx1_peak_1016	chr6:22601004-22602049	#N/A	#N/A	#N/A	#N/A
Lhx1_peak_1017	chr6:23128090-23129576	ENSMUSG00000071563	Gm5301	ENSMUST00000096092	-11420
Lhx1_peak_1018	chr6:24768796-24770327	ENSMUSG00000029682	Spam1	ENSMUST00000031693	-23737.5
Lhx1_peak_1019	chr6:28475056-28476492	ENSMUSG00000001424	Snd1	ENSMUST00000171532	36043
Lhx1_peak_1020	chr6:28804337-28806415	ENSMUSG00000001424	Snd1	ENSMUST00000166136	-6469
Lhx1_peak_1021	chr6:28966198-28967908	ENSMUSG00000065469	Mir129-1	ENSMUST00000083535	5566
Lhx1_peak_1022	chr6:29657702-29659151	ENSMUSG00000001763	Tspan33	ENSMUST00000137925	-398.5
Lhx1_peak_1023	chr6:30476072-30477797	ENSMUSG00000029784	1700025E21Rik	ENSMUST00000131485	-13236.5
Lhx1_peak_1024	chr6:30565719-30568877	ENSMUSG00000029788	Cpa5	ENSMUST00000165949	-4743
Lhx1_peak_1025	chr6:30577529-30579873	ENSMUSG00000054446	Cpa1	ENSMUST00000031806	10517
Lhx1_peak_1026	chr6:30781565-30783143	ENSMUSG00000025607	Copg2	ENSMUST00000133916	64072
Lhx1_peak_1027	chr6:31857038-31858123	#N/A	#N/A	#N/A	#N/A
Lhx1_peak_1028	chr6:32554928-32556652	ENSMUSG00000084386	Gm13852	ENSMUST00000122350	4329
Lhx1_peak_1029	chr6:33745955-33747236	ENSMUSG00000029763	Exoc4	ENSMUST00000134653	65504.5
Lhx1_peak_1030	chr6:33941419-33943412	ENSMUSG00000087441	Gm13853	ENSMUST00000155496	-4.5
Lhx1_peak_1031	chr6:34137319-34139155	ENSMUSG00000087613	Gm13855	ENSMUST00000145644	-9005
Lhx1_peak_1032	chr6:34850233-34851732	ENSMUSG00000058486	Wdr91	ENSMUST00000152488	9580.5
Lhx1_peak_1033	chr6:35303230-35306121	ENSMUSG00000047420	Fam180a	ENSMUST00000051176	-28534.5
Lhx1_peak_1034	chr6:36734286-36735617	ENSMUSG00000029838	Ptn	ENSMUST00000166530	25208.5
Lhx1_peak_1035	chr6:36738080-36739586	ENSMUSG00000029838	Ptn	ENSMUST00000166530	21327
Lhx1_peak_1036	chr6:36759277-36761180	ENSMUSG00000029838	Ptn	ENSMUST00000169348	-8.5
Lhx1_peak_1037	chr6:37001409-37002369	ENSMUSG00000038665	Dgki	ENSMUST00000146656	12621
Lhx1_peak_1038	chr6:37226806-37228570	ENSMUSG00000038665	Dgki	ENSMUST00000042075	21949
Lhx1_peak_1039	chr6:38156661-38158122	ENSMUSG00000063455	D630045J12Rik	ENSMUST00000117556	-10798.5
Lhx1_peak_1040	chr6:39730336-39732346	ENSMUSG00000029918	Mrps33	ENSMUST00000114797	29543
Lhx1_peak_1041	chr6:39894638-39896300	#N/A	#N/A	#N/A	#N/A
Lhx1_peak_1042	chr6:40092777-40094870	ENSMUSG00000057716	Gm5567	ENSMUST00000061740	-33571.5
Lhx1_peak_1043	chr6:42319523-42322075	ENSMUSG00000029859	Epha1	ENSMUST00000073387	2468
Lhx1_peak_1044	chr6:42526397-42527394	ENSMUSG00000018656	Fam115e	ENSMUST00000151898	10732.5
Lhx1_peak_1045	chr6:47178438-47179313	ENSMUSG00000039419	Cntnap2	ENSMUST00000060839	15525.5
Lhx1_peak_1046	chr6:47188869-47190629	ENSMUSG00000039419	Cntnap2	ENSMUST00000060839	4652
Lhx1_peak_1047	chr6:47209374-47210663	ENSMUSG00000039419	Cntnap2	ENSMUST00000060839	-15617.5
Lhx1_peak_1048	chr6:47798200-47799677	ENSMUSG00000062519	Zfp398	ENSMUST00000114598	-13244.5
Lhx1_peak_1049	chr6:48935566-48937366	ENSMUSG00000039215	Svs1	ENSMUST00000037696	394
Lhx1_peak_1050	chr6:49666542-49668088	#N/A	#N/A	#N/A	#N/A
Lhx1_peak_1051	chr6:50630813-50632405	ENSMUSG00000029831	Npvf	ENSMUST00000031853	-27171
Lhx1_peak_1052	chr6:50840097-50841770	ENSMUSG00000073072	G930045G22Rik	ENSMUST00000101402	-12855.5
Lhx1_peak_1053	chr6:52065482-52067040	ENSMUSG00000081979	Gm8078	ENSMUST00000121011	1980
Lhx1_peak_1054	chr6:53466920-53468477	ENSMUSG00000053007	Creb5	ENSMUST00000047450	55679.5
Lhx1_peak_1055	chr6:53522147-53523954	ENSMUSG00000053007	Creb5	ENSMUST00000047450	327.5
Lhx1_peak_1056	chr6:53746302-53748145	ENSMUSG00000078169	Gm16499	ENSMUST00000104970	22745.5
Lhx1_peak_1057	chr6:54046145-54047952	ENSMUSG00000087670	9530036M11Rik	ENSMUST00000138767	53882.5
Lhx1_peak_1058	chr6:54054556-54056599	ENSMUSG00000087670	9530036M11Rik	ENSMUST00000138767	45353.5
Lhx1_peak_1059	chr6:54232709-54234274	ENSMUSG00000086946	Gm15527	ENSMUST00000144094	-4421.5
Lhx1_peak_1060	chr6:54537979-54539517	ENSMUSG00000038074	Fkbp14	ENSMUST00000123832	-2653
Lhx1_peak_1061	chr6:54709446-54711325	ENSMUSG00000058446	Znrf2	ENSMUST00000079869	56524.5
Lhx1_peak_1062	chr6:54802450-54803797	ENSMUSG00000058446	Znrf2	ENSMUST00000127331	-35681.5
Lhx1_peak_1063	chr6:57484163-57486556	ENSMUSG00000037826	Ppm1k	ENSMUST00000042766	60.5
Lhx1_peak_1064	chr6:62954812-62956262	#N/A	#N/A	#N/A	#N/A
Lhx1_peak_1065	chr6:65367817-65369055	ENSMUSG00000029917	C130060K24Rik	ENSMUST00000136016	22862
Lhx1_peak_1066	chr6:66437011-66438461	ENSMUSG00000029910	Mad2l1	ENSMUST00000116605	47648
Lhx1_peak_1067	chr6:71939603-71941149	ENSMUSG00000086723	Gm16601	ENSMUST00000126273	-26607
Lhx1_peak_1068	chr6:72171188-72173396	ENSMUSG00000037621	Atoh8	ENSMUST00000042646	13279
Lhx1_peak_1069	chr6:72461423-72463624	ENSMUSG00000052631	Sh2d6	ENSMUST00000159577	2760.5
Lhx1_peak_1070	chr6:72626543-72628864	ENSMUSG00000079524	Gm15402	ENSMUST00000114051	21504.5
Lhx1_peak_1071	chr6:72703272-72706347	ENSMUSG00000055799	Tcf7l1	ENSMUST00000149446	33499.5
Lhx1_peak_1072	chr6:75552332-75553558	#N/A	#N/A	#N/A	#N/A
Lhx1_peak_1073	chr6:77461438-77462594	#N/A	#N/A	#N/A	#N/A
Lhx1_peak_1074	chr6:78826050-78827100	ENSMUSG00000065286	U1	ENSMUST00000083352	34586
Lhx1_peak_1075	chr6:82644383-82645383	ENSMUSG00000030042	Pole4	ENSMUST00000161309	10476
Lhx1_peak_1076	chr6:83370863-83373008	ENSMUSG00000034832	Tet3	ENSMUST00000089622	19733.5
Lhx1_peak_1077	chr6:83376753-83379226	ENSMUSG00000034832	Tet3	ENSMUST00000089622	13679.5
Lhx1_peak_1078	chr6:84177860-84180750	ENSMUSG00000033788	Dysf	ENSMUST00000128965	-18827
Lhx1_peak_1079	chr6:85767308-85768989	ENSMUSG00000079495	Gm11128	ENSMUST00000174143	2799.5
Lhx1_peak_1080	chr6:86543152-86545103	ENSMUSG00000093162	AC158662.1	ENSMUST00000175421	-19972.5
Lhx1_peak_1081	chr6:88517841-88519760	ENSMUSG00000030082	Sec61a1	ENSMUST00000032168	-49901.5
Lhx1_peak_1082	chr6:88589215-88591202	ENSMUSG00000033182	Kbtbd12	ENSMUST00000038804	-12769.5
Lhx1_peak_1083	chr6:88740822-88742968	ENSMUSG00000030083	Abtb1	ENSMUST00000095728	49965
Lhx1_peak_1084	chr6:88874911-88877726	ENSMUSG00000002871	Tpra1	ENSMUST00000148874	-16166.5
Lhx1_peak_1085	chr6:88915046-88916919	ENSMUSG00000002871	Tpra1	ENSMUST00000148874	-55830.5
Lhx1_peak_1086	chr6:88923966-88925597	ENSMUSG00000002871	Tpra1	ENSMUST00000148874	-64629.5
Lhx1_peak_1087	chr6:88957768-88959528	ENSMUSG00000055403	4933427D06Rik	ENSMUST00000153517	87456
Lhx1_peak_1088	chr6:88991918-88993688	ENSMUSG00000055403	4933427D06Rik	ENSMUST00000153517	53301
Lhx1_peak_1089	chr6:89109156-89111796	ENSMUSG00000072917	Gm1965	ENSMUST00000101176	-19477
Lhx1_peak_1090	chr6:89259529-89261480	ENSMUSG00000085988	Gm16896	ENSMUST00000156165	-5880.5
Lhx1_peak_1091	chr6:89416850-89418039	#N/A	#N/A	#N/A	#N/A
Lhx1_peak_1092	chr6:89977305-89978293	ENSMUSG00000060724	Vmn1r47	ENSMUST00000074881	-5917
Lhx1_peak_1093	chr6:90510821-90511883	ENSMUSG00000030088	Aldh1l1	ENSMUST00000152436	6348
Lhx1_peak_1094	chr6:90648354-90650048	ENSMUSG00000034312	Iqsec1	ENSMUST00000101153	17322
Lhx1_peak_1095	chr6:91145591-91147275	ENSMUSG00000064080	Fbln2	ENSMUST00000113498	16016
Lhx1_peak_1096	chr6:91297205-91300401	ENSMUSG00000030093	Wnt7a	ENSMUST00000133092	16245
Lhx1_peak_1097	chr6:91595621-91597798	ENSMUSG00000030096	Slc6a6	ENSMUST00000032185	37351.5
Lhx1_peak_1098	chr6:91600196-91602165	ENSMUSG00000030096	Slc6a6	ENSMUST00000032185	32880.5
Lhx1_peak_1099	chr6:91605383-91607184	ENSMUSG00000030096	Slc6a6	ENSMUST00000032185	27777.5
Lhx1_peak_1100	chr6:91912796-91915044	ENSMUSG00000034037	Fgd5	ENSMUST00000089334	14952
Lhx1_peak_1101	chr6:93524504-93526361	ENSMUSG00000088630	SNORA17	ENSMUST00000158005	-65865.5
Lhx1_peak_1102	chr6:94596858-94598575	ENSMUSG00000030029	Lrig1	ENSMUST00000150811	7802.5
Lhx1_peak_1103	chr6:94628004-94629097	ENSMUSG00000030029	Lrig1	ENSMUST00000124165	308.5
Lhx1_peak_1104	chr6:94699855-94701814	ENSMUSG00000030029	Lrig1	ENSMUST00000032105	-50682.5
Lhx1_peak_1105	chr6:94709611-94711796	ENSMUSG00000030029	Lrig1	ENSMUST00000032105	-60551.5
Lhx1_peak_1106	chr6:94722779-94724984	ENSMUSG00000092767	AC162038.1	ENSMUST00000175026	49845.5
Lhx1_peak_1107	chr6:95524222-95525512	ENSMUSG00000061838	Suclg2	ENSMUST00000091500	84327
Lhx1_peak_1108	chr6:96959518-96961414	ENSMUSG00000046500	Fam19a4	ENSMUST00000089295	49939
Lhx1_peak_1109	chr6:97385395-97387259	ENSMUSG00000030064	Frmd4b	ENSMUST00000124050	-4904
Lhx1_peak_1110	chr6:98979269-98982472	ENSMUSG00000030067	Foxp1	ENSMUST00000154163	-1934.5
Lhx1_peak_1111	chr6:99995592-99997097	#N/A	#N/A	#N/A	#N/A
Lhx1_peak_1112	chr6:100092924-100095133	#N/A	#N/A	#N/A	#N/A
Lhx1_peak_1113	chr6:100134705-100137722	#N/A	#N/A	#N/A	#N/A
Lhx1_peak_1114	chr6:100161677-100164239	ENSMUSG00000072872	Rybp	ENSMUST00000101118	74477
Lhx1_peak_1115	chr6:100284947-100287306	ENSMUSG00000072872	Rybp	ENSMUST00000101118	-48691.5
Lhx1_peak_1116	chr6:100371473-100373305	ENSMUSG00000087929	SNORA17	ENSMUST00000157304	72419
Lhx1_peak_1117	chr6:100410842-100414609	ENSMUSG00000087929	SNORA17	ENSMUST00000157304	32082.5
Lhx1_peak_1118	chr6:106543200-106544977	ENSMUSG00000064293	Cntn4	ENSMUST00000132395	-80536.5
Lhx1_peak_1119	chr6:108259347-108260818	ENSMUSG00000030102	Itpr1	ENSMUST00000166013	-57130.5
Lhx1_peak_1120	chr6:112000101-112001742	ENSMUSG00000088572	7SK	ENSMUST00000157947	-51600.5
Lhx1_peak_1121	chr6:112459251-112461224	ENSMUSG00000049112	Oxtr	ENSMUST00000165435	-19353.5
Lhx1_peak_1122	chr6:112480460-112481736	ENSMUSG00000083443	Gm15519	ENSMUST00000120088	32538
Lhx1_peak_1123	chr6:113513439-113515170	ENSMUSG00000034023	Fancd2	ENSMUST00000129462	4361.5
Lhx1_peak_1124	chr6:113744424-113746614	ENSMUSG00000030298	Sec13	ENSMUST00000032440	-54782
Lhx1_peak_1125	chr6:114176909-114178570	ENSMUSG00000030310	Slc6a1	ENSMUST00000032454	54889.5
Lhx1_peak_1126	chr6:114663857-114665326	ENSMUSG00000030314	Atg7	ENSMUST00000169310	-71440.5
Lhx1_peak_1127	chr6:115201103-115203224	ENSMUSG00000030317	Timp4	ENSMUST00000032462	-296.5
Lhx1_peak_1128	chr6:116006460-116007883	ENSMUSG00000030126	Tmcc1	ENSMUST00000172510	-142.5
Lhx1_peak_1129	chr6:116619619-116622278	ENSMUSG00000042129	Rassf4	ENSMUST00000169877	2881.5
Lhx1_peak_1130	chr6:118774475-118776130	ENSMUSG00000089115	U6	ENSMUST00000158490	9615.5
Lhx1_peak_1131	chr6:119400999-119403398	ENSMUSG00000030170	Wnt5b	ENSMUST00000117171	-2794.5
Lhx1_peak_1132	chr6:119434823-119436635	ENSMUSG00000030019	Fbxl14	ENSMUST00000032094	-6043
Lhx1_peak_1133	chr6:119441318-119443473	ENSMUSG00000030019	Fbxl14	ENSMUST00000032094	-12709.5
Lhx1_peak_1134	chr6:120099123-120101036	ENSMUSG00000064478	U6	ENSMUST00000082544	-6311.5
Lhx1_peak_1135	chr6:120421442-120423625	ENSMUSG00000002897	Il17ra	ENSMUST00000002976	-9318.5
Lhx1_peak_1136	chr6:120499237-120501224	ENSMUSG00000058979	Cecr5	ENSMUST00000075303	-18893.5
Lhx1_peak_1137	chr6:120541250-120543881	ENSMUSG00000058979	Cecr5	ENSMUST00000075303	-61228.5
Lhx1_peak_1138	chr6:120553094-120555180	ENSMUSG00000071226	Cecr2	ENSMUST00000148346	62250
Lhx1_peak_1139	chr6:120608529-120609924	ENSMUSG00000071226	Cecr2	ENSMUST00000148346	7160.5
Lhx1_peak_1140	chr6:121277778-121280779	ENSMUSG00000078042	AC153982.1	ENSMUST00000104848	-3584.5
Lhx1_peak_1141	chr6:123628906-123630901	ENSMUSG00000091620	Vmn2r23	ENSMUST00000172391	22935.5
Lhx1_peak_1142	chr6:124729261-124731085	ENSMUSG00000030125	Lrrc23	ENSMUST00000112475	-428
Lhx1_peak_1143	chr6:124868902-124870706	ENSMUSG00000030122	Ptms	ENSMUST00000032216	-1840
Lhx1_peak_1144	chr6:125111165-125115493	ENSMUSG00000057666	Gapdh	ENSMUST00000147954	-784
Lhx1_peak_1145	chr6:125527499-125529475	ENSMUSG00000001930	Vwf	ENSMUST00000126709	-12218
Lhx1_peak_1146	chr6:126968571-126970588	ENSMUSG00000000183	Fgf6	ENSMUST00000000187	-4019.5
Lhx1_peak_1147	chr6:127164566-127166173	ENSMUSG00000062365	Gm4968	ENSMUST00000071458	18404.5
Lhx1_peak_1148	chr6:127201512-127203149	ENSMUSG00000062365	Gm4968	ENSMUST00000071458	-18556.5
Lhx1_peak_1149	chr6:127285826-127288189	ENSMUSG00000081113	Gm7308	ENSMUST00000121087	-54480.5
Lhx1_peak_1150	chr6:127632662-127634573	ENSMUSG00000030350	Prmt8	ENSMUST00000032500	85872.5
Lhx1_peak_1151	chr6:127672481-127674333	ENSMUSG00000030350	Prmt8	ENSMUST00000032500	46083
Lhx1_peak_1152	chr6:127805352-127806917	ENSMUSG00000088177	7SK	ENSMUST00000157552	-6895.5
Lhx1_peak_1153	chr6:128234680-128236833	ENSMUSG00000030353	Tead4	ENSMUST00000130454	-10161.5
Lhx1_peak_1154	chr6:132413195-132414150	ENSMUSG00000030143	Gm8882	ENSMUST00000080849	-99520.5
Lhx1_peak_1155	chr6:134865983-134867591	ENSMUSG00000003031	Cdkn1b	ENSMUST00000067327	3632
Lhx1_peak_1156	chr6:134925106-134927046	ENSMUSG00000090698	Apold1	ENSMUST00000167323	5943
Lhx1_peak_1157	chr6:134953393-134954861	ENSMUSG00000030204	Ddx47	ENSMUST00000032326	7503
Lhx1_peak_1158	chr6:135062023-135063783	ENSMUSG00000030205	Gprc5d	ENSMUST00000032327	5361
Lhx1_peak_1159	chr6:135356251-135357174	ENSMUSG00000030208	Emp1	ENSMUST00000111907	-39201.5
Lhx1_peak_1160	chr6:135499812-135501512	ENSMUSG00000065187	SNORA36	ENSMUST00000083253	33548
Lhx1_peak_1161	chr6:135513321-135514837	ENSMUSG00000065187	SNORA36	ENSMUST00000083253	20131
Lhx1_peak_1162	chr6:135653055-135654833	ENSMUSG00000086239	Gm14329	ENSMUST00000136027	28944
Lhx1_peak_1163	chr6:136416403-136418260	ENSMUSG00000071141	Rpl36a-ps3	ENSMUST00000120093	19996.5
Lhx1_peak_1164	chr6:136531555-136532872	ENSMUSG00000053935	Atf7ip	ENSMUST00000066689	24136.5
Lhx1_peak_1165	chr6:136950443-136952504	ENSMUSG00000064330	Pde6h	ENSMUST00000032346	-43691.5
Lhx1_peak_1166	chr6:137118151-137119870	ENSMUSG00000030222	Rerg	ENSMUST00000032347	7.5
Lhx1_peak_1167	chr6:137128070-137129664	ENSMUSG00000030222	Rerg	ENSMUST00000032347	-9849
Lhx1_peak_1168	chr6:137776849-137778613	ENSMUSG00000030225	Dera	ENSMUST00000087675	-74668
Lhx1_peak_1169	chr6:140322261-140324077	ENSMUSG00000030231	Plekha5	ENSMUST00000032358	49451
Lhx1_peak_1170	chr6:140391858-140394001	ENSMUSG00000030231	Plekha5	ENSMUST00000087622	-20309.5
Lhx1_peak_1171	chr6:140550984-140552689	ENSMUSG00000030232	Aebp2	ENSMUST00000032359	19133.5
Lhx1_peak_1172	chr6:140764115-140766087	ENSMUSG00000080921	Rpl38-ps2	ENSMUST00000080373	-69371
Lhx1_peak_1173	chr6:141443240-141445022	ENSMUSG00000030235	Slco1c1	ENSMUST00000135562	28776
Lhx1_peak_1174	chr6:145946564-145948518	ENSMUSG00000085414	Gm15705	ENSMUST00000139089	-41487
Lhx1_peak_1175	chr6:146290725-146292566	ENSMUSG00000030287	Itpr2	ENSMUST00000144557	-48839.5
Lhx1_peak_1176	chr6:147092980-147095062	ENSMUSG00000080760	Gm7571	ENSMUST00000120252	27982
Lhx1_peak_1177	chr6:148547016-148548422	ENSMUSG00000070995	Gm6313	ENSMUST00000024796	10536
Lhx1_peak_1178	chr6:148919568-148921594	ENSMUSG00000080536	SNORA3	ENSMUST00000116886	-4743
Lhx1_peak_1179	chr6:149078979-149080618	ENSMUSG00000067292	Gm10203	ENSMUST00000087348	-1106.5
Lhx1_peak_1180	chr6:149102224-149103489	ENSMUSG00000056872	Gm10011	ENSMUST00000077868	-6469.5
Lhx1_peak_1181	chr7:3347186-3349198	ENSMUSG00000069806	Cacng7	ENSMUST00000092891	-15137
Lhx1_peak_1182	chr7:4904377-4906582	ENSMUSG00000030433	Sbk2	ENSMUST00000032598	10470.5
Lhx1_peak_1183	chr7:6385530-6387108	ENSMUSG00000090824	Olfr1344	ENSMUST00000168341	6228
Lhx1_peak_1184	chr7:6736754-6738305	ENSMUSG00000092815	Mir3099	ENSMUST00000175074	18768.5
Lhx1_peak_1185	chr7:8334178-8335596	ENSMUSG00000090352	Gm3972	ENSMUST00000171903	-17878
Lhx1_peak_1186	chr7:9169885-9171125	ENSMUSG00000066836	Vmn2r39	ENSMUST00000074943	-23386
Lhx1_peak_1187	chr7:11576868-11578358	ENSMUSG00000054272	Zscan4c	ENSMUST00000131379	13458
Lhx1_peak_1188	chr7:11969335-11970528	ENSMUSG00000070828	Zscan4f	ENSMUST00000145237	13332.5
Lhx1_peak_1189	chr7:12085892-12087190	ENSMUSG00000070826	Zscan4-ps2	ENSMUST00000094850	13118
Lhx1_peak_1190	chr7:16391709-16394456	ENSMUSG00000092576	Gm7235	ENSMUST00000173825	17971.5
Lhx1_peak_1191	chr7:16465981-16467770	ENSMUSG00000074365	Crxos1	ENSMUST00000125993	1090.5
Lhx1_peak_1192	chr7:17292394-17294632	ENSMUSG00000093078	AC150681.1	ENSMUST00000175337	2523
Lhx1_peak_1193	chr7:17385022-17386905	ENSMUSG00000001918	Slc1a5	ENSMUST00000141349	-7437.5
Lhx1_peak_1194	chr7:20282693-20285622	ENSMUSG00000002985	Apoe	ENSMUST00000174144	-187.5
Lhx1_peak_1195	chr7:20461297-20463017	ENSMUSG00000049848	Ceacam19	ENSMUST00000052605	11157
Lhx1_peak_1196	chr7:20536511-20538390	ENSMUSG00000040498	2210010C17Rik	ENSMUST00000043440	-1358.5
Lhx1_peak_1197	chr7:25301034-25303590	ENSMUSG00000064264	Zfp428	ENSMUST00000177205	-10163
Lhx1_peak_1198	chr7:26359696-26361757	ENSMUSG00000054385	Ceacam2	ENSMUST00000044547	-35703.5
Lhx1_peak_1199	chr7:27932713-27934636	ENSMUSG00000078787	Cyp2t4	ENSMUST00000164093	5058.5
Lhx1_peak_1200	chr7:29085714-29088518	ENSMUSG00000003436	Dll3	ENSMUST00000108315	141
Lhx1_peak_1201	chr7:29141040-29143951	ENSMUSG00000037552	Plekhg2	ENSMUST00000129145	5864.5
Lhx1_peak_1202	chr7:29729678-29731858	ENSMUSG00000054808	Actn4	ENSMUST00000148196	4010
Lhx1_peak_1203	chr7:30205503-30207646	ENSMUSG00000030583	Sipa1l3	ENSMUST00000085811	83904.5
Lhx1_peak_1204	chr7:30214693-30218472	ENSMUSG00000030583	Sipa1l3	ENSMUST00000085809	73896.5
Lhx1_peak_1205	chr7:30430906-30432116	ENSMUSG00000065385	n-R5s153	ENSMUST00000083451	10784
Lhx1_peak_1206	chr7:37328232-37329579	#N/A	#N/A	#N/A	#N/A
Lhx1_peak_1207	chr7:38321162-38322747	ENSMUSG00000043456	Zfp536	ENSMUST00000063435	31454.5
Lhx1_peak_1208	chr7:38337822-38340060	ENSMUSG00000043456	Zfp536	ENSMUST00000063435	14468
Lhx1_peak_1209	chr7:46971795-46973923	ENSMUSG00000070236	U6	ENSMUST00000093724	-87097
Lhx1_peak_1210	chr7:47016288-47017450	#N/A	#N/A	#N/A	#N/A
Lhx1_peak_1211	chr7:47617303-47618966	ENSMUSG00000087914	7SK	ENSMUST00000157289	685.5
Lhx1_peak_1212	chr7:47645770-47647215	ENSMUSG00000087914	7SK	ENSMUST00000157289	-27672.5
Lhx1_peak_1213	chr7:48887926-48889211	ENSMUSG00000074165	Zfp788	ENSMUST00000154942	4.5
Lhx1_peak_1214	chr7:49105938-49107144	ENSMUSG00000090383	Vmn2r58	ENSMUST00000171671	21499
Lhx1_peak_1215	chr7:49897452-49898895	ENSMUSG00000074158	9830147E19Rik	ENSMUST00000107994	-215.5
Lhx1_peak_1216	chr7:51628357-51631633	ENSMUSG00000008028	1700008O03Rik	ENSMUST00000137946	-111
Lhx1_peak_1217	chr7:52212896-52214722	ENSMUSG00000059891	Tsks	ENSMUST00000080233	-15178
Lhx1_peak_1218	chr7:53127748-53129929	ENSMUSG00000002778	Kdelr1	ENSMUST00000107718	-341.5
Lhx1_peak_1219	chr7:53157373-53159438	ENSMUSG00000002781	Tmem143	ENSMUST00000140243	-5606.5
Lhx1_peak_1220	chr7:53734528-53736006	ENSMUSG00000065703	U6	ENSMUST00000083769	-29484
Lhx1_peak_1221	chr7:54092165-54094664	ENSMUSG00000063229	Ldha	ENSMUST00000147535	3430.5
Lhx1_peak_1222	chr7:55800652-55801871	ENSMUSG00000050425	Mrgprb2	ENSMUST00000052730	12194.5
Lhx1_peak_1223	chr7:56284212-56285737	#N/A	#N/A	#N/A	#N/A
Lhx1_peak_1224	chr7:56346027-56347624	#N/A	#N/A	#N/A	#N/A
Lhx1_peak_1225	chr7:56491675-56492752	ENSMUSG00000052512	Nav2	ENSMUST00000064395	9345.5
Lhx1_peak_1226	chr7:56552914-56555020	ENSMUSG00000052512	Nav2	ENSMUST00000107611	5541
Lhx1_peak_1227	chr7:56642729-56644716	ENSMUSG00000052512	Nav2	ENSMUST00000064383	-23631.5
Lhx1_peak_1228	chr7:56739075-56741804	#N/A	#N/A	#N/A	#N/A
Lhx1_peak_1229	chr7:56751331-56753742	#N/A	#N/A	#N/A	#N/A
Lhx1_peak_1230	chr7:57162243-57164514	ENSMUSG00000039728	Slc6a5	ENSMUST00000056442	2137.5
Lhx1_peak_1231	chr7:62370312-62371026	#N/A	#N/A	#N/A	#N/A
Lhx1_peak_1232	chr7:70228656-70230037	ENSMUSG00000030525	Chrna7	ENSMUST00000163387	75364.5
Lhx1_peak_1233	chr7:70274669-70276069	ENSMUSG00000030525	Chrna7	ENSMUST00000163387	29342
Lhx1_peak_1234	chr7:70306706-70308429	ENSMUSG00000030525	Chrna7	ENSMUST00000163387	-2856.5
Lhx1_peak_1235	chr7:71012524-71014191	ENSMUSG00000052040	Klf13	ENSMUST00000008043	56398.5
Lhx1_peak_1236	chr7:71984449-71985656	ENSMUSG00000030518	Fam189a1	ENSMUST00000144535	16230.5
Lhx1_peak_1237	chr7:72208469-72210750	ENSMUSG00000030518	Fam189a1	ENSMUST00000148459	91692.5
Lhx1_peak_1238	chr7:72373050-72374828	ENSMUSG00000030518	Fam189a1	ENSMUST00000119118	-72483
Lhx1_peak_1239	chr7:72377627-72379631	ENSMUSG00000030516	Tjp1	ENSMUST00000132036	68562
Lhx1_peak_1240	chr7:72538268-72540532	ENSMUSG00000030516	Tjp1	ENSMUST00000102592	-23275
Lhx1_peak_1241	chr7:73272384-73274082	ENSMUSG00000065800	U6	ENSMUST00000083866	-8944
Lhx1_peak_1242	chr7:73392065-73393643	ENSMUSG00000015133	Lrrk1	ENSMUST00000167705	14502
Lhx1_peak_1243	chr7:76008791-76010071	ENSMUSG00000065940	SNORA21	ENSMUST00000084006	87691
Lhx1_peak_1244	chr7:77768541-77771245	#N/A	#N/A	#N/A	#N/A
Lhx1_peak_1245	chr7:77933012-77935187	ENSMUSG00000089401	5S_rRNA	ENSMUST00000158776	-36797.5
Lhx1_peak_1246	chr7:78664409-78665688	#N/A	#N/A	#N/A	#N/A
Lhx1_peak_1247	chr7:80282896-80285128	#N/A	#N/A	#N/A	#N/A
Lhx1_peak_1248	chr7:80285372-80287068	#N/A	#N/A	#N/A	#N/A
Lhx1_peak_1249	chr7:80449372-80451849	ENSMUSG00000070509	Rgma	ENSMUST00000119206	69795.5
Lhx1_peak_1250	chr7:80543161-80546153	ENSMUSG00000070509	Rgma	ENSMUST00000139780	-8544
Lhx1_peak_1251	chr7:81745813-81747181	ENSMUSG00000025790	Slco3a1	ENSMUST00000107453	-46831
Lhx1_peak_1252	chr7:82139180-82140134	ENSMUSG00000089522	7SK	ENSMUST00000158897	-32074
Lhx1_peak_1253	chr7:82558329-82559757	ENSMUSG00000066406	Akap13	ENSMUST00000166315	41377
Lhx1_peak_1254	chr7:82899077-82901114	ENSMUSG00000076961	AC158749.1	ENSMUST00000103773	2158.5
Lhx1_peak_1255	chr7:83049421-83050776	ENSMUSG00000055652	Klhl25	ENSMUST00000092073	-56874.5
Lhx1_peak_1256	chr7:83582971-83584285	ENSMUSG00000025754	Agbl1	ENSMUST00000107442	-27680
Lhx1_peak_1257	chr7:85299652-85300930	#N/A	#N/A	#N/A	#N/A
Lhx1_peak_1258	chr7:85848005-85849919	ENSMUSG00000030612	Mrpl46	ENSMUST00000032841	78990
Lhx1_peak_1259	chr7:86457602-86459344	ENSMUSG00000089453	7SK	ENSMUST00000158828	39158
Lhx1_peak_1260	chr7:86734338-86738394	ENSMUSG00000030549	Rhcg	ENSMUST00000172788	3444
Lhx1_peak_1261	chr7:86933124-86935231	ENSMUSG00000030544	Mesp1	ENSMUST00000032760	4496.5
Lhx1_peak_1262	chr7:86941098-86944582	ENSMUSG00000030544	Mesp1	ENSMUST00000032760	-4166
Lhx1_peak_1263	chr7:86946846-86948501	ENSMUSG00000030543	Mesp2	ENSMUST00000107394	7939.5
Lhx1_peak_1264	chr7:87889653-87892331	ENSMUSG00000030536	Iqgap1	ENSMUST00000167377	57225
Lhx1_peak_1265	chr7:88430636-88432422	ENSMUSG00000025584	Pde8a	ENSMUST00000128154	9064
Lhx1_peak_1266	chr7:88625019-88626647	ENSMUSG00000062444	Ap3b2	ENSMUST00000125634	-2537
Lhx1_peak_1267	chr7:88992314-88993712	ENSMUSG00000066378	Gm10160	ENSMUST00000085094	7667
Lhx1_peak_1268	chr7:89200852-89202882	ENSMUSG00000025105	Bnc1	ENSMUST00000026096	-64682
Lhx1_peak_1269	chr7:89226100-89228657	ENSMUSG00000025105	Bnc1	ENSMUST00000026096	-90193.5
Lhx1_peak_1270	chr7:90045099-90046268	ENSMUSG00000057706	Mex3b	ENSMUST00000082237	-29840.5
Lhx1_peak_1271	chr7:91476841-91478527	ENSMUSG00000065227	U6	ENSMUST00000083293	-5759
Lhx1_peak_1272	chr7:91726709-91728932	ENSMUSG00000030630	Fah	ENSMUST00000153126	22789.5
Lhx1_peak_1273	chr7:95195248-95196557	ENSMUSG00000087947	U7	ENSMUST00000157322	39858.5
Lhx1_peak_1274	chr7:100174201-100175404	ENSMUSG00000086002	Gm16744	ENSMUST00000147522	-19310.5
Lhx1_peak_1275	chr7:101990768-101991375	#N/A	#N/A	#N/A	#N/A
Lhx1_peak_1276	chr7:102835900-102837738	#N/A	#N/A	#N/A	#N/A
Lhx1_peak_1277	chr7:102957937-102959652	#N/A	#N/A	#N/A	#N/A
Lhx1_peak_1278	chr7:103237649-103239102	ENSMUSG00000048078	Odz4	ENSMUST00000107162	81378.5
Lhx1_peak_1279	chr7:103319176-103321198	ENSMUSG00000048078	Odz4	ENSMUST00000107162	-433
Lhx1_peak_1280	chr7:103588153-103590147	ENSMUSG00000082780	Gm8329	ENSMUST00000117302	-4641
Lhx1_peak_1281	chr7:103800204-103801770	ENSMUSG00000048078	Odz4	ENSMUST00000131541	-8305
Lhx1_peak_1282	chr7:103820491-103821881	ENSMUSG00000048078	Odz4	ENSMUST00000131541	-28504
Lhx1_peak_1283	chr7:103866512-103868334	ENSMUSG00000048078	Odz4	ENSMUST00000140140	59021
Lhx1_peak_1284	chr7:104053061-104055027	ENSMUSG00000087980	U6	ENSMUST00000157355	14568
Lhx1_peak_1285	chr7:104264327-104265378	ENSMUSG00000004508	Gab2	ENSMUST00000004622	-34591.5
Lhx1_peak_1286	chr7:105297062-105299703	ENSMUSG00000074006	Omp	ENSMUST00000098281	-4370.5
Lhx1_peak_1287	chr7:105550739-105552684	ENSMUSG00000074003	Gucy2d	ENSMUST00000098274	40219.5
Lhx1_peak_1288	chr7:105931632-105933353	ENSMUSG00000015957	Wnt11	ENSMUST00000163913	51129.5
Lhx1_peak_1289	chr7:105945858-105947415	ENSMUSG00000015957	Wnt11	ENSMUST00000163913	36985.5
Lhx1_peak_1290	chr7:108072622-108074530	ENSMUSG00000032875	Arhgef17	ENSMUST00000107032	7099
Lhx1_peak_1291	chr7:109249280-109251907	ENSMUSG00000030996	Art1	ENSMUST00000033300	-336.5
Lhx1_peak_1292	chr7:115471317-115472217	ENSMUSG00000061975	Olfr492	ENSMUST00000079865	-4588
Lhx1_peak_1293	chr7:115692737-115694917	ENSMUSG00000060759	Olfr503	ENSMUST00000078162	-5786
Lhx1_peak_1294	chr7:115926867-115927603	ENSMUSG00000051200	Olfr513	ENSMUST00000055146	-28863
Lhx1_peak_1295	chr7:116333985-116336168	ENSMUSG00000036111	Lmo1	ENSMUST00000036992	-21254.5
Lhx1_peak_1296	chr7:116650429-116651754	ENSMUSG00000031026	Trim66	ENSMUST00000033339	556.5
Lhx1_peak_1297	chr7:117309547-117311362	ENSMUSG00000031016	Wee1	ENSMUST00000033326	-44590.5
Lhx1_peak_1298	chr7:117882975-117884891	ENSMUSG00000005686	Ampd3	ENSMUST00000170374	27787
Lhx1_peak_1299	chr7:118084538-118086296	ENSMUSG00000005611	Mrvi1	ENSMUST00000125758	4284
Lhx1_peak_1300	chr7:118989115-118990970	ENSMUSG00000077902	AC126435.1	ENSMUST00000104709	-53517.5
Lhx1_peak_1301	chr7:119596653-119598529	ENSMUSG00000030770	Parva	ENSMUST00000139720	-26172
Lhx1_peak_1302	chr7:119886333-119888371	ENSMUSG00000055320	Tead1	ENSMUST00000164363	-1793
Lhx1_peak_1303	chr7:119922444-119925234	ENSMUSG00000055320	Tead1	ENSMUST00000168328	-20779
Lhx1_peak_1304	chr7:119966574-119967685	ENSMUSG00000055320	Tead1	ENSMUST00000168328	-64069.5
Lhx1_peak_1305	chr7:120969213-120971105	ENSMUSG00000038156	Spon1	ENSMUST00000084696	-60471
Lhx1_peak_1306	chr7:122336185-122338165	#N/A	#N/A	#N/A	#N/A
Lhx1_peak_1307	chr7:122551760-122553602	#N/A	#N/A	#N/A	#N/A
Lhx1_peak_1308	chr7:122558343-122559854	#N/A	#N/A	#N/A	#N/A
Lhx1_peak_1309	chr7:123349667-123351427	ENSMUSG00000045659	Plekha7	ENSMUST00000084664	-17192
Lhx1_peak_1310	chr7:123387583-123389491	ENSMUSG00000045659	Plekha7	ENSMUST00000169410	-7247
Lhx1_peak_1311	chr7:124615066-124617066	ENSMUSG00000030657	Xylt1	ENSMUST00000161889	2940
Lhx1_peak_1312	chr7:124664965-124666959	ENSMUSG00000030657	Xylt1	ENSMUST00000161889	-46956
Lhx1_peak_1313	chr7:124732224-124734136	#N/A	#N/A	#N/A	#N/A
Lhx1_peak_1314	chr7:125168711-125170298	ENSMUSG00000008683	Rps15a	ENSMUST00000134270	89237.5
Lhx1_peak_1315	chr7:125197585-125199259	ENSMUSG00000008683	Rps15a	ENSMUST00000134270	60320
Lhx1_peak_1316	chr7:125439781-125441501	ENSMUSG00000087922	U6	ENSMUST00000157297	-17266
Lhx1_peak_1317	chr7:125507581-125509651	ENSMUSG00000058420	Syt17	ENSMUST00000081574	78450
Lhx1_peak_1318	chr7:125736344-125739117	ENSMUSG00000030650	Tmc5	ENSMUST00000121715	3080.5
Lhx1_peak_1319	chr7:126473572-126475307	ENSMUSG00000077653	SNORA17	ENSMUST00000104465	-24677.5
Lhx1_peak_1320	chr7:127909990-127912003	ENSMUSG00000030889	Vwa3a	ENSMUST00000165055	14910.5
Lhx1_peak_1321	chr7:128314534-128316445	ENSMUSG00000034990	Otoa	ENSMUST00000163275	-53585.5
Lhx1_peak_1322	chr7:129157785-129159690	ENSMUSG00000030872	Gga2	ENSMUST00000124566	5943.5
Lhx1_peak_1323	chr7:129620503-129623070	ENSMUSG00000087520	Gm14389	ENSMUST00000140453	6147.5
Lhx1_peak_1324	chr7:130073816-130075394	ENSMUSG00000030779	Rbbp6	ENSMUST00000148880	34595
Lhx1_peak_1325	chr7:130650437-130652638	ENSMUSG00000030757	Zkscan2	ENSMUST00000042470	-7574.5
Lhx1_peak_1326	chr7:130991535-130993198	ENSMUSG00000084484	U2	ENSMUST00000122535	93356.5
Lhx1_peak_1327	chr7:132905848-132907505	ENSMUSG00000032743	D430042O09Rik	ENSMUST00000122337	23092.5
Lhx1_peak_1328	chr7:133126749-133128679	ENSMUSG00000046182	Gsg1l	ENSMUST00000073935	98211
Lhx1_peak_1329	chr7:133132222-133134017	ENSMUSG00000046182	Gsg1l	ENSMUST00000073935	92805.5
Lhx1_peak_1330	chr7:133155482-133156823	ENSMUSG00000046182	Gsg1l	ENSMUST00000073935	69772.5
Lhx1_peak_1331	chr7:133194962-133196806	ENSMUSG00000046182	Gsg1l	ENSMUST00000073935	30041
Lhx1_peak_1332	chr7:133251812-133253626	ENSMUSG00000000131	Xpo6	ENSMUST00000167315	846
Lhx1_peak_1333	chr7:134512881-134514575	ENSMUSG00000054381	Zfp747	ENSMUST00000067425	5836
Lhx1_peak_1334	chr7:134760749-134763122	ENSMUSG00000045639	Zfp629	ENSMUST00000132524	-2624.5
Lhx1_peak_1335	chr7:135677888-135679698	ENSMUSG00000030847	Bag3	ENSMUST00000033136	-11696
Lhx1_peak_1336	chr7:135814653-135817121	ENSMUSG00000042105	Inpp5f	ENSMUST00000130789	-4682
Lhx1_peak_1337	chr7:136718454-136719733	ENSMUSG00000042055	Wdr11	ENSMUST00000084519	16283.5
Lhx1_peak_1338	chr7:136805608-136808315	ENSMUSG00000042055	Wdr11	ENSMUST00000136560	-34414.5
Lhx1_peak_1339	chr7:136917659-136919235	#N/A	#N/A	#N/A	#N/A
Lhx1_peak_1340	chr7:137378402-137380328	ENSMUSG00000030849	Fgfr2	ENSMUST00000127091	-7095
Lhx1_peak_1341	chr7:137394981-137396994	ENSMUSG00000030849	Fgfr2	ENSMUST00000118296	9383.5
Lhx1_peak_1342	chr7:137401618-137403320	ENSMUSG00000030849	Fgfr2	ENSMUST00000119260	2902
Lhx1_peak_1343	chr7:137470781-137472581	ENSMUSG00000082988	Gm5903	ENSMUST00000121836	26195
Lhx1_peak_1344	chr7:137510550-137513555	ENSMUSG00000082988	Gm5903	ENSMUST00000121836	-14176.5
Lhx1_peak_1345	chr7:137720328-137721993	ENSMUSG00000030852	Tacc2	ENSMUST00000059145	-162.5
Lhx1_peak_1346	chr7:137735799-137740504	ENSMUSG00000030852	Tacc2	ENSMUST00000084513	-17153.5
Lhx1_peak_1347	chr7:138031175-138032823	ENSMUSG00000040268	Plekha1	ENSMUST00000154282	-6133
Lhx1_peak_1348	chr7:139806454-139809179	ENSMUSG00000030946	Lhpp	ENSMUST00000133969	-5425.5
Lhx1_peak_1349	chr7:140258587-140260166	ENSMUSG00000030970	Ctbp2	ENSMUST00000164739	-37577.5
Lhx1_peak_1350	chr7:140396703-140398468	ENSMUSG00000030970	Ctbp2	ENSMUST00000171882	-81548.5
Lhx1_peak_1351	chr7:140950626-140952892	ENSMUSG00000030986	Dhx32	ENSMUST00000140593	193
Lhx1_peak_1352	chr7:142675970-142678375	ENSMUSG00000050866	Clrn3	ENSMUST00000053716	43164.5
Lhx1_peak_1353	chr7:143205816-143207103	#N/A	#N/A	#N/A	#N/A
Lhx1_peak_1354	chr7:143431058-143433812	#N/A	#N/A	#N/A	#N/A
Lhx1_peak_1355	chr7:143615428-143617144	ENSMUSG00000087869	7SK	ENSMUST00000157244	84730
Lhx1_peak_1356	chr7:143857420-143859565	#N/A	#N/A	#N/A	#N/A
Lhx1_peak_1357	chr7:144055133-144057400	ENSMUSG00000054612	Mgmt	ENSMUST00000081510	30027.5
Lhx1_peak_1358	chr7:144622682-144624803	ENSMUSG00000031068	Glrx3	ENSMUST00000064404	5588.5
Lhx1_peak_1359	chr7:144652471-144654247	ENSMUSG00000031068	Glrx3	ENSMUST00000064404	-24028
Lhx1_peak_1360	chr7:147152014-147153991	ENSMUSG00000085354	Gm2044	ENSMUST00000130771	-9064.5
Lhx1_peak_1361	chr7:148153388-148155783	ENSMUSG00000025491	Ifitm1	ENSMUST00000026564	-646.5
Lhx1_peak_1362	chr7:148823465-148825816	ENSMUSG00000048191	Muc6	ENSMUST00000171124	16566.5
Lhx1_peak_1363	chr7:149467995-149471459	ENSMUSG00000089731	Gm10013	ENSMUST00000106074	-2883
Lhx1_peak_1364	chr7:149506856-149508522	ENSMUSG00000083812	Gm5054	ENSMUST00000072852	-15490
Lhx1_peak_1365	chr7:149515480-149517523	ENSMUSG00000045777	6330512M04Rik	ENSMUST00000131791	7425.5
Lhx1_peak_1366	chr7:149723036-149724958	ENSMUSG00000037772	Mrpl23	ENSMUST00000141098	-1988
Lhx1_peak_1367	chr7:149725235-149727188	ENSMUSG00000037772	Mrpl23	ENSMUST00000141098	-4202.5
Lhx1_peak_1368	chr7:149733804-149735403	ENSMUSG00000087090	Nctc1	ENSMUST00000123668	9897.5
Lhx1_peak_1369	chr7:149747372-149750079	ENSMUSG00000087090	Nctc1	ENSMUST00000123668	-4224.5
Lhx1_peak_1370	chr7:149798303-149800169	ENSMUSG00000000031	H19	ENSMUST00000136359	-35188
Lhx1_peak_1371	chr7:150016695-150017897	ENSMUSG00000073781	Gm6471	ENSMUST00000097935	-164
Lhx1_peak_1372	chr7:150082723-150084538	ENSMUSG00000000214	Th	ENSMUST00000138482	-1116.5
Lhx1_peak_1373	chr7:150308989-150311075	ENSMUSG00000009545	Kcnq1	ENSMUST00000165908	-16576
Lhx1_peak_1374	chr7:151393592-151395571	ENSMUSG00000037541	Shank2	ENSMUST00000105900	-33147.5
Lhx1_peak_1375	chr7:151553850-151555539	ENSMUSG00000085745	Gm14372	ENSMUST00000125355	38143.5
Lhx1_peak_1376	chr7:151605624-151607489	ENSMUSG00000037541	Shank2	ENSMUST00000136979	-2826.5
Lhx1_peak_1377	chr7:151747427-151749050	ENSMUSG00000073778	Gm10574	ENSMUST00000097928	5021.5
Lhx1_peak_1378	chr7:151813011-151815444	ENSMUSG00000031075	Ano1	ENSMUST00000131571	-20027.5
Lhx1_peak_1379	chr7:151839029-151841182	ENSMUSG00000031075	Ano1	ENSMUST00000141632	15176.5
Lhx1_peak_1380	chr7:152060236-152062053	ENSMUSG00000050917	Fgf4	ENSMUST00000060336	-13853.5
Lhx1_peak_1381	chr7:152294344-152296344	#N/A	#N/A	#N/A	#N/A
Lhx1_peak_1382	chr8:3416724-3419070	ENSMUSG00000004568	Arhgef18	ENSMUST00000156085	19114
Lhx1_peak_1383	chr8:4369329-4371000	ENSMUSG00000023235	Ccl25	ENSMUST00000024004	-20576.5
Lhx1_peak_1384	chr8:4685051-4686943	ENSMUSG00000090435	Gm6410	ENSMUST00000105524	-7535
Lhx1_peak_1385	chr8:4890211-4892047	ENSMUSG00000062152	Rpl21-ps14	ENSMUST00000080279	-29960
Lhx1_peak_1386	chr8:8258199-8259338	#N/A	#N/A	#N/A	#N/A
Lhx1_peak_1387	chr8:8483890-8485699	#N/A	#N/A	#N/A	#N/A
Lhx1_peak_1388	chr8:8487931-8491026	#N/A	#N/A	#N/A	#N/A
Lhx1_peak_1389	chr8:8520894-8522459	#N/A	#N/A	#N/A	#N/A
Lhx1_peak_1390	chr8:8608422-8610395	ENSMUSG00000001300	Efnb2	ENSMUST00000152698	29954.5
Lhx1_peak_1391	chr8:8892603-8893942	#N/A	#N/A	#N/A	#N/A
Lhx1_peak_1392	chr8:10360801-10362456	ENSMUSG00000039057	Myo16	ENSMUST00000042103	-89056.5
Lhx1_peak_1393	chr8:10664655-10667240	#N/A	#N/A	#N/A	#N/A
Lhx1_peak_1394	chr8:10759945-10761765	#N/A	#N/A	#N/A	#N/A
Lhx1_peak_1395	chr8:10923621-10926885	ENSMUSG00000038917	3930402G23Rik	ENSMUST00000040608	3204
Lhx1_peak_1396	chr8:10971553-10973912	ENSMUSG00000085270	9530052E02Rik	ENSMUST00000152821	35117.5
Lhx1_peak_1397	chr8:11393345-11395183	ENSMUSG00000031503	Col4a2	ENSMUST00000145295	10644
Lhx1_peak_1398	chr8:12277852-12279859	ENSMUSG00000074473	A230072I06Rik	ENSMUST00000098935	-36.5
Lhx1_peak_1399	chr8:12312254-12314437	ENSMUSG00000074473	A230072I06Rik	ENSMUST00000098935	-34526.5
Lhx1_peak_1400	chr8:12324244-12326031	ENSMUSG00000089234	7SK	ENSMUST00000158609	31015.5
Lhx1_peak_1401	chr8:12547366-12548931	ENSMUSG00000010435	Spaca7	ENSMUST00000010579	24900.5
Lhx1_peak_1402	chr8:14305952-14307782	ENSMUSG00000088311	SNORA17	ENSMUST00000157686	-33556
Lhx1_peak_1403	chr8:14339232-14341346	ENSMUSG00000047495	Dlgap2	ENSMUST00000141155	41445
Lhx1_peak_1404	chr8:14381556-14383803	ENSMUSG00000047495	Dlgap2	ENSMUST00000141214	-683.5
Lhx1_peak_1405	chr8:15070568-15072392	ENSMUSG00000031461	Myom2	ENSMUST00000131251	-11290
Lhx1_peak_1406	chr8:15120741-15123237	ENSMUSG00000031461	Myom2	ENSMUST00000140033	-2982
Lhx1_peak_1407	chr8:15390838-15393784	ENSMUSG00000089459	5S_rRNA	ENSMUST00000158834	20013
Lhx1_peak_1408	chr8:15584162-15585592	#N/A	#N/A	#N/A	#N/A
Lhx1_peak_1409	chr8:16082642-16083869	ENSMUSG00000093142	Mir3106	ENSMUST00000175401	85582.5
Lhx1_peak_1410	chr8:16313483-16315773	ENSMUSG00000060924	Csmd1	ENSMUST00000110789	43826
Lhx1_peak_1411	chr8:17834609-17836121	#N/A	#N/A	#N/A	#N/A
Lhx1_peak_1412	chr8:18657434-18659226	ENSMUSG00000090334	Gm17149	ENSMUST00000164712	-1341
Lhx1_peak_1413	chr8:18711023-18712756	ENSMUSG00000031465	Angpt2	ENSMUST00000170200	-12342.5
Lhx1_peak_1414	chr8:19722517-19726157	ENSMUSG00000074456	4930467E23Rik	ENSMUST00000098909	5409
Lhx1_peak_1415	chr8:19874784-19877691	ENSMUSG00000071796	6820431F20Rik	ENSMUST00000096485	2534.5
Lhx1_peak_1416	chr8:19914349-19919561	ENSMUSG00000071796	6820431F20Rik	ENSMUST00000098901	-23831
Lhx1_peak_1417	chr8:19919660-19930612	ENSMUSG00000071796	6820431F20Rik	ENSMUST00000098901	-32012
Lhx1_peak_1418	chr8:19961986-19966049	ENSMUSG00000074449	Gm15319	ENSMUST00000084046	-5229.5
Lhx1_peak_1419	chr8:22968343-22970167	ENSMUSG00000044743	Defb10	ENSMUST00000054162	118
Lhx1_peak_1420	chr8:23016403-23018241	ENSMUSG00000045337	Defb11	ENSMUST00000051965	-438
Lhx1_peak_1421	chr8:24497162-24500226	ENSMUSG00000031548	Sfrp1	ENSMUST00000033952	23280
Lhx1_peak_1422	chr8:25154120-25155639	#N/A	#N/A	#N/A	#N/A
Lhx1_peak_1423	chr8:26176339-26178444	ENSMUSG00000031557	Plekha2	ENSMUST00000125466	24426.5
Lhx1_peak_1424	chr8:26480879-26482761	ENSMUSG00000074412	Gm10689	ENSMUST00000098864	82925
Lhx1_peak_1425	chr8:26547094-26548753	ENSMUSG00000074412	Gm10689	ENSMUST00000098864	16821.5
Lhx1_peak_1426	chr8:26573507-26577198	ENSMUSG00000074412	Gm10689	ENSMUST00000098864	-10607.5
Lhx1_peak_1427	chr8:26652957-26655141	ENSMUSG00000086134	Gm16159	ENSMUST00000140451	9983
Lhx1_peak_1428	chr8:27159908-27161217	ENSMUSG00000037234	Hook3	ENSMUST00000152144	-5520.5
Lhx1_peak_1429	chr8:28071119-28072990	ENSMUSG00000085795	Zfp703	ENSMUST00000154256	15753.5
Lhx1_peak_1430	chr8:28168431-28170336	ENSMUSG00000091154	1700024N20Rik	ENSMUST00000163731	-15914.5
Lhx1_peak_1431	chr8:31086943-31088014	#N/A	#N/A	#N/A	#N/A
Lhx1_peak_1432	chr8:32111844-32113839	ENSMUSG00000039661	Dusp26	ENSMUST00000036631	87101.5
Lhx1_peak_1433	chr8:35102007-35104192	ENSMUSG00000054618	Gm9951	ENSMUST00000139529	9216.5
Lhx1_peak_1434	chr8:35113620-35115214	ENSMUSG00000054618	Gm9951	ENSMUST00000139529	-2101
Lhx1_peak_1435	chr8:35752218-35754212	#N/A	#N/A	#N/A	#N/A
Lhx1_peak_1436	chr8:35795153-35797259	ENSMUSG00000031530	Dusp4	ENSMUST00000033930	74145
Lhx1_peak_1437	chr8:35843601-35845901	ENSMUSG00000031530	Dusp4	ENSMUST00000033930	25600
Lhx1_peak_1438	chr8:37658529-37660073	ENSMUSG00000031523	Dlc1	ENSMUST00000145245	17627
Lhx1_peak_1439	chr8:40238064-40239211	#N/A	#N/A	#N/A	#N/A
Lhx1_peak_1440	chr8:40240623-40241758	#N/A	#N/A	#N/A	#N/A
Lhx1_peak_1441	chr8:41287891-41288867	ENSMUSG00000031603	Fgf20	ENSMUST00000034014	83928
Lhx1_peak_1442	chr8:46056057-46057979	ENSMUSG00000070047	Fat1	ENSMUST00000093529	-21456
Lhx1_peak_1443	chr8:46555990-46557470	ENSMUSG00000031626	Sorbs2	ENSMUST00000124544	36418
Lhx1_peak_1444	chr8:46642640-46644010	ENSMUSG00000077499	SNORA17	ENSMUST00000104311	23776
Lhx1_peak_1445	chr8:47102388-47102862	ENSMUSG00000031637	Lrp2bp	ENSMUST00000132341	5209
Lhx1_peak_1446	chr8:47531024-47532422	ENSMUSG00000018796	Acsl1	ENSMUST00000034046	24672
Lhx1_peak_1447	chr8:48408982-48410781	ENSMUSG00000038143	Stox2	ENSMUST00000110367	27820.5
Lhx1_peak_1448	chr8:48811324-48814694	ENSMUSG00000064508	n-R5s96	ENSMUST00000082574	-8409
Lhx1_peak_1449	chr8:49541504-49542984	ENSMUSG00000031561	Odz3	ENSMUST00000110348	-39641
Lhx1_peak_1450	chr8:50546837-50548393	ENSMUSG00000031559	4930555F03Rik	ENSMUST00000163925	1062
Lhx1_peak_1451	chr8:54700844-54702494	ENSMUSG00000039396	Neil3	ENSMUST00000153267	-3751
Lhx1_peak_1452	chr8:59299977-59300595	#N/A	#N/A	#N/A	#N/A
Lhx1_peak_1453	chr8:59913985-59915885	ENSMUSG00000031610	Scrg1	ENSMUST00000034023	19785
Lhx1_peak_1454	chr8:62581154-62582261	ENSMUSG00000065727	U6	ENSMUST00000083793	-23320.5
Lhx1_peak_1455	chr8:63761312-63763496	ENSMUSG00000031642	Sh3rf1	ENSMUST00000093488	-59398
Lhx1_peak_1456	chr8:63881249-63883386	ENSMUSG00000056943	Gm10015	ENSMUST00000072570	-39037.5
Lhx1_peak_1457	chr8:64107629-64109205	ENSMUSG00000058056	Palld	ENSMUST00000121200	-38478
Lhx1_peak_1458	chr8:69646983-69647819	ENSMUSG00000080437	U6atac	ENSMUST00000116787	89917
Lhx1_peak_1459	chr8:70756380-70757162	ENSMUSG00000090348	Gm17236	ENSMUST00000169100	-4459
Lhx1_peak_1460	chr8:71997923-71999465	ENSMUSG00000091848	Gm7697	ENSMUST00000172179	47945
Lhx1_peak_1461	chr8:72951979-72954047	ENSMUSG00000003575	Crtc1	ENSMUST00000153632	2171
Lhx1_peak_1462	chr8:74328322-74329842	ENSMUSG00000091391	Gm5373	ENSMUST00000110075	52026
Lhx1_peak_1463	chr8:75166379-75167873	ENSMUSG00000048148	Nwd1	ENSMUST00000161386	3484
Lhx1_peak_1464	chr8:77455877-77457818	ENSMUSG00000031621	Isx	ENSMUST00000174427	-59408.5
Lhx1_peak_1465	chr8:77541912-77543107	ENSMUSG00000034518	Hmgxb4	ENSMUST00000109940	-2388.5
Lhx1_peak_1466	chr8:77606697-77608253	ENSMUSG00000005413	Hmox1	ENSMUST00000005548	10015
Lhx1_peak_1467	chr8:77680697-77682833	ENSMUSG00000005410	Mcm5	ENSMUST00000005545	-48242
Lhx1_peak_1468	chr8:79811666-79813464	ENSMUSG00000088942	U2	ENSMUST00000158317	-93971
Lhx1_peak_1469	chr8:80663537-80666062	ENSMUSG00000037101	Ttc29	ENSMUST00000117845	72396.5
Lhx1_peak_1470	chr8:81148252-81149628	#N/A	#N/A	#N/A	#N/A
Lhx1_peak_1471	chr8:81977930-81980608	ENSMUSG00000031681	Smad1	ENSMUST00000066091	-55852
Lhx1_peak_1472	chr8:83075623-83077608	ENSMUSG00000086912	4930505O20Rik	ENSMUST00000142188	-38243.5
Lhx1_peak_1473	chr8:86813256-86814576	ENSMUSG00000004994	Ccdc130	ENSMUST00000098578	-19637
Lhx1_peak_1474	chr8:87024929-87026655	ENSMUSG00000034656	Cacna1a	ENSMUST00000129620	45201
Lhx1_peak_1475	chr8:89675282-89677584	#N/A	#N/A	#N/A	#N/A
Lhx1_peak_1476	chr8:90183384-90186005	ENSMUSG00000089301	7SK	ENSMUST00000158676	-24138.5
Lhx1_peak_1477	chr8:90240004-90241422	ENSMUSG00000089301	7SK	ENSMUST00000158676	-80157
Lhx1_peak_1478	chr8:90354004-90357785	ENSMUSG00000045333	Zfp423	ENSMUST00000165770	-27556.5
Lhx1_peak_1479	chr8:90940691-90942121	ENSMUSG00000031660	Brd7	ENSMUST00000034085	-55313
Lhx1_peak_1480	chr8:91126825-91128859	ENSMUSG00000031662	Snx20	ENSMUST00000034087	32185
Lhx1_peak_1481	chr8:91525749-91527973	ENSMUSG00000031665	Sall1	ENSMUST00000034090	41200
Lhx1_peak_1482	chr8:91596239-91598098	ENSMUSG00000031665	Sall1	ENSMUST00000034090	-29107.5
Lhx1_peak_1483	chr8:91685564-91686789	ENSMUSG00000069962	Gm5356	ENSMUST00000093326	25282.5
Lhx1_peak_1484	chr8:91794588-91797334	ENSMUSG00000069962	Gm5356	ENSMUST00000093326	-84502
Lhx1_peak_1485	chr8:92873012-92874574	ENSMUSG00000043668	Tox3	ENSMUST00000109621	-1551
Lhx1_peak_1486	chr8:93385111-93387409	ENSMUSG00000056608	Chd9	ENSMUST00000048665	-33526
Lhx1_peak_1487	chr8:93399805-93402073	ENSMUSG00000074171	Gm6658	ENSMUST00000098517	31375
Lhx1_peak_1488	chr8:93478858-93479734	ENSMUSG00000056608	Chd9	ENSMUST00000169574	38
Lhx1_peak_1489	chr8:94388711-94390304	ENSMUSG00000046413	D230002A01Rik	ENSMUST00000133528	-63433.5
Lhx1_peak_1490	chr8:94588787-94591562	ENSMUSG00000065636	U6	ENSMUST00000083702	-26358.5
Lhx1_peak_1491	chr8:94594246-94596945	ENSMUSG00000065636	U6	ENSMUST00000083702	-31779.5
Lhx1_peak_1492	chr8:94656808-94658786	ENSMUSG00000065636	U6	ENSMUST00000083702	-93981
Lhx1_peak_1493	chr8:95300688-95302073	ENSMUSG00000091112	Gm17310	ENSMUST00000172383	42665.5
Lhx1_peak_1494	chr8:96025464-96027168	ENSMUSG00000058346	Ces5a	ENSMUST00000080391	-17728
Lhx1_peak_1495	chr8:96412191-96414269	ENSMUSG00000031748	Gnao1	ENSMUST00000127900	6901
Lhx1_peak_1496	chr8:96613128-96614159	ENSMUSG00000031755	Bbs2	ENSMUST00000034206	9067.5
Lhx1_peak_1497	chr8:97506310-97508733	ENSMUSG00000031785	Gpr56	ENSMUST00000093271	981.5
Lhx1_peak_1498	chr8:99572193-99573786	#N/A	#N/A	#N/A	#N/A
Lhx1_peak_1499	chr8:102547191-102548481	ENSMUSG00000071041	Gm15210	ENSMUST00000085034	6557
Lhx1_peak_1500	chr8:105837835-105839346	#N/A	#N/A	#N/A	#N/A
Lhx1_peak_1501	chr8:106461669-106463760	#N/A	#N/A	#N/A	#N/A
Lhx1_peak_1502	chr8:107125715-107127632	ENSMUSG00000048371	Pdp2	ENSMUST00000059588	-11305.5
Lhx1_peak_1503	chr8:107675885-107677878	ENSMUSG00000031885	Cbfb	ENSMUST00000109395	17692.5
Lhx1_peak_1504	chr8:108145623-108147968	ENSMUSG00000089432	Mir1966	ENSMUST00000158807	-7429.5
Lhx1_peak_1505	chr8:108459111-108460957	ENSMUSG00000087436	Gm16156	ENSMUST00000141168	-1801
Lhx1_peak_1506	chr8:109030708-109032958	ENSMUSG00000061048	Cdh3	ENSMUST00000163692	2958
Lhx1_peak_1507	chr8:109144202-109145668	ENSMUSG00000000303	Cdh1	ENSMUST00000136580	-16892
Lhx1_peak_1508	chr8:109745490-109746952	ENSMUSG00000003847	Nfat5	ENSMUST00000077440	71149
Lhx1_peak_1509	chr8:109749392-109751704	ENSMUSG00000003847	Nfat5	ENSMUST00000077440	66822
Lhx1_peak_1510	chr8:110300484-110302358	ENSMUSG00000092895	AC127086.1	ENSMUST00000175154	63436
Lhx1_peak_1511	chr8:111272117-111273800	ENSMUSG00000038872	Zfhx3	ENSMUST00000043896	-34414.5
Lhx1_peak_1512	chr8:111535825-111537723	ENSMUSG00000085859	D030068K23Rik	ENSMUST00000131438	62348
Lhx1_peak_1513	chr8:111980619-111982584	ENSMUSG00000092821	AC123838.1	ENSMUST00000175080	-31957.5
Lhx1_peak_1514	chr8:113005405-113007297	ENSMUSG00000093112	AC069308.1	ENSMUST00000175371	16401
Lhx1_peak_1515	chr8:114039803-114041600	ENSMUSG00000031959	Wdr59	ENSMUST00000038193	5305.5
Lhx1_peak_1516	chr8:114257006-114258978	ENSMUSG00000031955	Bcar1	ENSMUST00000109137	-1956
Lhx1_peak_1517	chr8:117369227-117370919	#N/A	#N/A	#N/A	#N/A
Lhx1_peak_1518	chr8:117533870-117535577	ENSMUSG00000088428	5S_rRNA	ENSMUST00000157803	42089.5
Lhx1_peak_1519	chr8:117535682-117537211	ENSMUSG00000088428	5S_rRNA	ENSMUST00000157803	40366.5
Lhx1_peak_1520	chr8:117561608-117563325	ENSMUSG00000088428	5S_rRNA	ENSMUST00000157803	14346.5
Lhx1_peak_1521	chr8:117681499-117684788	#N/A	#N/A	#N/A	#N/A
Lhx1_peak_1522	chr8:119497719-119499539	ENSMUSG00000031847	1700030J22Rik	ENSMUST00000070577	4214
Lhx1_peak_1523	chr8:119774684-119775975	ENSMUSG00000034390	4933407C03Rik	ENSMUST00000166750	5589.5
Lhx1_peak_1524	chr8:119969822-119971548	ENSMUSG00000034330	Plcg2	ENSMUST00000081232	51506
Lhx1_peak_1525	chr8:122145720-122147554	ENSMUSG00000024266	Adad2	ENSMUST00000098361	-9990
Lhx1_peak_1526	chr8:122167672-122169679	ENSMUSG00000045246	Kcng4	ENSMUST00000061828	-9095.5
Lhx1_peak_1527	chr8:122212624-122214050	ENSMUSG00000034112	Atp2c2	ENSMUST00000095171	10572
Lhx1_peak_1528	chr8:122267033-122269076	ENSMUSG00000034105	4632415K11Rik	ENSMUST00000093096	29263.5
Lhx1_peak_1529	chr8:122667920-122669571	ENSMUSG00000031824	6430548M08Rik	ENSMUST00000108950	83.5
Lhx1_peak_1530	chr8:122699913-122702302	ENSMUSG00000042269	Fam92b	ENSMUST00000153177	155.5
Lhx1_peak_1531	chr8:122823739-122825579	#N/A	#N/A	#N/A	#N/A
Lhx1_peak_1532	chr8:122826864-122832104	#N/A	#N/A	#N/A	#N/A
Lhx1_peak_1533	chr8:122856879-122861806	#N/A	#N/A	#N/A	#N/A
Lhx1_peak_1534	chr8:123072782-123075114	ENSMUSG00000031822	Gse1	ENSMUST00000118136	-12619
Lhx1_peak_1535	chr8:123086450-123088523	ENSMUSG00000031822	Gse1	ENSMUST00000147327	7694.5
Lhx1_peak_1536	chr8:123411067-123412832	#N/A	#N/A	#N/A	#N/A
Lhx1_peak_1537	chr8:123413586-123415409	#N/A	#N/A	#N/A	#N/A
Lhx1_peak_1538	chr8:123765362-123766773	#N/A	#N/A	#N/A	#N/A
Lhx1_peak_1539	chr8:123900901-123903297	#N/A	#N/A	#N/A	#N/A
Lhx1_peak_1540	chr8:124490334-124492277	ENSMUSG00000091952	Gm17709	ENSMUST00000174536	6416.5
Lhx1_peak_1541	chr8:124800820-124802918	ENSMUSG00000049577	Zfpm1	ENSMUST00000054052	4172
Lhx1_peak_1542	chr8:125046521-125048948	ENSMUSG00000065080	U6	ENSMUST00000083146	-3160.5
Lhx1_peak_1543	chr8:125337704-125339845	ENSMUSG00000074046	Gm16378	ENSMUST00000082166	26703.5
Lhx1_peak_1544	chr8:126239285-126242013	ENSMUSG00000085789	4732419C18Rik	ENSMUST00000151552	37479
Lhx1_peak_1545	chr8:126611497-126613167	ENSMUSG00000031976	Urb2	ENSMUST00000034457	-65038
Lhx1_peak_1546	chr8:126928088-126929927	ENSMUSG00000050751	Pgbd5	ENSMUST00000136892	-11891.5
Lhx1_peak_1547	chr8:128296683-128298385	ENSMUSG00000060212	Pcnxl2	ENSMUST00000119305	494
Lhx1_peak_1548	chr8:128487284-128489234	ENSMUSG00000033998	Kcnk1	ENSMUST00000046765	30743
Lhx1_peak_1549	chr8:129133949-129136254	ENSMUSG00000051495	Irf2bp2	ENSMUST00000054960	-17765.5
Lhx1_peak_1550	chr8:129189220-129191646	ENSMUSG00000051495	Irf2bp2	ENSMUST00000054960	-73097
Lhx1_peak_1551	chr8:129631277-129632388	ENSMUSG00000025812	Pard3	ENSMUST00000161277	-34692.5
Lhx1_peak_1552	chr8:131270255-131272267	ENSMUSG00000025809	Itgb1	ENSMUST00000149116	-23028
Lhx1_peak_1553	chr8_random:35385-37454	#N/A	#N/A	#N/A	#N/A
Lhx1_peak_1554	chr8_random:384801-388743	#N/A	#N/A	#N/A	#N/A
Lhx1_peak_1555	chr8_random:675269-685957	#N/A	#N/A	#N/A	#N/A
Lhx1_peak_1556	chr8_random:701934-703369	#N/A	#N/A	#N/A	#N/A
Lhx1_peak_1557	chr8_random:708403-713846	#N/A	#N/A	#N/A	#N/A
Lhx1_peak_1558	chr8_random:721205-724778	#N/A	#N/A	#N/A	#N/A
Lhx1_peak_1559	chr8_random:815314-821706	#N/A	#N/A	#N/A	#N/A
Lhx1_peak_1560	chr8_random:836640-838781	#N/A	#N/A	#N/A	#N/A
Lhx1_peak_1561	chr9:8458381-8460145	ENSMUSG00000031997	Trpc6	ENSMUST00000050433	85169
Lhx1_peak_1562	chr9:11939880-11941425	#N/A	#N/A	#N/A	#N/A
Lhx1_peak_1563	chr9:13452723-13454245	ENSMUSG00000031925	Maml2	ENSMUST00000161245	13420
Lhx1_peak_1564	chr9:15395451-15397045	ENSMUSG00000039977	Ccdc67	ENSMUST00000137164	-3715
Lhx1_peak_1565	chr9:15665183-15666632	ENSMUSG00000050901	Mtnr1b	ENSMUST00000057920	13092.5
Lhx1_peak_1566	chr9:16303199-16305460	#N/A	#N/A	#N/A	#N/A
Lhx1_peak_1567	chr9:20093201-20094363	ENSMUSG00000059623	Olfr39	ENSMUST00000071725	-6987
Lhx1_peak_1568	chr9:21053831-21056136	ENSMUSG00000045087	S1pr5	ENSMUST00000122088	-2096.5
Lhx1_peak_1569	chr9:21981817-21983235	ENSMUSG00000061167	Rpl15-ps3	ENSMUST00000088480	8139
Lhx1_peak_1570	chr9:22815570-22817084	#N/A	#N/A	#N/A	#N/A
Lhx1_peak_1571	chr9:23006809-23008646	ENSMUSG00000031963	Bmper	ENSMUST00000071982	19792.5
Lhx1_peak_1572	chr9:23393300-23394679	#N/A	#N/A	#N/A	#N/A
Lhx1_peak_1573	chr9:24150545-24152034	ENSMUSG00000088104	SNORA17	ENSMUST00000157479	4272.5
Lhx1_peak_1574	chr9:24329733-24330689	ENSMUSG00000043067	Dpy19l1	ENSMUST00000170356	-22627
Lhx1_peak_1575	chr9:26326992-26328792	#N/A	#N/A	#N/A	#N/A
Lhx1_peak_1576	chr9:26955690-26957646	ENSMUSG00000031990	Jam3	ENSMUST00000034472	6297
Lhx1_peak_1577	chr9:27510858-27512088	ENSMUSG00000062257	Opcml	ENSMUST00000134002	86887
Lhx1_peak_1578	chr9:29240661-29242628	ENSMUSG00000059974	Ntm	ENSMUST00000115237	-21855.5
Lhx1_peak_1579	chr9:29338170-29340149	ENSMUSG00000085638	Gm15521	ENSMUST00000141752	60935.5
Lhx1_peak_1580	chr9:29671886-29674090	ENSMUSG00000059974	Ntm	ENSMUST00000146651	97716
Lhx1_peak_1581	chr9:30256547-30258218	ENSMUSG00000031993	Snx19	ENSMUST00000164099	-22468.5
Lhx1_peak_1582	chr9:30928219-30929931	ENSMUSG00000031995	St14	ENSMUST00000123557	10306
Lhx1_peak_1583	chr9:31490181-31492650	#N/A	#N/A	#N/A	#N/A
Lhx1_peak_1584	chr9:31796363-31798300	ENSMUSG00000091639	Gm3756	ENSMUST00000169182	-52991.5
Lhx1_peak_1585	chr9:32161389-32164590	ENSMUSG00000032034	Kcnj5	ENSMUST00000034533	-11167.5
Lhx1_peak_1586	chr9:32414045-32415762	ENSMUSG00000032035	Ets1	ENSMUST00000058892	28902.5
Lhx1_peak_1587	chr9:32492460-32494492	ENSMUSG00000032035	Ets1	ENSMUST00000093875	10151
Lhx1_peak_1588	chr9:33041014-33041983	#N/A	#N/A	#N/A	#N/A
Lhx1_peak_1589	chr9:34706391-34708377	ENSMUSG00000032036	Kirrel3	ENSMUST00000045091	5114
Lhx1_peak_1590	chr9:35197207-35198529	ENSMUSG00000038119	Cdon	ENSMUST00000151682	30845
Lhx1_peak_1591	chr9:36757285-36759428	ENSMUSG00000035934	Pknox2	ENSMUST00000175938	17718.5
Lhx1_peak_1592	chr9:36771022-36772965	ENSMUSG00000035934	Pknox2	ENSMUST00000175938	4081.5
Lhx1_peak_1593	chr9:36808954-36811113	ENSMUSG00000093721	Gm3896	ENSMUST00000176020	13309.5
Lhx1_peak_1594	chr9:36860031-36862984	ENSMUSG00000077401	n-R5s82	ENSMUST00000104213	-27523.5
Lhx1_peak_1595	chr9:37260976-37262891	ENSMUSG00000032128	Robo3	ENSMUST00000081943	-21173.5
Lhx1_peak_1596	chr9:37263355-37265480	ENSMUSG00000032128	Robo3	ENSMUST00000081943	-23657.5
Lhx1_peak_1597	chr9:37380146-37381540	ENSMUSG00000053310	Nrgn	ENSMUST00000065668	-20513
Lhx1_peak_1598	chr9:39139843-39141876	ENSMUSG00000057349	Olfr948	ENSMUST00000076516	-13662.5
Lhx1_peak_1599	chr9:40445691-40447871	ENSMUSG00000032024	9030425E11Rik	ENSMUST00000139577	47264
Lhx1_peak_1600	chr9:40616416-40618109	ENSMUSG00000064791	Snord14e	ENSMUST00000082857	-4431.5
Lhx1_peak_1601	chr9:40666228-40668621	ENSMUSG00000054360	Bsx	ENSMUST00000067375	14785.5
Lhx1_peak_1602	chr9:41543834-41545404	#N/A	#N/A	#N/A	#N/A
Lhx1_peak_1603	chr9:41697399-41699410	ENSMUSG00000049313	Sorl1	ENSMUST00000134560	84265.5
Lhx1_peak_1604	chr9:42380615-42382644	ENSMUSG00000091403	9530085L02Rik	ENSMUST00000167640	39520.5
Lhx1_peak_1605	chr9:42635313-42637148	ENSMUSG00000032017	Grik4	ENSMUST00000034515	-19497.5
Lhx1_peak_1606	chr9:42692596-42695557	ENSMUSG00000032017	Grik4	ENSMUST00000114865	58499.5
Lhx1_peak_1607	chr9:43468528-43470087	ENSMUSG00000032012	Pvrl1	ENSMUST00000034510	83351.5
Lhx1_peak_1608	chr9:43505271-43507412	ENSMUSG00000032012	Pvrl1	ENSMUST00000034510	46317.5
Lhx1_peak_1609	chr9:43567934-43570134	ENSMUSG00000032012	Pvrl1	ENSMUST00000034510	-16375
Lhx1_peak_1610	chr9:44473717-44475360	ENSMUSG00000032098	Treh	ENSMUST00000034609	6777.5
Lhx1_peak_1611	chr9:44862907-44864045	ENSMUSG00000070305	Mpzl3	ENSMUST00000114663	-176
Lhx1_peak_1612	chr9:46305537-46308440	ENSMUSG00000077383	SNORA17	ENSMUST00000104195	64068.5
Lhx1_peak_1613	chr9:46361681-46364216	ENSMUSG00000077383	SNORA17	ENSMUST00000104195	8108.5
Lhx1_peak_1614	chr9:46720872-46722161	#N/A	#N/A	#N/A	#N/A
Lhx1_peak_1615	chr9:47170234-47172373	#N/A	#N/A	#N/A	#N/A
Lhx1_peak_1616	chr9:47229528-47231783	#N/A	#N/A	#N/A	#N/A
Lhx1_peak_1617	chr9:47668822-47670864	ENSMUSG00000032076	Cadm1	ENSMUST00000168609	-64336
Lhx1_peak_1618	chr9:47711883-47713615	#N/A	#N/A	#N/A	#N/A
Lhx1_peak_1619	chr9:47919375-47921057	#N/A	#N/A	#N/A	#N/A
Lhx1_peak_1620	chr9:48217156-48218185	ENSMUSG00000044229	Fam55d	ENSMUST00000165119	-19736.5
Lhx1_peak_1621	chr9:48328775-48330517	ENSMUSG00000080401	AC160992.1	ENSMUST00000116751	-14481
Lhx1_peak_1622	chr9:48454831-48456711	ENSMUSG00000032271	Nnmt	ENSMUST00000119426	-42513
Lhx1_peak_1623	chr9:48482497-48484309	ENSMUSG00000032271	Nnmt	ENSMUST00000034808	-70145
Lhx1_peak_1624	chr9:48602369-48604240	ENSMUSG00000066687	Zbtb16	ENSMUST00000093852	40745.5
Lhx1_peak_1625	chr9:49743459-49745318	#N/A	#N/A	#N/A	#N/A
Lhx1_peak_1626	chr9:50362086-50363950	ENSMUSG00000032066	Bco2	ENSMUST00000119103	268
Lhx1_peak_1627	chr9:53579777-53581892	ENSMUSG00000042195	Slc35f2	ENSMUST00000048670	38507.5
Lhx1_peak_1628	chr9:53653582-53655417	ENSMUSG00000079556	Gm11147	ENSMUST00000114375	29459.5
Lhx1_peak_1629	chr9:54914439-54916753	ENSMUSG00000035200	Chrnb4	ENSMUST00000034854	-19245
Lhx1_peak_1630	chr9:54930099-54932230	ENSMUSG00000088728	U7	ENSMUST00000158103	21481.5
Lhx1_peak_1631	chr9:56379108-56380907	ENSMUSG00000086574	Gm16960	ENSMUST00000142209	74492.5
Lhx1_peak_1632	chr9:56403733-56405720	ENSMUSG00000086574	Gm16960	ENSMUST00000142209	49773.5
Lhx1_peak_1633	chr9:56430584-56432575	ENSMUSG00000086574	Gm16960	ENSMUST00000142209	22920.5
Lhx1_peak_1634	chr9:56529922-56531673	ENSMUSG00000049556	Lingo1	ENSMUST00000053568	2262.5
Lhx1_peak_1635	chr9:57114495-57117515	ENSMUSG00000032300	1700017B05Rik	ENSMUST00000034846	-5599
Lhx1_peak_1636	chr9:57117618-57119244	ENSMUSG00000032300	1700017B05Rik	ENSMUST00000034846	-8025
Lhx1_peak_1637	chr9:57401602-57403404	ENSMUSG00000032306	Mpi	ENSMUST00000034856	-1933
Lhx1_peak_1638	chr9:57645759-57647717	ENSMUSG00000004661	Arid3b	ENSMUST00000171949	-2710
Lhx1_peak_1639	chr9:57659137-57661398	ENSMUSG00000004661	Arid3b	ENSMUST00000170477	8166.5
Lhx1_peak_1640	chr9:57859534-57861699	ENSMUSG00000032323	Cyp11a1	ENSMUST00000034874	2203.5
Lhx1_peak_1641	chr9:57892561-57894199	ENSMUSG00000037716	Ccdc33	ENSMUST00000143797	-3537
Lhx1_peak_1642	chr9:57907676-57909854	ENSMUSG00000032327	Stra6	ENSMUST00000145886	2830
Lhx1_peak_1643	chr9:57946603-57948641	ENSMUSG00000037716	Ccdc33	ENSMUST00000119665	2410
Lhx1_peak_1644	chr9:57959051-57962465	ENSMUSG00000037716	Ccdc33	ENSMUST00000146741	1409
Lhx1_peak_1645	chr9:57967489-57969472	ENSMUSG00000037716	Ccdc33	ENSMUST00000098682	-1850.5
Lhx1_peak_1646	chr9:57975970-57978164	ENSMUSG00000032327	Stra6	ENSMUST00000034880	89
Lhx1_peak_1647	chr9:58293587-58295828	ENSMUSG00000086516	4930461G14Rik	ENSMUST00000141912	8272.5
Lhx1_peak_1648	chr9:59872073-59873913	ENSMUSG00000088090	5S_rRNA	ENSMUST00000157465	16993
Lhx1_peak_1649	chr9:60245282-60247005	ENSMUSG00000088550	SNORA17	ENSMUST00000157925	21526.5
Lhx1_peak_1650	chr9:60862763-60865631	#N/A	#N/A	#N/A	#N/A
Lhx1_peak_1651	chr9:60916877-60918604	#N/A	#N/A	#N/A	#N/A
Lhx1_peak_1652	chr9:60948819-60950965	#N/A	#N/A	#N/A	#N/A
Lhx1_peak_1653	chr9:61001848-61003984	#N/A	#N/A	#N/A	#N/A
Lhx1_peak_1654	chr9:61126125-61128169	ENSMUSG00000074256	Gm10655	ENSMUST00000098658	92853
Lhx1_peak_1655	chr9:61138999-61142244	ENSMUSG00000074256	Gm10655	ENSMUST00000098658	79378.5
Lhx1_peak_1656	chr9:61167000-61168742	ENSMUSG00000074256	Gm10655	ENSMUST00000098658	52129
Lhx1_peak_1657	chr9:61171615-61173294	ENSMUSG00000074256	Gm10655	ENSMUST00000098658	47545.5
Lhx1_peak_1658	chr9:61183497-61187986	ENSMUSG00000074256	Gm10655	ENSMUST00000098658	34258.5
Lhx1_peak_1659	chr9:61231791-61235129	ENSMUSG00000032280	Tle3	ENSMUST00000162127	-10124
Lhx1_peak_1660	chr9:61243706-61245262	ENSMUSG00000032280	Tle3	ENSMUST00000162962	5182
Lhx1_peak_1661	chr9:61251070-61253435	ENSMUSG00000032280	Tle3	ENSMUST00000159140	-1984.5
Lhx1_peak_1662	chr9:61282539-61284331	ENSMUSG00000032280	Tle3	ENSMUST00000162281	-25691
Lhx1_peak_1663	chr9:61292859-61295652	ENSMUSG00000032280	Tle3	ENSMUST00000162281	-36511.5
Lhx1_peak_1664	chr9:61298216-61300208	ENSMUSG00000032280	Tle3	ENSMUST00000162281	-41468
Lhx1_peak_1665	chr9:61383964-61386593	#N/A	#N/A	#N/A	#N/A
Lhx1_peak_1666	chr9:61408769-61411426	#N/A	#N/A	#N/A	#N/A
Lhx1_peak_1667	chr9:61465565-61467131	#N/A	#N/A	#N/A	#N/A
Lhx1_peak_1668	chr9:61536770-61538519	#N/A	#N/A	#N/A	#N/A
Lhx1_peak_1669	chr9:61655969-61657572	#N/A	#N/A	#N/A	#N/A
Lhx1_peak_1670	chr9:61724778-61726605	ENSMUSG00000007892	Rplp1	ENSMUST00000008036	36653.5
Lhx1_peak_1671	chr9:62378549-62380368	ENSMUSG00000041729	Coro2b	ENSMUST00000123379	5308.5
Lhx1_peak_1672	chr9:63028777-63031304	ENSMUSG00000022245	Skor1	ENSMUST00000116613	-33272.5
Lhx1_peak_1673	chr9:63807052-63809934	ENSMUSG00000036867	Smad6	ENSMUST00000144323	56301
Lhx1_peak_1674	chr9:64302978-64304767	ENSMUSG00000036466	Megf11	ENSMUST00000148963	45270.5
Lhx1_peak_1675	chr9:64323000-64324888	ENSMUSG00000036466	Megf11	ENSMUST00000148963	25199
Lhx1_peak_1676	chr9:64423162-64425018	ENSMUSG00000036466	Megf11	ENSMUST00000147388	-29384
Lhx1_peak_1677	chr9:64459464-64461246	ENSMUSG00000036466	Megf11	ENSMUST00000124881	47911
Lhx1_peak_1678	chr9:65115020-65116684	ENSMUSG00000042254	Cilp	ENSMUST00000141382	-2222
Lhx1_peak_1679	chr9:65716750-65718760	ENSMUSG00000032386	Trip4	ENSMUST00000122410	15107
Lhx1_peak_1680	chr9:66017580-66020313	ENSMUSG00000032380	Dapk2	ENSMUST00000129442	-12904.5
Lhx1_peak_1681	chr9:66121817-66124275	ENSMUSG00000032380	Dapk2	ENSMUST00000129778	-6865
Lhx1_peak_1682	chr9:66660911-66662053	ENSMUSG00000059237	Ppp1r2-ps4	ENSMUST00000112182	-7737
Lhx1_peak_1683	chr9:67107942-67109861	ENSMUSG00000076379	Mir190	ENSMUST00000102424	-24359.5
Lhx1_peak_1684	chr9:67329256-67331362	ENSMUSG00000052698	Tln2	ENSMUST00000039662	56890
Lhx1_peak_1685	chr9:69515534-69519717	ENSMUSG00000087375	B230323A14Rik	ENSMUST00000147658	88921.5
Lhx1_peak_1686	chr9:70005983-70007904	ENSMUSG00000077660	SNORA17	ENSMUST00000104472	-10200.5
Lhx1_peak_1687	chr9:70664431-70666238	ENSMUSG00000087744	CT025701.1	ENSMUST00000157119	-17890.5
Lhx1_peak_1688	chr9:70834432-70836906	ENSMUSG00000032207	Lipc	ENSMUST00000164994	-35636
Lhx1_peak_1689	chr9:71610342-71612120	ENSMUSG00000032232	Cgnl1	ENSMUST00000122065	8136
Lhx1_peak_1690	chr9:71682071-71683761	ENSMUSG00000032228	Tcf12	ENSMUST00000064957	60974
Lhx1_peak_1691	chr9:72625973-72629658	ENSMUSG00000036030	Prtg	ENSMUST00000055535	27265.5
Lhx1_peak_1692	chr9:72672623-72674529	ENSMUSG00000036030	Prtg	ENSMUST00000055535	-18495
Lhx1_peak_1693	chr9:73431015-73431617	#N/A	#N/A	#N/A	#N/A
Lhx1_peak_1694	chr9:74487206-74488581	#N/A	#N/A	#N/A	#N/A
Lhx1_peak_1695	chr9:75582501-75584441	ENSMUSG00000032179	Bmp5	ENSMUST00000012281	39700
Lhx1_peak_1696	chr9:77377042-77378579	ENSMUSG00000032352	Lrrc1	ENSMUST00000113421	14055.5
Lhx1_peak_1697	chr9:81799689-81802574	ENSMUSG00000087423	Gm16875	ENSMUST00000136745	-43628.5
Lhx1_peak_1698	chr9:83464269-83465513	ENSMUSG00000032261	Sh3bgrl2	ENSMUST00000085286	-22934
Lhx1_peak_1699	chr9:84782085-84784349	#N/A	#N/A	#N/A	#N/A
Lhx1_peak_1700	chr9:88962634-88963888	ENSMUSG00000075945	SNORD50	ENSMUST00000101993	6913
Lhx1_peak_1701	chr9:89238402-89239866	#N/A	#N/A	#N/A	#N/A
Lhx1_peak_1702	chr9:92825056-92826186	#N/A	#N/A	#N/A	#N/A
Lhx1_peak_1703	chr9:95013210-95014253	ENSMUSG00000031129	Slc9a9	ENSMUST00000162329	8373.5
Lhx1_peak_1704	chr9:96253134-96254561	ENSMUSG00000090915	Gm17562	ENSMUST00000166401	1175.5
Lhx1_peak_1705	chr9:96336662-96339789	ENSMUSG00000056418	BC043934	ENSMUST00000070500	-372.5
Lhx1_peak_1706	chr9:96359356-96362081	ENSMUSG00000051234	Rnf7	ENSMUST00000128955	18288.5
Lhx1_peak_1707	chr9:96672311-96674505	ENSMUSG00000040433	Zbtb38	ENSMUST00000152594	-20158
Lhx1_peak_1708	chr9:98249401-98251925	ENSMUSG00000032456	Nmnat3	ENSMUST00000112937	-53582
Lhx1_peak_1709	chr9:98333183-98335124	ENSMUSG00000046402	Rbp1	ENSMUST00000052068	-10773.5
Lhx1_peak_1710	chr9:98424495-98426611	ENSMUSG00000032454	Rbp2	ENSMUST00000035029	-34597
Lhx1_peak_1711	chr9:99537292-99538924	ENSMUSG00000037784	Dzip1l	ENSMUST00000112884	-2828
Lhx1_peak_1712	chr9:99562656-99564632	ENSMUSG00000037784	Dzip1l	ENSMUST00000134969	-19134
Lhx1_peak_1713	chr9:100481192-100483063	ENSMUSG00000070287	Tmem22	ENSMUST00000093792	-10623.5
Lhx1_peak_1714	chr9:100820277-100821333	ENSMUSG00000037286	Stag1	ENSMUST00000143955	-30778
Lhx1_peak_1715	chr9:102090756-102092680	ENSMUSG00000065107	n-R5s88	ENSMUST00000083173	-61500
Lhx1_peak_1716	chr9:102112956-102115099	ENSMUSG00000065107	n-R5s88	ENSMUST00000083173	-83809.5
Lhx1_peak_1717	chr9:102168832-102171427	ENSMUSG00000091959	Gm17708	ENSMUST00000163390	78103.5
Lhx1_peak_1718	chr9:102304600-102307139	ENSMUSG00000088138	U6	ENSMUST00000157513	-30421.5
Lhx1_peak_1719	chr9:102475249-102477182	ENSMUSG00000088324	5S_rRNA	ENSMUST00000157699	-26119.5
Lhx1_peak_1720	chr9:102545448-102547173	ENSMUSG00000032534	Cep63	ENSMUST00000162655	-17446.5
Lhx1_peak_1721	chr9:103035263-103036956	ENSMUSG00000032549	Rab6b	ENSMUST00000035155	-21705.5
Lhx1_peak_1722	chr9:103280381-103282163	ENSMUSG00000032803	Cdv3	ENSMUST00000035484	-13162
Lhx1_peak_1723	chr9:103475780-103477410	ENSMUSG00000089497	U6	ENSMUST00000158872	-47346
Lhx1_peak_1724	chr9:103914978-103916337	ENSMUSG00000032558	Nphp3	ENSMUST00000129819	-10560.5
Lhx1_peak_1725	chr9:104239353-104240775	ENSMUSG00000032561	Acpp	ENSMUST00000062723	-6
Lhx1_peak_1726	chr9:106028594-106030364	ENSMUSG00000086296	D030055H07Rik	ENSMUST00000143956	21539
Lhx1_peak_1727	chr9:106240311-106242207	ENSMUSG00000053716	Dusp7	ENSMUST00000172306	29704
Lhx1_peak_1728	chr9:106354169-106357835	ENSMUSG00000023495	Pcbp4	ENSMUST00000024260	186
Lhx1_peak_1729	chr9:107327310-107329286	ENSMUSG00000091816	Gm17141	ENSMUST00000167578	4600
Lhx1_peak_1730	chr9:107364798-107366202	ENSMUSG00000091425	Gm17118	ENSMUST00000164032	-18138
Lhx1_peak_1731	chr9:107495832-107498035	ENSMUSG00000070285	BY080835	ENSMUST00000093784	2472.5
Lhx1_peak_1732	chr9:107599411-107602143	ENSMUSG00000034684	Sema3f	ENSMUST00000080560	12029
Lhx1_peak_1733	chr9:107625034-107627659	ENSMUSG00000034684	Sema3f	ENSMUST00000038162	-13540.5
Lhx1_peak_1734	chr9:110848256-110852340	ENSMUSG00000032494	Tdgf1	ENSMUST00000035075	-1636
Lhx1_peak_1735	chr9:113321434-113322486	ENSMUSG00000087817	7SK	ENSMUST00000157192	-9367
Lhx1_peak_1736	chr9:113510049-113511893	ENSMUSG00000032504	Pdcd6ip	ENSMUST00000142256	55441
Lhx1_peak_1737	chr9:114457585-114459498	ENSMUSG00000079259	Trim71	ENSMUST00000111816	14945.5
Lhx1_peak_1738	chr9:114937624-114939388	ENSMUSG00000040875	Osbpl10	ENSMUST00000046627	37891
Lhx1_peak_1739	chr9:114946429-114948604	ENSMUSG00000040875	Osbpl10	ENSMUST00000046627	28880.5
Lhx1_peak_1740	chr9:115570498-115572247	ENSMUSG00000065149	n-R5s92	ENSMUST00000083215	-35536.5
Lhx1_peak_1741	chr9:115632075-115634413	ENSMUSG00000065149	n-R5s92	ENSMUST00000083215	-97408
Lhx1_peak_1742	chr9:116059033-116061066	ENSMUSG00000032440	Tgfbr2	ENSMUST00000061101	24333.5
Lhx1_peak_1743	chr9:117206259-117207857	ENSMUSG00000079669	Gm17396	ENSMUST00000172075	-45404
Lhx1_peak_1744	chr9:118164092-118165785	ENSMUSG00000084608	7SK	ENSMUST00000122659	31965.5
Lhx1_peak_1745	chr9:118298017-118299994	ENSMUSG00000084515	U4	ENSMUST00000122566	77176.5
Lhx1_peak_1746	chr9:118392624-118394518	ENSMUSG00000032446	Eomes	ENSMUST00000150633	-5592
Lhx1_peak_1747	chr9:119440148-119442110	ENSMUSG00000032511	Scn5a	ENSMUST00000165603	-14530
Lhx1_peak_1748	chr9:119479113-119481851	ENSMUSG00000032511	Scn5a	ENSMUST00000117911	7652
Lhx1_peak_1749	chr9:120511329-120513377	ENSMUSG00000052658	5830454E08Rik	ENSMUST00000064646	-25890
Lhx1_peak_1750	chr9:120896186-120898320	ENSMUSG00000006932	Ctnnb1	ENSMUST00000139138	-31268
Lhx1_peak_1751	chr9:120910343-120912046	ENSMUSG00000040936	Ulk4	ENSMUST00000169176	42855.5
Lhx1_peak_1752	chr9:121007967-121009765	ENSMUSG00000040936	Ulk4	ENSMUST00000170406	8777
Lhx1_peak_1753	chr9:121057085-121059141	ENSMUSG00000040936	Ulk4	ENSMUST00000170406	-40470
Lhx1_peak_1754	chr9:121089343-121091386	ENSMUSG00000040936	Ulk4	ENSMUST00000164969	11810.5
Lhx1_peak_1755	chr9:121228028-121230588	ENSMUSG00000032536	Trak1	ENSMUST00000098282	-22688
Lhx1_peak_1756	chr9:121509370-121511054	ENSMUSG00000093512	AC159810.1	ENSMUST00000175609	3612
Lhx1_peak_1757	chr9:122324887-122327185	ENSMUSG00000093598	A730085K08Rik	ENSMUST00000177015	-18117
Lhx1_peak_1758	chr9:122630672-122632569	ENSMUSG00000065414	Mir138-1	ENSMUST00000083480	-39626.5
Lhx1_peak_1759	chr9:123462808-123464852	ENSMUSG00000025240	Sacm1l	ENSMUST00000026270	-24830
Lhx1_peak_1760	chr9:123781425-123782650	ENSMUSG00000060509	Xcr1	ENSMUST00000078755	-10791.5
Lhx1_peak_1761	chr9_random:241351-244010	#N/A	#N/A	#N/A	#N/A
Lhx1_peak_1762	chr9_random:404069-405315	#N/A	#N/A	#N/A	#N/A
Lhx1_peak_1763	chr10:3702588-3704167	#N/A	#N/A	#N/A	#N/A
Lhx1_peak_1764	chr10:5035710-5037290	ENSMUSG00000077596	U6	ENSMUST00000104408	-47132
Lhx1_peak_1765	chr10:5862584-5864636	ENSMUSG00000019767	Gm221	ENSMUST00000138112	429
Lhx1_peak_1766	chr10:6404283-6406210	ENSMUSG00000082605	Gm16148	ENSMUST00000119653	-5796.5
Lhx1_peak_1767	chr10:6453602-6455015	ENSMUSG00000040624	Plekhg1	ENSMUST00000131525	-11349.5
Lhx1_peak_1768	chr10:7493201-7495262	ENSMUSG00000040006	BC013529	ENSMUST00000133796	-3882.5
Lhx1_peak_1769	chr10:9228918-9230617	ENSMUSG00000053980	Gm9930	ENSMUST00000066742	25711.5
Lhx1_peak_1770	chr10:9252894-9253997	ENSMUSG00000053980	Gm9930	ENSMUST00000066742	2033.5
Lhx1_peak_1771	chr10:9272950-9274567	ENSMUSG00000053980	Gm9930	ENSMUST00000066742	-18279.5
Lhx1_peak_1772	chr10:13151187-13152596	ENSMUSG00000062866	Phactr2	ENSMUST00000105547	42310.5
Lhx1_peak_1773	chr10:14203086-14204502	ENSMUSG00000071532	Gm10335	ENSMUST00000096020	39090
Lhx1_peak_1774	chr10:14367007-14368495	ENSMUSG00000085572	Gm16234	ENSMUST00000124976	16275
Lhx1_peak_1775	chr10:16949667-16950625	#N/A	#N/A	#N/A	#N/A
Lhx1_peak_1776	chr10:17424625-17426786	ENSMUSG00000039910	Cited2	ENSMUST00000038107	17328.5
Lhx1_peak_1777	chr10:17546870-17548138	ENSMUSG00000093537	Gm7584	ENSMUST00000175829	-10319
Lhx1_peak_1778	chr10:18188792-18190532	ENSMUSG00000039835	Nhsl1	ENSMUST00000160547	32
Lhx1_peak_1779	chr10:19132976-19134533	ENSMUSG00000045591	Olig3	ENSMUST00000053225	-57388.5
Lhx1_peak_1780	chr10:20774375-20776573	ENSMUSG00000019986	Ahi1	ENSMUST00000163505	-14848
Lhx1_peak_1781	chr10:21186521-21188695	ENSMUSG00000037535	1700021A07Rik	ENSMUST00000042671	-42498
Lhx1_peak_1782	chr10:21465747-21467619	ENSMUSG00000056716	Gm5420	ENSMUST00000071008	-56032
Lhx1_peak_1783	chr10:22189893-22191412	#N/A	#N/A	#N/A	#N/A
Lhx1_peak_1784	chr10:22562946-22564355	ENSMUSG00000045680	Tcf21	ENSMUST00000049930	-23716.5
Lhx1_peak_1785	chr10:24477648-24479234	ENSMUSG00000037370	Enpp1	ENSMUST00000039882	-46476
Lhx1_peak_1786	chr10:24718431-24719480	ENSMUSG00000093282	AC153974.1	ENSMUST00000175541	54990.5
Lhx1_peak_1787	chr10:26046680-26048503	ENSMUSG00000039089	L3mbtl3	ENSMUST00000164043	-13655.5
Lhx1_peak_1788	chr10:26491508-26493061	ENSMUSG00000039031	Arhgap18	ENSMUST00000039557	-1.5
Lhx1_peak_1789	chr10:26647286-26649066	ENSMUSG00000039031	Arhgap18	ENSMUST00000142284	-65028
Lhx1_peak_1790	chr10:26651577-26653672	ENSMUSG00000039031	Arhgap18	ENSMUST00000142284	-69476.5
Lhx1_peak_1791	chr10:28170032-28170936	#N/A	#N/A	#N/A	#N/A
Lhx1_peak_1792	chr10:30125150-30126498	ENSMUSG00000065848	U6	ENSMUST00000083914	87924
Lhx1_peak_1793	chr10:30293747-30295403	ENSMUSG00000019792	Trmt11	ENSMUST00000116254	25896
Lhx1_peak_1794	chr10:33624636-33626367	ENSMUSG00000039552	Rsph4a	ENSMUST00000118315	-210.5
Lhx1_peak_1795	chr10:34617182-34618432	#N/A	#N/A	#N/A	#N/A
Lhx1_peak_1796	chr10:39347918-39349707	ENSMUSG00000019842	Traf3ip2	ENSMUST00000129693	12127.5
Lhx1_peak_1797	chr10:39378521-39380654	ENSMUSG00000019842	Traf3ip2	ENSMUST00000155945	-9226.5
Lhx1_peak_1798	chr10:39702011-39704091	ENSMUSG00000038528	BC021785	ENSMUST00000170579	3394
Lhx1_peak_1799	chr10:39727589-39729254	ENSMUSG00000075241	Gm8055	ENSMUST00000099956	3250.5
Lhx1_peak_1800	chr10:40432519-40434106	ENSMUSG00000045555	9030224M15Rik	ENSMUST00000058747	-30224.5
Lhx1_peak_1801	chr10:40901710-40903533	ENSMUSG00000077798	SNORA17	ENSMUST00000104610	33229.5
Lhx1_peak_1802	chr10:41186504-41187908	ENSMUSG00000019823	Mical1	ENSMUST00000119962	8914
Lhx1_peak_1803	chr10:42762723-42764589	#N/A	#N/A	#N/A	#N/A
Lhx1_peak_1804	chr10:42825135-42827206	ENSMUSG00000038248	Sobp	ENSMUST00000040275	68165.5
Lhx1_peak_1805	chr10:43004906-43007111	ENSMUSG00000089673	Gm16546	ENSMUST00000159442	33157.5
Lhx1_peak_1806	chr10:43013657-43015216	ENSMUSG00000089673	Gm16546	ENSMUST00000159442	24729.5
Lhx1_peak_1807	chr10:43158319-43160414	ENSMUSG00000069885	Gm10281	ENSMUST00000093119	11828.5
Lhx1_peak_1808	chr10:44803678-44805183	ENSMUSG00000077082	AC159378.1	ENSMUST00000103894	11083.5
Lhx1_peak_1809	chr10:44955655-44956617	ENSMUSG00000077591	SNORA17	ENSMUST00000104403	32401
Lhx1_peak_1810	chr10:49658541-49660133	#N/A	#N/A	#N/A	#N/A
Lhx1_peak_1811	chr10:50139154-50140595	#N/A	#N/A	#N/A	#N/A
Lhx1_peak_1812	chr10:50977024-50978077	ENSMUSG00000088101	U7	ENSMUST00000157476	54941.5
Lhx1_peak_1813	chr10:51536272-51537115	ENSMUSG00000062224	4933411G06Rik	ENSMUST00000075909	-59693.5
Lhx1_peak_1814	chr10:52462202-52463319	ENSMUSG00000038602	Slc35f1	ENSMUST00000105473	-52421.5
Lhx1_peak_1815	chr10:56145418-56146712	ENSMUSG00000050953	Gja1	ENSMUST00000163792	-38712
Lhx1_peak_1816	chr10:56514466-56516467	ENSMUSG00000054758	Gm9956	ENSMUST00000067972	-50526.5
Lhx1_peak_1817	chr10:57170128-57171579	ENSMUSG00000085621	4930467K11Rik	ENSMUST00000150743	35305.5
Lhx1_peak_1818	chr10:58063677-58065258	ENSMUSG00000003227	Edar	ENSMUST00000003312	73934.5
Lhx1_peak_1819	chr10:58113792-58116640	ENSMUSG00000003227	Edar	ENSMUST00000003312	23186
Lhx1_peak_1820	chr10:59386557-59388296	ENSMUSG00000020108	Ddit4	ENSMUST00000020308	27091.5
Lhx1_peak_1821	chr10:59419812-59421830	ENSMUSG00000020108	Ddit4	ENSMUST00000020308	-6303
Lhx1_peak_1822	chr10:59425922-59428368	ENSMUSG00000020108	Ddit4	ENSMUST00000020308	-12627
Lhx1_peak_1823	chr10:59577725-59579366	ENSMUSG00000058297	Spock2	ENSMUST00000165024	-9329.5
Lhx1_peak_1824	chr10:59918452-59920863	ENSMUSG00000012819	Cdh23	ENSMUST00000144462	-50456.5
Lhx1_peak_1825	chr10:60256788-60258179	ENSMUSG00000020099	Unc5b	ENSMUST00000105458	36845.5
Lhx1_peak_1826	chr10:60376442-60378153	ENSMUSG00000037247	Pldi	ENSMUST00000036304	23582.5
Lhx1_peak_1827	chr10:60777302-60779630	ENSMUSG00000061488	Rpl27a-ps1	ENSMUST00000075382	-5897
Lhx1_peak_1828	chr10:60867993-60869497	ENSMUSG00000037171	Nodal	ENSMUST00000049339	11975
Lhx1_peak_1829	chr10:60946493-60948424	ENSMUSG00000043126	D830039M14Rik	ENSMUST00000051330	-7773.5
Lhx1_peak_1830	chr10:60962494-60964309	ENSMUSG00000043126	D830039M14Rik	ENSMUST00000051330	-23716.5
Lhx1_peak_1831	chr10:60995209-60997401	ENSMUSG00000043126	D830039M14Rik	ENSMUST00000051330	-56620
Lhx1_peak_1832	chr10:61875389-61877279	ENSMUSG00000020080	Hkdc1	ENSMUST00000159454	-1782
Lhx1_peak_1833	chr10:66358985-66360982	ENSMUSG00000087275	1110002J07Rik	ENSMUST00000152840	23022.5
Lhx1_peak_1834	chr10:66376406-66377923	ENSMUSG00000087275	1110002J07Rik	ENSMUST00000152840	5841.5
Lhx1_peak_1835	chr10:67140153-67140843	#N/A	#N/A	#N/A	#N/A
Lhx1_peak_1836	chr10:67363289-67364952	ENSMUSG00000037855	Zfp365	ENSMUST00000132870	-35.5
Lhx1_peak_1837	chr10:67507326-67508554	ENSMUSG00000037846	Rtkn2	ENSMUST00000123147	-1224
Lhx1_peak_1838	chr10:68700256-68702199	ENSMUSG00000019944	Rhobtb1	ENSMUST00000172261	-19094.5
Lhx1_peak_1839	chr10:70910255-70912165	ENSMUSG00000060733	Ipmk	ENSMUST00000145521	-39099
Lhx1_peak_1840	chr10:71155416-71157142	ENSMUSG00000044690	Gm4798	ENSMUST00000062640	11047
Lhx1_peak_1841	chr10:72399976-72401158	#N/A	#N/A	#N/A	#N/A
Lhx1_peak_1842	chr10:74610153-74612419	ENSMUSG00000033444	Specc1l	ENSMUST00000105421	63532
Lhx1_peak_1843	chr10:74906456-74908183	ENSMUSG00000084622	7SK	ENSMUST00000122673	-1954.5
Lhx1_peak_1844	chr10:75344719-75346773	ENSMUSG00000009092	Derl3	ENSMUST00000009236	10397
Lhx1_peak_1845	chr10:75724134-75725725	ENSMUSG00000020231	Dip2a	ENSMUST00000162524	3323.5
Lhx1_peak_1846	chr10:77139651-77141668	ENSMUSG00000069584	Gm10272	ENSMUST00000092371	28729.5
Lhx1_peak_1847	chr10:77203832-77205465	ENSMUSG00000061452	Gm10100	ENSMUST00000075421	-15399.5
Lhx1_peak_1848	chr10:77249616-77251491	ENSMUSG00000091245	Gm3250	ENSMUST00000167358	-5266.5
Lhx1_peak_1849	chr10:77315110-77317136	ENSMUSG00000071195	Gm10318	ENSMUST00000095491	-516
Lhx1_peak_1850	chr10:77830326-77832277	ENSMUSG00000084496	7SK	ENSMUST00000122547	1763.5
Lhx1_peak_1851	chr10:79352409-79354374	ENSMUSG00000061780	Cfd	ENSMUST00000061653	206.5
Lhx1_peak_1852	chr10:79362804-79365035	ENSMUSG00000013833	Med16	ENSMUST00000170375	-1489.5
Lhx1_peak_1853	chr10:81032348-81034575	ENSMUSG00000034771	Tle2	ENSMUST00000140433	3844.5
Lhx1_peak_1854	chr10:82474174-82476250	ENSMUSG00000034612	Chst11	ENSMUST00000040110	-26969
Lhx1_peak_1855	chr10:82522407-82524232	ENSMUSG00000034612	Chst11	ENSMUST00000040110	-75076.5
Lhx1_peak_1856	chr10:84348405-84350087	ENSMUSG00000035620	Ric8b	ENSMUST00000038523	31115
Lhx1_peak_1857	chr10:84351010-84353215	ENSMUSG00000035620	Ric8b	ENSMUST00000095385	28248.5
Lhx1_peak_1858	chr10:84506552-84508712	ENSMUSG00000088247	U7	ENSMUST00000157622	18988
Lhx1_peak_1859	chr10:84887892-84889216	ENSMUSG00000020042	Btbd11	ENSMUST00000020231	-38982
Lhx1_peak_1860	chr10:85001655-85003018	ENSMUSG00000020042	Btbd11	ENSMUST00000105306	58809.5
Lhx1_peak_1861	chr10:85803666-85805505	ENSMUSG00000020044	Timp3	ENSMUST00000132307	-38986.5
Lhx1_peak_1862	chr10:85864797-85865530	ENSMUSG00000059602	Syn3	ENSMUST00000123783	89478.5
Lhx1_peak_1863	chr10:88953833-88954643	ENSMUSG00000047638	Nr1h4	ENSMUST00000058126	15156
Lhx1_peak_1864	chr10:90325827-90327912	ENSMUSG00000058589	Anks1b	ENSMUST00000164897	30968.5
Lhx1_peak_1865	chr10:91709317-91711201	ENSMUSG00000086180	Rmst	ENSMUST00000137229	-82336
Lhx1_peak_1866	chr10:91795449-91796984	#N/A	#N/A	#N/A	#N/A
Lhx1_peak_1867	chr10:92213614-92215237	ENSMUSG00000019988	Nedd1	ENSMUST00000020163	-29260.5
Lhx1_peak_1868	chr10:92545463-92546581	ENSMUSG00000020014	Gm872	ENSMUST00000105292	-1659
Lhx1_peak_1869	chr10:94703874-94705663	ENSMUSG00000045867	Cradd	ENSMUST00000099332	81552.5
Lhx1_peak_1870	chr10:94901362-94902700	ENSMUSG00000085613	5730420D15Rik	ENSMUST00000133183	-22022
Lhx1_peak_1871	chr10:95057582-95059468	ENSMUSG00000089618	7SK	ENSMUST00000158993	7901
Lhx1_peak_1872	chr10:98723251-98727908	ENSMUSG00000019960	Dusp6	ENSMUST00000020118	285.5
Lhx1_peak_1873	chr10:98760652-98762459	ENSMUSG00000019960	Dusp6	ENSMUST00000020118	-35690.5
Lhx1_peak_1874	chr10:99499444-99501498	ENSMUSG00000019966	Kitl	ENSMUST00000099320	-21921
Lhx1_peak_1875	chr10:99501757-99503205	ENSMUSG00000019966	Kitl	ENSMUST00000099320	-23931
Lhx1_peak_1876	chr10:99808508-99809744	ENSMUSG00000090421	Gm4303	ENSMUST00000167165	-502
Lhx1_peak_1877	chr10:101422368-101423029	#N/A	#N/A	#N/A	#N/A
Lhx1_peak_1878	chr10:101668577-101670055	ENSMUSG00000019888	Mgat4c	ENSMUST00000020039	-47603
Lhx1_peak_1879	chr10:105552013-105553826	ENSMUSG00000088084	SNORA17	ENSMUST00000157459	-59784.5
Lhx1_peak_1880	chr10:110800677-110802320	ENSMUSG00000035759	Bbs10	ENSMUST00000040454	-65763.5
Lhx1_peak_1881	chr10:115886542-115888124	ENSMUSG00000054934	Kcnmb4	ENSMUST00000091477	-3869
Lhx1_peak_1882	chr10:116151541-116153565	ENSMUSG00000086857	Gm16913	ENSMUST00000136869	-40906
Lhx1_peak_1883	chr10:116888550-116890390	ENSMUSG00000055531	Cpsf6	ENSMUST00000175924	-72399
Lhx1_peak_1884	chr10:116926052-116927607	#N/A	#N/A	#N/A	#N/A
Lhx1_peak_1885	chr10:117007781-117009189	ENSMUSG00000043800	Kifc5c-ps	ENSMUST00000065120	22756
Lhx1_peak_1886	chr10:119267415-119268690	ENSMUSG00000034813	Grip1	ENSMUST00000144959	-11471.5
Lhx1_peak_1887	chr10:120207897-120208940	ENSMUSG00000044544	4921513I03Rik	ENSMUST00000056994	-5588.5
Lhx1_peak_1888	chr10:120283485-120285522	ENSMUSG00000051236	Msrb3	ENSMUST00000139961	3020.5
Lhx1_peak_1889	chr10:120862603-120865134	ENSMUSG00000025795	Rassf3	ENSMUST00000026902	49437.5
Lhx1_peak_1890	chr10:122193731-122195151	ENSMUSG00000034613	Ppm1h	ENSMUST00000160315	-187
Lhx1_peak_1891	chr10:123114802-123116733	#N/A	#N/A	#N/A	#N/A
Lhx1_peak_1892	chr10:125060156-125061744	#N/A	#N/A	#N/A	#N/A
Lhx1_peak_1893	chr10:125221896-125225045	#N/A	#N/A	#N/A	#N/A
Lhx1_peak_1894	chr10:125275251-125277696	#N/A	#N/A	#N/A	#N/A
Lhx1_peak_1895	chr10:125385364-125387145	ENSMUSG00000020105	Lrig3	ENSMUST00000074807	17020.5
Lhx1_peak_1896	chr10:127049997-127052575	ENSMUSG00000040249	Lrp1	ENSMUST00000118455	6692
Lhx1_peak_1897	chr10:127739723-127741235	ENSMUSG00000005682	Pan2	ENSMUST00000105236	-88
Lhx1_peak_1898	chr10:129745918-129747321	ENSMUSG00000034833	Tespa1	ENSMUST00000099102	13288.5
Lhx1_peak_1899	chr11:3235954-3239002	ENSMUSG00000034614	Pik3ip1	ENSMUST00000130747	-3094
Lhx1_peak_1900	chr11:3445311-3446661	ENSMUSG00000020439	Smtn	ENSMUST00000156201	-5371
Lhx1_peak_1901	chr11:3474378-3478060	ENSMUSG00000020439	Smtn	ENSMUST00000156201	-35604
Lhx1_peak_1902	chr11:3862982-3864864	ENSMUSG00000020430	Pes1	ENSMUST00000020705	55
Lhx1_peak_1903	chr11:4095789-4098554	ENSMUSG00000034412	Tbc1d10a	ENSMUST00000151672	8254.5
Lhx1_peak_1904	chr11:4129145-4130487	ENSMUSG00000084012	Gm11956	ENSMUST00000119525	1452
Lhx1_peak_1905	chr11:4193997-4196268	ENSMUSG00000085512	Gm11958	ENSMUST00000127224	-9669.5
Lhx1_peak_1906	chr11:4197943-4200279	ENSMUSG00000085512	Gm11958	ENSMUST00000127224	-13648
Lhx1_peak_1907	chr11:4578360-4581207	ENSMUSG00000059534	Uqcr10	ENSMUST00000130236	24272.5
Lhx1_peak_1908	chr11:4702472-4704181	ENSMUSG00000009073	Nf2	ENSMUST00000155600	11916.5
Lhx1_peak_1909	chr11:4852808-4855080	ENSMUSG00000020396	Nefh	ENSMUST00000093369	-5877
Lhx1_peak_1910	chr11:5791671-5794200	ENSMUSG00000020469	Myl7	ENSMUST00000102921	5849.5
Lhx1_peak_1911	chr11:5848369-5850757	ENSMUSG00000041798	Gck	ENSMUST00000102920	521
Lhx1_peak_1912	chr11:5894750-5897013	ENSMUSG00000057897	Camk2b	ENSMUST00000130427	4569.5
Lhx1_peak_1913	chr11:6793846-6796565	ENSMUSG00000082333	Gm11984	ENSMUST00000118142	-32898.5
Lhx1_peak_1914	chr11:6798803-6801671	ENSMUSG00000082333	Gm11984	ENSMUST00000118142	-37930
Lhx1_peak_1915	chr11:6881396-6883275	ENSMUSG00000020431	Adcy1	ENSMUST00000020706	81156.5
Lhx1_peak_1916	chr11:7081730-7083639	ENSMUSG00000087512	Gm11985	ENSMUST00000122910	3608.5
Lhx1_peak_1917	chr11:7322828-7324804	#N/A	#N/A	#N/A	#N/A
Lhx1_peak_1918	chr11:8484288-8486078	ENSMUSG00000020422	Tns3	ENSMUST00000134823	-6059
Lhx1_peak_1919	chr11:8588685-8590970	ENSMUSG00000020422	Tns3	ENSMUST00000020695	-25289.5
Lhx1_peak_1920	chr11:8592230-8594338	ENSMUSG00000020422	Tns3	ENSMUST00000020695	-28746
Lhx1_peak_1921	chr11:8653858-8655791	ENSMUSG00000081539	Gm11990	ENSMUST00000121505	52026.5
Lhx1_peak_1922	chr11:11743572-11745461	ENSMUSG00000020182	Ddc	ENSMUST00000134401	-8233.5
Lhx1_peak_1923	chr11:16409341-16410440	ENSMUSG00000078974	Sec61g	ENSMUST00000109643	-1403.5
Lhx1_peak_1924	chr11:16747103-16748276	ENSMUSG00000085091	E230015J15Rik	ENSMUST00000150329	-16984.5
Lhx1_peak_1925	chr11:17251777-17253433	ENSMUSG00000082797	Gm12015	ENSMUST00000073230	-54183
Lhx1_peak_1926	chr11:18051225-18052909	ENSMUSG00000080826	Gm12019	ENSMUST00000121258	54880
Lhx1_peak_1927	chr11:18907264-18909841	ENSMUSG00000084085	Gm16140	ENSMUST00000117191	578.5
Lhx1_peak_1928	chr11:19675790-19678486	ENSMUSG00000081820	Gm12029	ENSMUST00000120073	6517
Lhx1_peak_1929	chr11:19728320-19730811	ENSMUSG00000081820	Gm12029	ENSMUST00000120073	-45910.5
Lhx1_peak_1930	chr11:19768998-19770674	ENSMUSG00000045671	Spred2	ENSMUST00000093299	54542
Lhx1_peak_1931	chr11:19852525-19854336	ENSMUSG00000045671	Spred2	ENSMUST00000123036	1142.5
Lhx1_peak_1932	chr11:19885948-19888833	ENSMUSG00000045671	Spred2	ENSMUST00000123036	-32817.5
Lhx1_peak_1933	chr11:20203604-20205315	ENSMUSG00000083792	Rpl12-ps2	ENSMUST00000121298	-14073.5
Lhx1_peak_1934	chr11:20320321-20322308	ENSMUSG00000083878	Gm12034	ENSMUST00000119032	25100.5
Lhx1_peak_1935	chr11:20344895-20346979	ENSMUSG00000083878	Gm12034	ENSMUST00000119032	478
Lhx1_peak_1936	chr11:20539639-20541092	ENSMUSG00000049800	Sertad2	ENSMUST00000109585	6792.5
Lhx1_peak_1937	chr11:20815615-20817087	ENSMUSG00000064671	SNORA65	ENSMUST00000082737	-68467
Lhx1_peak_1938	chr11:20933343-20935206	ENSMUSG00000020134	Peli1	ENSMUST00000156122	57019.5
Lhx1_peak_1939	chr11:22483434-22485655	ENSMUSG00000090797	Gm17335	ENSMUST00000167494	26337.5
Lhx1_peak_1940	chr11:22487420-22489720	ENSMUSG00000090797	Gm17335	ENSMUST00000167494	22312
Lhx1_peak_1941	chr11:22499884-22501018	ENSMUSG00000090797	Gm17335	ENSMUST00000167494	10431
Lhx1_peak_1942	chr11:22509723-22512136	ENSMUSG00000090797	Gm17335	ENSMUST00000167494	-47.5
Lhx1_peak_1943	chr11:22512738-22514445	ENSMUSG00000090797	Gm17335	ENSMUST00000167494	-2709.5
Lhx1_peak_1944	chr11:22729650-22731476	ENSMUSG00000092455	Gm20456	ENSMUST00000174690	8736
Lhx1_peak_1945	chr11:22947290-22949161	ENSMUSG00000088010	5S_rRNA	ENSMUST00000157385	15006.5
Lhx1_peak_1946	chr11:24269658-24271478	ENSMUSG00000087085	Gm12068	ENSMUST00000153153	55678
Lhx1_peak_1947	chr11:25516131-25517906	ENSMUSG00000032985	5730522E02Rik	ENSMUST00000144503	3079.5
Lhx1_peak_1948	chr11:26638625-26639213	ENSMUSG00000082038	Gm12071	ENSMUST00000121968	-26014
Lhx1_peak_1949	chr11:28264534-28266669	ENSMUSG00000084905	Gm12081	ENSMUST00000152849	-5239.5
Lhx1_peak_1950	chr11:28437302-28438838	ENSMUSG00000032878	Ccdc85a	ENSMUST00000140601	38367
Lhx1_peak_1951	chr11:30934622-30936817	ENSMUSG00000020305	Asb3	ENSMUST00000148808	22875.5
Lhx1_peak_1952	chr11:31675810-31677546	ENSMUSG00000085772	D630024D03Rik	ENSMUST00000126265	47795
Lhx1_peak_1953	chr11:31726554-31729150	ENSMUSG00000085772	D630024D03Rik	ENSMUST00000134944	-3328
Lhx1_peak_1954	chr11:32011404-32014293	ENSMUSG00000086386	Gm12108	ENSMUST00000145338	-11620.5
Lhx1_peak_1955	chr11:32041390-32042980	ENSMUSG00000086386	Gm12108	ENSMUST00000145338	-40957
Lhx1_peak_1956	chr11:32462521-32465624	ENSMUSG00000020272	Stk10	ENSMUST00000143397	24522.5
Lhx1_peak_1957	chr11:32486978-32490100	ENSMUSG00000020272	Stk10	ENSMUST00000143397	56
Lhx1_peak_1958	chr11:32503587-32506898	ENSMUSG00000020272	Stk10	ENSMUST00000143397	-16647.5
Lhx1_peak_1959	chr11:32734320-32736119	ENSMUSG00000020270	1700008A04Rik	ENSMUST00000020508	-10614.5
Lhx1_peak_1960	chr11:33556800-33558735	ENSMUSG00000085240	Gm12119	ENSMUST00000136083	38126.5
Lhx1_peak_1961	chr11:33561365-33563134	ENSMUSG00000085240	Gm12119	ENSMUST00000136083	33644.5
Lhx1_peak_1962	chr11:33961166-33962782	ENSMUSG00000002699	Lcp2	ENSMUST00000109329	-14806
Lhx1_peak_1963	chr11:34171354-34173120	ENSMUSG00000087122	4930403D09Rik	ENSMUST00000147359	27470
Lhx1_peak_1964	chr11:34279426-34281192	ENSMUSG00000069911	Fam196b	ENSMUST00000165963	-65487
Lhx1_peak_1965	chr11:34372645-34373784	#N/A	#N/A	#N/A	#N/A
Lhx1_peak_1966	chr11:34386598-34388012	#N/A	#N/A	#N/A	#N/A
Lhx1_peak_1967	chr11:34981865-34983860	ENSMUSG00000056427	Slit3	ENSMUST00000156571	2268.5
Lhx1_peak_1968	chr11:35088997-35090797	ENSMUSG00000082309	Gm12123	ENSMUST00000120348	47275
Lhx1_peak_1969	chr11:35138099-35140789	ENSMUSG00000082309	Gm12123	ENSMUST00000120348	-2272
Lhx1_peak_1970	chr11:35163577-35165891	ENSMUSG00000086311	Gm12122	ENSMUST00000124503	-1163
Lhx1_peak_1971	chr11:35177791-35180318	ENSMUSG00000086311	Gm12122	ENSMUST00000124503	-15483.5
Lhx1_peak_1972	chr11:35266904-35268845	ENSMUSG00000056427	Slit3	ENSMUST00000124438	90312.5
Lhx1_peak_1973	chr11:35310924-35312506	ENSMUSG00000056427	Slit3	ENSMUST00000124438	46472
Lhx1_peak_1974	chr11:35370122-35372651	ENSMUSG00000056427	Slit3	ENSMUST00000124438	-13199.5
Lhx1_peak_1975	chr11:35677399-35679482	ENSMUSG00000018849	Wwc1	ENSMUST00000127086	10773.5
Lhx1_peak_1976	chr11:35760059-35764480	ENSMUSG00000018849	Wwc1	ENSMUST00000018993	31759.5
Lhx1_peak_1977	chr11:35812840-35816494	ENSMUSG00000081571	Gm12125	ENSMUST00000117261	-5111
Lhx1_peak_1978	chr11:35894270-35895901	ENSMUSG00000087245	Gm12126	ENSMUST00000147717	-919.5
Lhx1_peak_1979	chr11:35900215-35902032	ENSMUSG00000087245	Gm12126	ENSMUST00000147717	-6957.5
Lhx1_peak_1980	chr11:35903332-35904736	ENSMUSG00000087245	Gm12126	ENSMUST00000147717	-9868
Lhx1_peak_1981	chr11:36038316-36040658	ENSMUSG00000086375	Gm12127	ENSMUST00000123278	52056
Lhx1_peak_1982	chr11:36147032-36148522	ENSMUSG00000086375	Gm12127	ENSMUST00000123278	-56234
Lhx1_peak_1983	chr11:36254517-36256384	ENSMUSG00000049336	Odz2	ENSMUST00000128501	-9672.5
Lhx1_peak_1984	chr11:36324499-36326861	ENSMUSG00000049336	Odz2	ENSMUST00000155147	-17039
Lhx1_peak_1985	chr11:36418035-36419540	ENSMUSG00000049336	Odz2	ENSMUST00000149787	72459.5
Lhx1_peak_1986	chr11:37735971-37737226	#N/A	#N/A	#N/A	#N/A
Lhx1_peak_1987	chr11:40304762-40305666	ENSMUSG00000081097	Gm12135	ENSMUST00000119170	13886
Lhx1_peak_1988	chr11:40386041-40388278	ENSMUSG00000082390	Gm12136	ENSMUST00000120460	-3132.5
Lhx1_peak_1989	chr11:43361083-43362920	ENSMUSG00000044707	Ccnjl	ENSMUST00000152153	-19253.5
Lhx1_peak_1990	chr11:43378555-43380501	ENSMUSG00000085239	Gm12150	ENSMUST00000130874	15090
Lhx1_peak_1991	chr11:43439350-43442036	ENSMUSG00000082614	Gm12149	ENSMUST00000117511	-10862
Lhx1_peak_1992	chr11:43738862-43740231	ENSMUSG00000050541	Adra1b	ENSMUST00000067258	-24834.5
Lhx1_peak_1993	chr11:44509370-44511422	ENSMUSG00000085784	Gm12158	ENSMUST00000130493	-34218
Lhx1_peak_1994	chr11:44629214-44630377	ENSMUSG00000057098	Ebf1	ENSMUST00000140822	95844.5
Lhx1_peak_1995	chr11:44839646-44841327	ENSMUSG00000084773	Gm12159	ENSMUST00000143869	89943.5
Lhx1_peak_1996	chr11:46014929-46016927	ENSMUSG00000048721	C030019I05Rik	ENSMUST00000060185	33105
Lhx1_peak_1997	chr11:47661058-47662216	ENSMUSG00000065804	U1	ENSMUST00000083870	64410
[truncated: 1,315 more rows]
